# Supplementary material for: Adaptation of the Human Gut Microbiota Metabolic Network During the First Year After Birth
Source: Front Microbiol. 2019 Apr 24;10:848. doi: 10.3389/fmicb.2019.00848 (PMC6491881; doi:10.3389/fmicb.2019.00848)
Supplement: Supplementary file 1 [file Table_1.XLSX]

## Sheet: Legends
	Samples are coded as MIPxx-Iy as in Vallès et al. 2014
	Example:
	I1	1 week
	I2	1 month
	I3	3 months
	I4	7 months
	I5	1 year
	MIP01-I1	Sample of Infant 1 after 1 week
	MIP01-I2	Sample of Infant 1 after 1 month
	MIP01-I3	Sample of Infant 1 after 3 months
	MIP01-I4	Sample of Infant 1 after 7 months
	MIP01-I5	Sample of Infant 1 after 1 year

## Sheet: Functional Annotation
	MIP01-I1	MIP02-I1	MIP03-I1	MIP06-I1	MIP07-I1	MIP08-I1	MIP09-I1	MIP12-I1	MIP13-I1	MIP16-I1	MIP17-I1	MIP19-I1	MIP21-I1	MIP01-I2	MIP02-I2	MIP03-I2	MIP06-I2	MIP08-I2	MIP09-I2	MIP12-I2	MIP16-I2	MIP21-I2	MIP01-I3	MIP02-I3	MIP03-I3	MIP06-I3	MIP07-I3	MIP08-I3	MIP09-I3	MIP12-I3	MIP13-I3	MIP16-I3	MIP17-I3	MIP19-I3	MIP21-I3	MIP01-I4	MIP02-I4	MIP03-I4	MIP06-I4	MIP07-I4	MIP08-I4	MIP09-I4	MIP12-I4	MIP13-I4	MIP16-I4	MIP17-I4	MIP19-I4	MIP21-I4	MIP01-I5
TIGR00001	4	5	3	8	7	6	3	3	6	3	8	1	5	0	3	3	7	9	14	3	2	2	8	7	1	10	4	3	0	8	3	6	3	2	5	0	2	3	5	0	0	1	1	1	8	15	3	2	5
TIGR00002	0	6	1	7	5	15	12	7	2	3	12	5	7	1	3	3	6	8	7	3	2	6	5	1	2	9	6	7	1	4	5	4	6	4	10	9	5	1	4	3	3	5	4	5	10	9	4	4	6
TIGR00003	8	7	1	11	9	7	2	4	1	1	10	4	6	1	5	2	10	2	1	2	4	8	4	1	2	7	12	5	2	6	7	3	1	3	15	8	7	10	3	6	2	12	13	2	9	7	7	7	2
TIGR00004	15	12	7	5	17	7	9	6	19	6	42	17	15	9	26	6	23	26	27	10	5	7	9	18	7	25	7	11	10	21	4	10	3	7	26	14	5	6	7	3	3	9	16	6	19	21	5	13	4
TIGR00005	20	17	9	21	9	12	2	5	8	11	28	8	7	10	16	18	16	7	14	13	5	8	8	10	14	9	9	9	5	12	1	17	5	6	15	5	2	3	5	7	3	5	16	7	12	22	4	6	2
TIGR00006	8	5	3	6	3	4	8	5	6	7	13	9	9	7	8	7	5	13	11	6	0	10	3	5	2	16	7	6	2	9	7	16	3	5	20	2	0	5	3	7	2	11	9	4	10	20	1	6	3
TIGR00007	9	8	4	0	9	3	0	6	2	2	7	1	4	4	7	3	0	4	10	2	1	8	1	0	3	0	2	1	2	2	1	3	0	7	17	5	6	7	2	1	1	4	6	5	7	6	3	0	3
TIGR00008	1	2	2	13	6	2	8	4	8	6	7	6	8	7	1	4	10	15	14	3	0	6	2	6	1	7	5	3	2	9	2	2	7	10	21	1	2	1	16	3	6	2	9	3	10	12	2	12	8
TIGR00009	5	2	2	7	10	2	6	7	8	1	15	6	7	6	1	1	6	26	14	4	1	5	2	14	1	7	7	11	7	4	1	7	4	2	12	7	1	3	2	4	5	7	3	3	15	15	3	2	1
TIGR00010	15	9	3	5	12	11	2	3	13	4	14	11	6	6	12	4	15	15	13	4	3	7	5	5	15	11	10	7	14	10	3	10	8	9	19	7	2	1	6	1	2	6	8	9	6	15	1	7	2
TIGR00011	5	11	3	18	10	7	6	10	2	8	23	11	7	1	3	6	11	12	16	3	1	10	5	5	1	15	4	14	4	8	2	9	8	4	13	6	3	4	3	1	2	5	11	9	11	14	3	4	2
TIGR00012	5	2	5	5	5	2	11	3	3	1	16	3	6	3	5	4	9	13	6	4	2	5	3	5	3	10	11	4	2	1	3	5	0	3	11	6	1	3	1	1	7	5	6	1	7	14	1	6	2
TIGR00013	0	0	0	0	1	9	3	0	1	1	4	0	3	1	0	0	7	0	3	4	0	5	1	2	0	2	0	1	6	3	2	3	1	1	5	3	2	2	2	0	1	11	2	4	6	11	0	2	3
TIGR00014	8	0	1	0	0	1	0	5	8	1	12	5	2	4	5	2	2	1	3	5	0	2	1	3	1	0	0	3	4	8	1	9	2	0	0	1	1	0	0	0	0	0	5	1	4	2	0	0	0
TIGR00016	14	9	8	37	2	5	3	8	18	14	10	7	9	8	9	13	21	14	12	14	5	16	13	9	7	11	6	7	7	21	6	24	9	2	18	3	2	5	3	6	6	12	7	8	11	18	8	2	4
TIGR00017	5	2	6	3	8	3	2	0	2	5	12	3	4	6	14	0	9	0	9	4	3	5	0	3	3	6	4	7	3	4	2	7	2	5	15	2	2	5	5	4	7	6	9	7	6	10	10	0	3
TIGR00018	7	10	3	1	6	5	0	6	3	5	12	8	2	4	7	12	2	4	4	2	0	2	5	2	6	4	0	3	4	10	2	4	0	7	17	11	1	5	0	1	4	0	9	4	11	6	4	2	6
TIGR00019	7	17	12	46	26	30	30	18	20	21	51	20	18	11	19	14	31	44	59	9	14	36	20	34	6	34	25	35	5	43	16	29	8	18	59	11	10	12	12	23	8	10	19	19	46	42	15	28	10
TIGR00020	13	13	6	29	29	13	24	21	26	23	86	29	15	15	21	30	29	46	47	5	15	29	20	35	13	36	25	55	12	44	13	42	15	24	71	13	10	10	17	10	11	8	35	29	37	50	20	27	12
TIGR00021	7	1	1	1	0	1	11	1	2	5	12	0	2	3	2	3	5	13	15	4	2	3	6	9	4	2	1	7	4	5	0	7	4	0	25	14	0	3	2	3	0	4	3	1	6	17	1	7	1
TIGR00022	32	4	10	11	15	16	2	21	30	18	24	33	15	20	17	13	11	12	11	8	7	14	5	12	15	8	1	17	4	30	6	14	1	12	15	25	4	10	8	2	11	4	17	10	14	15	4	5	4
TIGR00023	16	0	1	0	7	6	0	0	1	2	9	2	5	7	1	0	5	3	0	5	2	4	5	3	3	8	0	3	0	7	0	2	1	0	6	5	0	3	1	1	0	1	9	0	5	3	0	0	2
TIGR00025	0	0	0	0	0	0	0	0	0	0	0	0	0	0	0	0	0	0	0	0	0	0	0	0	0	1	0	0	0	0	0	0	0	0	0	0	0	0	0	0	0	0	0	0	0	0	0	0	0
TIGR00027	0	0	0	0	0	0	0	0	0	0	0	0	0	0	0	0	0	0	0	0	0	0	0	0	0	0	0	0	0	0	0	0	0	0	0	0	0	0	0	0	0	0	0	0	0	0	0	0	0
TIGR00028	0	0	0	0	0	0	0	0	0	0	0	0	0	1	0	0	0	0	0	0	0	0	0	0	0	0	0	0	0	0	0	0	0	0	0	0	0	0	0	0	0	0	0	0	0	0	0	0	0
TIGR00029	0	2	1	5	5	1	5	4	3	1	8	5	3	2	4	6	3	8	9	2	1	14	2	0	1	5	3	2	1	6	1	8	1	4	6	1	2	2	2	4	4	5	1	3	6	4	4	3	0
TIGR00030	7	2	1	5	2	1	0	3	4	2	1	4	5	0	6	1	1	1	2	1	3	7	3	0	0	2	4	6	1	4	3	2	0	2	8	1	0	2	1	2	2	2	6	4	1	2	3	2	1
TIGR00031	0	1	1	0	0	9	5	2	1	4	7	3	2	0	3	6	10	7	12	5	0	9	5	2	0	5	6	4	2	1	1	7	2	10	5	2	1	4	0	3	5	6	1	3	6	4	5	2	0
TIGR00032	8	2	2	11	2	4	1	1	1	1	11	1	1	3	13	0	8	5	3	3	0	8	9	1	5	8	8	4	3	8	0	11	3	0	4	10	0	4	2	5	0	6	11	4	4	22	0	2	0
TIGR00033	8	7	5	13	1	8	10	7	13	6	26	8	4	7	7	11	13	15	11	3	2	9	10	16	10	15	9	16	4	6	5	15	3	5	22	8	5	6	2	8	9	11	10	9	6	25	4	7	2
TIGR00034	58	10	9	0	3	16	49	19	40	23	79	30	19	21	47	18	57	92	43	22	15	16	37	42	15	15	5	85	12	36	12	82	26	3	23	25	3	1	20	3	7	35	62	8	40	82	9	30	5
TIGR00035	1	0	0	0	0	0	0	0	0	0	0	1	1	1	0	1	0	1	0	1	0	1	0	0	0	0	0	0	0	1	0	0	0	0	0	0	0	1	0	0	0	0	1	0	1	0	0	0	0
TIGR00036	4	8	3	2	5	10	5	3	5	3	7	4	2	6	7	5	6	11	7	4	2	4	4	4	5	1	1	8	3	5	0	6	0	2	2	3	1	7	1	0	4	2	7	5	3	8	3	3	2
TIGR00038	8	8	3	16	8	8	9	10	7	3	27	9	10	8	19	7	11	28	18	4	3	20	11	12	5	25	13	18	4	16	10	9	7	11	11	13	8	6	9	7	8	7	17	9	18	19	12	15	6
TIGR00039	5	0	0	0	0	0	0	0	0	1	2	0	0	4	5	0	0	0	0	1	0	0	0	0	0	0	0	0	0	2	0	5	0	0	0	0	0	2	0	0	0	0	0	0	1	0	0	0	0
TIGR00040	8	5	0	2	4	1	0	6	3	1	8	4	3	0	2	1	1	0	3	2	1	5	1	1	1	5	5	0	0	4	0	2	0	1	3	4	0	1	0	2	1	5	4	0	0	2	1	3	0
TIGR00041	6	1	1	1	1	2	1	3	3	1	8	2	3	1	3	0	6	7	7	3	1	1	4	1	0	7	4	8	2	1	0	1	2	0	3	2	1	1	4	2	0	0	10	0	3	14	0	1	0
TIGR00042	8	14	10	21	26	10	16	12	19	10	38	22	13	10	15	9	22	36	40	5	4	18	14	22	3	22	12	24	14	21	11	7	8	10	32	27	5	12	12	13	5	19	20	14	25	32	10	12	8
TIGR00043	7	3	3	9	7	2	6	4	7	7	18	6	4	1	5	9	9	12	8	1	4	11	5	14	2	10	2	10	6	7	3	15	2	5	13	5	9	3	3	2	1	4	12	4	7	7	5	5	4
TIGR00044	6	5	5	5	3	3	0	4	3	2	13	1	2	6	6	1	11	8	3	4	1	7	4	6	3	5	4	4	3	9	0	2	4	3	9	6	2	2	3	3	1	2	8	1	1	12	4	1	0
TIGR00045	13	2	5	4	0	0	0	0	2	0	5	0	2	10	6	1	2	2	2	3	1	0	3	0	5	1	5	2	2	0	1	3	1	0	3	1	0	0	0	0	3	4	1	1	0	3	0	0	0
TIGR00046	16	15	1	18	15	18	7	11	8	20	31	16	15	11	21	8	6	18	20	6	4	10	9	8	15	18	14	19	3	27	2	11	3	12	27	10	4	3	6	5	4	6	26	7	9	26	10	12	9
TIGR00048	11	3	3	8	0	5	1	6	2	1	5	4	10	3	5	0	3	10	5	2	0	9	2	5	11	14	3	8	6	12	6	16	1	2	15	4	1	3	3	3	4	3	10	3	4	7	5	0	1
TIGR00049	5	3	2	8	2	0	0	4	6	5	13	2	1	5	4	1	11	4	0	4	1	0	4	0	3	10	0	0	4	6	1	5	0	0	1	3	0	3	0	0	0	0	6	3	1	5	0	0	0
TIGR00050	12	2	1	0	0	2	0	1	6	3	5	5	1	7	6	2	0	1	1	3	1	0	4	2	9	0	0	2	2	6	2	5	0	0	0	1	0	1	1	0	0	0	7	3	1	1	0	0	1
TIGR00051	5	7	4	4	3	2	1	1	7	4	8	10	1	2	2	2	1	2	5	0	1	4	2	0	0	1	0	2	1	6	4	7	1	4	8	0	0	8	1	1	1	0	10	1	6	8	5	2	0
TIGR00052	8	1	0	7	1	1	1	4	9	3	20	5	5	7	3	2	1	10	3	3	0	5	5	1	3	1	4	5	5	8	4	13	1	1	2	8	0	1	0	1	0	0	7	0	0	9	0	0	1
TIGR00053	0	0	0	0	0	0	0	1	0	1	9	14	0	0	0	0	0	0	1	0	1	0	1	3	0	0	0	4	0	4	0	3	0	17	1	0	0	0	0	1	0	6	1	0	1	4	8	1	2
TIGR00054	10	1	0	0	0	2	0	0	4	2	1	2	3	8	9	1	2	2	2	2	0	2	1	4	4	0	0	3	4	0	1	6	0	0	2	2	0	2	1	0	0	2	2	0	0	3	0	0	0
TIGR00055	14	16	7	21	16	11	13	19	26	7	46	17	15	11	26	17	36	39	47	11	6	10	20	16	5	34	14	32	7	27	12	19	12	23	38	11	5	12	16	12	9	10	20	24	27	39	15	20	16
TIGR00056	10	1	4	0	8	2	0	1	8	4	11	2	1	3	8	3	2	2	4	2	0	1	1	1	10	0	1	2	1	7	2	9	1	3	7	2	1	0	0	2	1	0	7	3	3	2	0	0	0
TIGR00057	12	11	8	7	3	3	2	8	7	6	12	7	5	6	13	7	8	5	11	6	6	6	1	9	6	12	6	4	2	6	3	7	2	4	11	4	2	5	5	5	3	4	7	6	7	11	6	1	1
TIGR00058	0	0	0	0	0	0	0	0	0	0	0	0	0	0	0	0	0	1	0	2	0	0	0	0	0	0	1	0	0	0	0	0	0	0	1	0	0	0	0	0	0	0	0	0	0	0	0	0	0
TIGR00059	4	6	2	6	6	13	7	5	8	3	16	4	12	5	4	3	12	23	10	0	4	13	7	13	0	18	9	10	7	14	3	6	3	9	9	3	5	2	0	1	1	6	8	9	13	20	6	8	2
TIGR00060	2	3	4	11	11	12	2	4	7	3	12	6	5	3	2	4	16	7	20	3	2	7	5	12	0	7	12	11	2	10	3	6	3	6	9	2	2	5	7	6	5	1	4	10	9	14	6	7	2
TIGR00061	5	6	1	4	13	7	7	1	7	3	8	9	1	1	8	1	8	5	16	6	3	7	4	9	2	10	7	3	5	8	2	4	4	5	5	2	2	2	2	2	1	5	7	2	5	19	2	15	1
TIGR00062	2	13	1	11	6	0	5	2	5	5	20	7	9	9	3	3	11	18	6	3	3	4	2	5	1	8	5	11	2	7	3	6	4	4	13	3	3	2	4	1	2	9	8	4	3	12	8	6	4
TIGR00063	1	8	2	8	11	7	5	3	10	11	24	8	6	5	3	7	13	11	18	3	2	11	10	5	2	20	0	9	8	8	8	12	1	16	13	7	2	2	3	6	5	2	4	16	9	10	6	9	1
TIGR00064	10	10	7	8	22	17	7	9	6	10	31	11	8	10	12	6	20	22	21	3	2	14	13	15	6	23	7	15	6	17	5	16	5	7	24	6	1	5	12	6	2	9	9	8	13	27	6	15	6
TIGR00065	21	12	4	13	10	10	8	6	5	4	20	10	8	9	13	3	17	10	10	3	2	12	12	7	8	12	12	7	7	7	5	5	4	7	27	7	4	6	6	0	3	15	10	4	15	25	11	2	4
TIGR00066	11	1	1	0	0	3	0	0	0	0	6	3	0	3	1	0	0	3	0	3	2	1	2	0	2	0	0	0	0	2	1	6	0	0	0	0	0	0	0	1	0	0	1	0	1	3	0	0	0
TIGR00067	5	8	3	7	3	0	1	1	8	2	6	7	6	5	13	4	8	2	4	4	1	4	5	3	3	3	9	6	4	6	3	9	2	0	6	6	2	9	2	2	4	1	4	2	4	12	4	1	0
TIGR00068	3	3	7	16	2	11	1	4	2	8	10	11	5	7	3	3	3	2	9	4	2	8	6	4	2	10	2	4	2	18	2	9	0	3	15	13	2	1	1	1	3	3	4	2	2	7	6	0	0
TIGR00069	7	3	1	0	20	6	4	13	10	3	28	15	4	5	7	6	21	24	19	2	7	9	12	14	9	35	9	18	6	5	4	11	2	7	41	4	5	14	5	14	5	16	17	7	27	19	12	11	5
TIGR00070	5	4	1	2	8	4	8	10	6	3	9	4	1	2	7	3	15	7	11	5	3	3	6	5	1	5	4	6	5	7	3	1	2	4	18	0	3	5	2	7	2	4	11	2	7	12	5	4	2
TIGR00071	7	16	10	32	17	13	15	23	19	14	42	16	16	11	18	13	34	37	29	7	6	17	15	19	9	55	41	21	8	31	14	30	4	10	45	12	7	8	18	12	12	26	18	23	14	39	15	26	9
TIGR00072	1	5	0	0	5	2	3	0	1	0	3	1	0	0	0	0	1	0	2	0	2	1	0	0	0	0	0	0	0	3	1	3	0	2	0	0	0	0	0	0	0	0	4	0	0	1	0	0	1
TIGR00073	11	31	1	2	19	19	0	3	8	13	22	15	4	4	6	7	5	7	3	5	8	12	2	4	9	7	20	4	3	21	0	13	2	7	10	13	4	3	13	1	2	2	25	3	25	18	9	15	1
TIGR00074	1	3	2	0	4	3	0	1	14	3	8	3	1	3	8	0	2	0	5	1	0	4	5	9	0	1	0	4	1	9	0	4	0	0	3	0	2	2	1	1	0	0	11	1	2	7	0	1	1
TIGR00075	9	15	5	0	22	17	0	4	6	17	19	7	9	6	2	0	11	3	3	10	7	11	3	3	5	1	2	8	7	21	4	13	0	6	14	8	4	3	4	0	1	1	26	0	9	15	0	4	1
TIGR00077	4	2	1	1	2	5	0	2	4	7	6	5	6	2	2	0	3	5	2	2	1	7	1	4	3	3	4	2	4	4	1	2	1	1	5	2	1	2	1	1	0	4	3	0	3	3	2	0	0
TIGR00078	7	6	6	14	1	1	0	6	9	10	14	8	4	5	7	2	6	2	11	3	1	1	7	5	4	8	6	5	1	11	4	9	5	0	11	5	3	5	9	5	3	8	9	14	1	14	6	3	0
TIGR00079	8	4	2	14	10	2	5	5	1	1	25	3	9	4	6	7	9	14	14	5	2	9	12	9	3	11	3	6	6	7	3	10	3	2	13	6	5	2	1	5	2	3	5	1	7	21	3	4	3
TIGR00080	4	0	1	0	0	0	0	2	3	1	5	6	0	4	4	0	1	0	0	8	0	1	2	1	2	0	0	2	2	2	1	11	0	0	0	2	0	1	0	0	0	0	6	0	3	1	0	0	0
TIGR00081	4	10	5	16	27	22	21	12	13	15	36	12	13	14	18	9	17	30	33	12	12	21	9	16	13	25	8	42	3	13	2	22	2	16	38	10	8	15	10	9	7	11	18	14	25	43	15	15	9
TIGR00082	6	2	1	2	3	2	4	8	4	2	13	3	6	0	6	0	4	3	6	4	0	6	8	8	4	11	7	2	0	11	4	12	3	4	7	3	1	3	0	8	4	2	12	3	4	20	5	3	2
TIGR00083	1	15	5	3	0	4	0	5	4	5	9	4	2	11	4	3	3	3	2	1	0	6	4	2	6	4	4	2	2	7	5	8	1	3	4	5	0	2	1	1	4	1	3	4	7	7	2	0	1
TIGR00084	5	7	2	1	5	1	1	4	1	2	6	6	1	3	3	2	8	4	5	1	1	6	5	1	4	3	7	3	5	6	1	10	1	5	6	0	0	0	0	2	0	2	11	3	5	8	7	1	3
TIGR00086	11	8	7	8	9	4	5	6	8	6	26	10	2	5	17	3	25	20	11	1	2	10	3	10	1	22	13	28	5	19	0	12	3	5	21	4	2	5	2	3	7	5	12	5	7	25	3	14	2
TIGR00087	15	22	9	0	12	10	1	3	20	3	19	11	6	6	12	11	3	2	8	7	4	5	6	9	5	2	2	4	2	11	3	16	0	13	25	6	4	4	2	4	3	4	4	7	13	12	11	1	1
TIGR00088	16	8	3	26	19	16	23	25	12	12	30	4	9	12	25	10	32	40	25	2	16	18	19	10	4	35	9	24	9	25	3	15	13	11	23	8	5	5	18	4	5	14	25	15	24	27	11	22	14
TIGR00089	0	5	3	8	1	1	3	1	2	1	2	0	2	2	2	1	6	6	6	0	1	2	3	3	1	18	6	4	3	5	2	3	4	1	11	4	0	3	1	3	3	3	2	1	5	14	0	2	0
TIGR00090	4	3	2	0	10	2	10	5	7	7	24	8	4	5	3	8	8	11	11	3	3	4	2	5	3	16	2	13	5	3	4	6	1	4	15	5	3	3	3	2	10	7	8	5	7	8	4	9	2
TIGR00091	8	5	0	3	1	2	1	3	5	1	9	1	2	2	2	2	3	5	1	1	0	9	3	4	0	7	6	7	5	8	3	11	0	1	5	7	0	1	3	5	1	2	7	4	7	11	1	3	2
TIGR00092	8	8	5	20	5	8	5	7	9	6	25	9	4	5	9	14	10	11	15	3	2	11	6	8	2	33	6	7	3	10	10	17	3	6	26	11	3	10	3	5	5	5	10	4	13	13	8	4	2
TIGR00093	32	10	7	54	47	35	16	23	28	31	60	37	33	22	33	18	22	33	31	10	9	28	30	22	11	22	39	22	11	78	18	34	6	24	43	22	16	5	13	5	12	8	36	10	22	34	15	10	15
TIGR00094	14	1	2	0	0	0	0	2	12	8	12	8	2	6	3	1	2	4	4	7	1	1	4	12	4	0	1	7	3	15	1	9	2	0	1	7	0	0	1	0	0	2	10	0	6	10	1	1	0
TIGR00095	4	6	0	6	4	2	1	5	4	1	11	4	7	2	5	5	7	7	1	3	2	2	10	16	4	5	2	4	1	6	1	4	3	2	5	7	0	1	1	9	1	15	6	1	5	7	0	1	0
TIGR00096	1	0	0	2	0	0	0	1	0	0	1	0	1	1	1	0	0	0	0	1	0	1	1	2	4	0	2	0	1	0	0	2	0	0	0	4	1	0	0	0	3	0	0	2	0	1	0	0	0
TIGR00097	10	7	7	15	17	13	13	9	8	8	23	12	4	8	17	4	13	10	17	2	2	4	11	14	5	16	6	12	6	12	2	14	6	5	28	11	3	14	5	8	5	11	14	8	15	27	7	10	4
TIGR00099	14	2	5	13	5	0	0	0	4	3	6	6	3	15	22	1	2	2	7	8	1	4	4	3	10	5	9	2	3	12	3	7	1	0	6	1	0	6	3	0	0	3	5	1	2	6	2	1	2
TIGR00100	6	10	1	0	8	13	0	4	17	4	13	13	3	17	18	4	3	5	1	2	2	10	1	7	3	5	4	6	4	20	1	19	0	3	9	9	2	5	11	2	3	6	12	0	7	17	2	3	2
TIGR00101	0	0	0	0	1	0	0	1	0	0	5	0	0	0	0	0	2	2	0	1	0	1	0	2	0	0	0	1	0	0	0	0	0	0	2	1	0	0	0	0	0	0	0	0	0	0	0	0	0
TIGR00103	3	2	1	6	11	2	1	4	1	1	3	2	4	3	1	0	1	0	2	1	1	3	4	0	1	2	2	1	1	0	2	2	0	0	8	1	1	0	2	0	3	1	2	0	4	3	0	2	1
TIGR00104	4	1	0	0	1	1	0	2	3	2	5	3	0	6	2	1	0	1	1	4	5	1	0	0	1	1	0	2	1	3	2	6	0	0	2	1	2	1	1	1	0	0	6	0	3	2	0	1	3
TIGR00105	8	7	4	7	5	1	9	3	4	7	16	11	1	2	4	5	25	16	9	3	2	10	7	8	4	9	2	18	4	14	3	14	4	3	14	8	4	9	5	5	2	0	14	8	4	8	8	4	5
TIGR00106	0	0	0	0	0	0	6	0	0	0	3	0	1	0	2	1	8	5	2	0	0	0	4	0	0	1	0	2	1	0	0	5	1	0	0	0	0	2	0	0	0	0	0	0	0	4	0	0	0
TIGR00107	5	3	5	10	1	0	0	6	6	1	11	4	6	4	7	3	4	3	1	2	1	3	6	2	2	7	4	3	1	8	3	5	0	0	4	8	2	0	1	1	0	0	6	0	2	2	0	0	2
TIGR00109	10	2	1	0	0	0	0	0	6	2	4	3	0	2	5	0	2	2	1	2	1	0	2	0	4	0	0	0	2	5	1	3	1	0	0	0	0	0	1	1	1	8	1	0	0	1	2	0	0
TIGR00110	12	23	11	1	8	13	4	1	8	3	22	10	19	12	20	6	12	23	22	8	2	19	10	19	18	17	13	13	9	8	3	15	5	5	18	14	1	7	10	8	9	17	13	10	29	29	6	12	6
TIGR00112	1	0	0	4	0	0	0	0	1	0	4	0	0	2	0	0	0	1	0	2	0	1	0	1	0	0	0	0	0	0	0	0	0	0	0	0	0	2	0	0	0	1	0	0	0	2	0	1	0
TIGR00113	8	10	10	10	12	8	1	5	7	0	12	6	6	7	6	7	5	2	7	7	3	6	4	6	5	4	4	5	7	9	1	8	1	6	16	10	0	7	1	1	2	8	11	2	4	4	6	2	4
TIGR00114	9	8	3	9	9	9	0	1	11	3	13	8	0	3	2	2	0	7	5	0	2	2	0	9	2	1	0	0	8	7	1	4	0	5	10	1	5	2	8	3	4	0	4	4	4	3	4	2	1
TIGR00115	1	0	3	12	0	0	0	0	0	0	0	0	2	1	1	0	6	4	1	2	1	1	6	7	0	5	7	1	0	4	0	0	0	0	5	2	1	3	0	5	1	2	3	1	4	10	0	0	0
TIGR00116	7	3	5	8	2	4	1	1	3	3	7	7	5	2	3	0	6	3	3	4	0	2	3	0	4	4	6	4	1	3	0	2	1	1	7	8	0	6	1	3	4	4	8	0	2	9	1	1	1
TIGR00118	35	21	16	3	7	11	4	5	7	7	34	21	9	20	23	8	25	16	11	14	2	17	14	12	21	17	14	17	13	13	5	19	5	11	22	10	0	13	5	9	3	15	15	5	11	25	6	7	1
TIGR00119	22	8	5	1	12	17	10	15	12	11	47	27	7	5	10	11	26	31	25	11	4	10	12	6	4	24	7	30	8	30	10	13	11	11	25	11	5	7	6	7	15	35	24	10	24	39	12	17	7
TIGR00121	0	0	0	1	1	0	0	0	2	0	1	0	0	0	0	0	1	1	1	1	0	0	0	0	0	1	1	0	0	2	0	1	0	1	0	0	0	1	0	0	0	0	2	0	0	0	1	0	0
TIGR00122	3	1	0	5	2	7	0	0	1	0	6	2	1	1	0	1	5	1	0	2	0	4	0	0	1	2	1	3	1	3	0	1	0	0	7	0	3	2	0	1	1	3	3	0	5	0	0	0	0
TIGR00123	0	0	0	1	0	0	0	1	0	0	0	0	1	0	0	0	0	0	0	2	0	1	0	0	0	1	3	0	0	0	0	1	0	0	0	0	0	1	0	0	0	0	0	1	0	0	0	1	0
TIGR00124	1	0	1	0	0	0	0	0	0	0	1	1	0	0	3	0	0	0	0	0	0	0	0	0	0	0	0	2	0	0	0	1	0	1	0	0	0	1	0	0	0	0	0	0	0	0	0	0	0
TIGR00125	8	5	2	14	9	5	5	6	14	13	17	11	5	1	9	3	6	14	12	4	1	8	5	4	2	17	10	9	5	10	6	11	2	6	12	6	0	4	2	1	3	4	14	13	12	16	7	7	4
TIGR00126	14	16	9	16	31	14	0	16	19	10	26	14	17	4	7	18	32	16	19	8	4	16	5	9	7	49	18	7	6	22	8	7	0	14	28	18	9	17	4	11	6	14	26	19	14	21	6	12	6
TIGR00127	0	2	0	0	0	0	10	20	0	1	23	0	11	1	1	3	13	40	13	4	0	10	7	16	0	23	9	31	2	7	1	8	9	1	11	8	0	3	14	1	8	19	1	9	21	31	4	11	4
TIGR00128	4	1	6	7	5	1	2	2	3	6	4	7	0	4	6	2	6	1	7	0	0	11	2	1	7	4	5	2	6	6	2	1	1	3	13	5	0	5	0	1	2	4	4	2	14	9	1	2	3
TIGR00129	9	4	3	1	1	0	0	3	6	4	21	4	4	6	6	2	2	9	3	5	1	11	3	2	6	16	0	3	3	11	2	17	1	0	2	7	1	0	2	3	2	1	9	1	14	10	1	1	0
TIGR00130	0	0	0	0	0	0	0	0	0	0	0	0	0	0	0	0	0	0	0	0	0	0	0	0	0	0	0	0	0	0	0	0	0	0	0	0	0	0	0	0	0	0	0	0	0	0	0	0	0
TIGR00131	8	0	0	4	0	0	0	0	3	0	2	3	4	0	0	0	2	1	2	3	0	3	0	0	0	0	3	0	1	2	0	2	0	0	0	2	0	0	0	0	0	0	1	1	0	3	1	1	0
TIGR00133	4	4	1	1	39	37	37	23	1	3	44	0	19	4	9	5	38	63	30	2	6	31	22	20	0	31	14	51	6	9	13	16	11	8	30	11	7	11	16	11	6	9	13	0	28	76	5	13	19
TIGR00134	0	0	1	2	6	2	2	0	4	0	3	5	1	0	2	2	7	12	15	0	0	1	9	3	0	9	3	2	0	1	3	6	2	7	4	1	0	0	2	4	1	1	1	3	7	4	2	2	0
TIGR00135	0	1	1	0	1	3	3	1	0	0	0	0	0	2	1	2	5	5	0	0	0	2	6	2	0	8	4	3	1	0	2	4	1	1	2	4	0	1	3	2	1	3	2	0	3	9	1	4	0
TIGR00136	71	59	39	133	117	59	23	63	90	98	162	77	66	53	68	47	66	65	92	27	31	72	52	29	50	80	77	66	41	149	50	84	13	56	177	59	31	57	37	38	24	34	70	72	67	92	50	45	27
TIGR00137	8	12	1	25	44	24	7	13	9	7	26	12	15	6	1	8	27	18	7	0	4	20	11	7	1	27	33	34	5	14	8	3	3	1	27	9	8	15	6	2	4	23	20	9	22	31	7	13	19
TIGR00138	8	8	3	3	5	2	2	3	3	2	9	5	3	4	6	3	13	5	4	6	3	7	5	0	4	6	3	7	3	5	4	9	4	3	9	6	0	1	2	1	1	9	6	3	4	16	2	1	0
TIGR00139	15	25	11	0	43	17	21	17	16	24	50	21	21	8	20	9	51	40	36	8	11	36	16	34	18	34	13	30	9	23	12	22	10	17	60	13	10	19	17	5	17	7	26	21	50	45	18	28	3
TIGR00140	9	3	0	0	1	1	0	0	4	6	5	9	1	9	6	0	0	0	1	0	2	2	4	3	2	0	0	1	0	5	1	12	0	2	0	5	0	4	0	0	0	2	6	0	9	7	1	0	0
TIGR00142	3	4	2	0	0	0	0	0	0	0	0	3	0	3	1	0	0	0	0	1	0	0	0	0	3	0	0	0	0	0	1	5	0	0	0	0	0	1	0	0	0	0	1	0	0	2	0	0	1
TIGR00143	2	0	1	0	0	0	0	0	0	0	0	0	0	2	0	0	0	0	0	1	0	0	2	0	0	0	0	0	0	0	0	3	0	0	0	1	0	1	0	0	0	0	0	1	0	0	0	0	0
TIGR00145	10	4	3	2	1	4	16	7	15	11	17	13	4	11	25	10	31	20	11	1	2	1	8	10	0	15	4	19	7	8	2	9	9	1	4	3	0	2	6	1	1	4	14	0	9	14	5	5	0
TIGR00147	0	0	0	1	1	0	0	0	0	0	0	0	0	1	0	0	2	0	0	0	0	1	0	0	0	0	4	0	0	1	0	1	0	0	1	0	0	0	0	0	0	0	0	0	0	0	1	0	0
TIGR00148	19	7	3	0	1	5	0	18	19	11	57	31	9	9	28	3	21	15	1	26	5	8	4	2	5	25	0	6	18	23	8	20	1	2	0	10	0	2	5	0	5	2	15	0	6	13	6	0	0
TIGR00149	3	1	0	2	0	0	0	0	4	0	1	2	0	2	1	1	4	0	0	1	0	3	1	0	0	0	0	0	1	1	0	4	0	0	1	0	0	0	0	1	1	0	1	1	0	1	1	0	0
TIGR00150	8	2	5	4	3	7	1	5	6	10	10	9	1	3	5	4	9	2	7	2	3	10	4	4	5	12	7	1	1	11	1	7	3	7	14	3	2	2	1	7	1	5	13	3	5	8	1	5	1
TIGR00151	9	9	2	6	14	7	3	5	11	12	12	3	6	4	11	5	5	12	17	6	0	7	6	6	9	10	3	10	4	9	2	9	5	8	23	10	3	4	4	1	0	10	11	8	9	12	6	8	7
TIGR00152	3	0	0	1	0	0	0	0	0	0	3	2	2	3	0	0	1	0	0	0	0	1	1	1	2	1	0	0	0	0	0	0	0	1	0	0	0	0	0	0	0	0	0	1	0	0	0	0	1
TIGR00153	0	0	0	0	0	0	0	0	0	0	0	0	0	0	0	0	0	0	0	0	0	0	0	0	0	0	0	0	0	0	0	0	0	0	0	1	0	0	0	0	0	0	0	0	0	0	0	0	0
TIGR00154	6	7	3	5	0	6	0	1	5	2	6	1	4	3	11	0	2	2	4	2	0	6	4	0	1	1	3	4	1	5	0	4	1	0	5	3	1	5	3	0	2	2	4	0	1	3	3	0	1
TIGR00155	0	0	0	0	0	0	0	0	0	0	0	0	0	0	0	0	0	0	0	0	0	0	0	0	1	0	0	0	0	0	0	0	0	0	0	0	0	0	0	0	0	0	0	0	0	1	0	0	0
TIGR00156	10	2	1	1	0	1	0	4	8	9	13	4	2	1	6	0	2	2	0	4	4	2	1	5	1	1	3	1	3	10	6	11	0	1	0	8	0	0	0	1	0	2	16	5	3	5	4	0	0
TIGR00157	13	17	10	33	29	13	3	12	22	21	48	22	23	9	13	9	12	8	31	6	5	21	7	2	7	30	9	16	5	26	7	16	0	20	32	13	10	13	12	4	13	6	29	18	16	32	24	13	3
TIGR00158	5	3	4	18	23	7	17	12	18	11	28	22	11	5	9	7	10	31	22	4	4	10	3	12	8	31	6	17	7	18	10	16	4	10	24	10	8	4	9	3	7	7	17	8	20	18	6	8	3
TIGR00159	0	0	0	2	0	1	0	0	0	0	0	0	0	0	1	0	0	0	0	0	0	1	0	0	0	0	0	0	0	0	0	0	0	0	1	0	0	0	0	0	0	0	0	0	0	0	0	0	0
TIGR00160	1	7	4	2	1	0	0	11	6	5	5	2	5	8	2	2	14	4	6	5	3	13	3	0	9	3	1	6	0	4	4	2	0	1	13	3	3	6	1	2	0	2	8	5	2	5	4	6	5
TIGR00161	1	0	0	0	2	0	1	0	0	1	1	0	1	0	0	1	2	5	3	0	0	2	1	2	0	1	0	2	0	0	0	1	0	0	0	0	0	0	2	0	1	0	0	0	0	0	1	1	0
TIGR00162	0	0	0	0	0	0	0	1	0	0	0	0	1	0	0	0	0	0	1	0	0	1	0	0	0	1	2	0	0	0	1	0	0	0	1	2	0	0	5	0	0	0	0	0	0	0	1	0	0
TIGR00163	1	1	0	1	0	0	0	0	3	0	4	2	0	2	0	1	0	0	0	2	0	0	2	0	2	0	0	0	1	1	0	1	0	0	0	1	0	0	0	0	1	1	6	0	1	0	0	0	0
TIGR00164	0	1	0	0	0	0	0	0	0	0	2	0	0	0	0	1	0	0	0	0	0	1	0	0	2	0	0	0	2	0	0	1	0	0	1	0	0	3	0	0	1	0	0	0	0	0	0	0	0
TIGR00165	1	8	1	9	9	8	10	2	9	7	20	9	4	1	5	6	4	11	25	1	1	2	1	9	3	14	10	14	2	10	3	17	3	8	11	3	9	11	2	9	0	2	11	10	20	10	9	8	4
TIGR00166	7	6	2	8	18	11	8	5	8	6	28	7	7	5	3	7	11	13	14	5	2	5	12	2	4	11	9	15	7	13	7	6	3	7	16	5	6	4	6	1	3	6	11	8	13	17	14	8	5
TIGR00168	4	6	0	1	4	0	5	0	2	0	4	2	1	1	2	1	2	10	5	3	0	4	2	4	1	4	4	4	3	3	0	1	2	1	3	2	1	2	2	3	2	2	5	7	3	8	3	4	1
TIGR00169	9	7	7	0	4	3	0	5	9	5	8	8	11	5	8	8	3	1	3	2	1	8	2	0	1	2	6	4	4	8	5	6	0	11	18	2	1	5	5	3	3	3	9	7	5	11	9	3	3
TIGR00170	11	9	1	0	0	2	7	1	5	6	19	8	4	8	14	5	15	10	8	5	4	4	10	18	11	13	0	11	8	6	2	19	5	4	12	5	4	1	6	4	2	6	5	5	6	13	8	1	1
TIGR00171	3	4	1	0	0	0	1	2	1	2	3	3	1	2	2	1	4	5	6	1	1	3	5	4	2	3	2	4	1	0	0	6	3	0	0	0	0	0	0	2	0	3	2	0	1	6	1	0	0
TIGR00172	13	5	1	4	5	3	2	3	7	3	10	6	1	9	14	3	4	5	7	5	2	5	8	4	4	4	6	2	6	7	0	7	3	0	5	3	3	3	6	6	0	2	10	3	10	13	4	5	0
TIGR00173	1	2	3	1	5	1	0	2	1	1	9	7	0	2	3	5	0	1	3	3	3	3	2	1	2	1	1	1	4	2	0	3	0	3	9	7	1	3	0	0	2	0	1	0	5	10	6	1	0
TIGR00174	8	6	3	10	4	4	0	2	7	3	10	9	5	12	8	4	2	9	6	1	2	6	2	3	4	4	5	2	4	10	4	10	4	4	16	2	2	4	2	0	2	7	9	2	2	5	3	2	0
TIGR00175	0	0	0	0	0	0	0	0	0	0	0	0	0	0	0	0	0	0	0	0	0	0	0	0	0	0	0	0	0	0	0	0	0	0	0	0	0	0	0	0	0	0	0	0	0	0	0	0	0
TIGR00176	8	3	2	3	4	1	1	0	3	1	5	3	3	4	0	0	0	0	0	3	2	3	2	1	2	0	1	2	0	5	1	0	0	1	3	6	0	3	2	0	1	1	3	0	6	3	0	1	1
TIGR00177	11	1	3	12	5	7	0	4	5	0	5	1	6	2	4	0	4	1	1	5	2	8	2	0	6	7	7	2	4	5	2	5	2	0	4	2	1	2	0	1	2	2	3	0	3	2	1	0	1
TIGR00178	0	0	0	0	0	0	0	0	0	0	2	0	0	0	0	0	24	0	1	0	0	0	0	0	0	43	0	2	0	0	0	0	0	0	0	0	0	0	0	0	0	0	0	0	0	0	0	0	0
TIGR00179	27	21	9	23	26	23	15	22	19	8	44	18	16	14	18	15	39	36	29	5	9	19	17	23	11	16	23	22	4	45	6	16	6	15	37	15	8	8	9	4	8	20	19	17	13	28	19	26	5
TIGR00180	0	3	0	3	2	1	0	0	2	0	1	0	1	0	1	2	4	3	2	1	0	3	0	4	0	7	5	1	0	1	1	7	3	2	15	1	0	1	0	2	1	2	1	1	4	5	3	1	2
TIGR00181	0	0	0	0	0	0	0	0	0	0	0	0	0	0	0	0	0	0	0	0	0	1	0	0	0	0	1	1	0	0	0	0	0	0	0	0	0	0	0	0	0	0	0	0	0	0	0	0	0
TIGR00182	4	4	1	10	3	4	0	4	4	0	7	3	5	3	1	0	3	2	1	6	0	10	1	4	0	4	3	2	2	1	4	6	0	0	4	4	1	0	2	0	0	3	4	1	4	5	1	3	1
TIGR00183	28	29	17	0	11	16	17	14	43	27	42	38	11	8	21	22	29	34	33	8	14	3	6	28	20	17	5	17	9	25	20	23	5	12	55	7	9	9	7	9	22	10	36	32	17	25	29	19	8
TIGR00184	21	17	13	37	40	26	35	30	22	20	92	26	27	17	23	14	51	94	53	13	18	23	31	36	18	68	23	39	14	58	19	31	12	26	52	18	12	32	15	19	13	13	34	39	61	85	20	36	8
TIGR00185	8	4	3	10	8	3	10	3	4	9	15	11	8	16	11	2	17	16	14	10	3	8	7	7	5	10	17	9	8	14	1	7	4	4	10	8	1	3	2	4	5	5	13	2	8	17	3	7	7
TIGR00186	2	1	0	2	0	1	0	3	0	0	2	0	1	1	2	0	2	1	1	1	0	0	1	1	1	0	0	1	0	2	0	0	0	0	1	1	0	0	1	1	1	2	0	0	1	4	1	0	0
TIGR00187	9	9	1	6	6	3	1	4	4	1	5	4	2	6	4	1	0	2	1	1	2	3	3	4	6	5	2	4	0	4	3	4	0	0	14	3	3	4	4	0	2	0	3	3	0	4	5	4	0
TIGR00188	9	6	3	10	19	12	5	5	2	8	16	8	2	5	9	3	15	18	10	4	2	9	7	9	5	14	5	13	3	13	2	17	4	3	16	3	2	3	4	3	6	4	9	5	11	20	8	9	4
TIGR00189	0	0	0	0	0	0	0	0	0	0	0	0	0	0	0	0	0	0	0	1	0	0	0	0	0	0	0	0	0	1	0	1	0	0	0	0	0	0	0	0	1	0	1	0	0	0	0	0	0
TIGR00190	21	21	8	33	11	21	28	16	23	25	58	21	18	16	26	14	12	55	42	13	12	15	23	28	7	19	19	31	21	31	16	29	11	19	61	15	6	15	19	4	9	13	35	23	46	32	30	16	14
TIGR00191	2	2	0	0	0	1	0	0	3	0	6	0	1	3	4	0	4	2	1	3	0	2	3	4	4	0	2	2	1	4	1	9	4	1	0	3	0	0	0	0	1	0	3	1	2	2	1	0	0
TIGR00192	0	0	2	1	0	1	0	3	0	0	2	0	1	0	0	0	0	7	0	2	0	1	0	9	0	0	1	1	0	0	0	6	0	0	2	0	0	0	0	0	0	0	0	0	1	1	0	1	1
TIGR00193	1	2	1	1	0	3	0	4	5	2	8	4	0	1	7	1	6	3	3	1	0	3	6	10	3	1	0	6	2	0	2	16	2	3	1	2	0	2	1	0	2	0	3	1	0	3	2	0	2
TIGR00195	0	2	4	3	0	0	0	1	4	1	6	3	0	3	4	0	0	0	0	3	2	2	0	0	2	1	0	2	2	3	0	2	0	1	2	2	0	2	1	1	0	0	3	0	1	1	0	0	0
TIGR00196	2	0	1	0	0	0	0	0	0	0	0	0	0	2	0	0	0	0	0	0	0	0	0	0	3	0	0	0	0	0	0	0	0	0	0	0	0	0	0	0	0	0	0	0	0	0	0	0	0
TIGR00197	0	1	1	0	0	0	0	2	0	0	1	0	0	2	1	0	0	0	0	0	0	0	1	1	1	0	1	0	0	1	0	0	0	0	1	0	0	4	0	0	0	0	0	0	0	0	1	0	0
TIGR00199	7	6	1	12	6	7	1	2	9	6	16	8	4	5	4	2	8	12	5	7	3	6	2	10	8	13	4	3	6	13	2	16	4	4	11	6	1	1	6	1	3	6	12	5	4	11	3	6	0
TIGR00200	0	0	0	0	0	0	0	0	0	0	0	0	0	0	0	0	0	0	0	1	0	0	0	0	0	0	0	0	0	0	0	0	0	0	0	0	0	0	0	0	0	0	0	0	0	0	0	0	0
TIGR00201	9	2	4	0	0	0	0	0	9	0	5	2	4	2	8	2	2	0	1	1	0	2	3	3	2	1	5	3	2	3	2	7	0	0	2	5	0	0	1	2	3	0	0	0	0	1	2	1	0
TIGR00202	1	0	0	0	0	0	0	2	1	0	1	3	1	1	3	4	0	3	1	4	0	11	1	0	0	0	0	1	1	6	0	0	0	0	1	0	0	0	1	0	2	3	2	1	1	2	0	1	1
TIGR00203	6	1	0	0	0	0	0	0	2	0	3	0	0	1	0	0	0	0	0	1	0	0	1	0	1	0	0	0	0	0	0	0	0	0	0	0	0	1	0	0	0	0	0	0	0	0	0	0	0
TIGR00205	3	2	0	0	0	0	0	3	3	0	1	2	2	3	1	0	1	0	0	0	0	2	3	0	0	0	2	0	2	2	0	1	0	0	1	1	0	1	0	0	0	0	3	0	0	1	0	0	0
TIGR00207	7	3	0	0	0	0	0	7	5	5	0	2	2	2	2	3	5	1	1	0	1	0	1	1	6	0	0	0	1	3	2	1	0	0	1	5	0	4	0	0	0	0	4	0	1	0	3	0	0
TIGR00208	2	1	1	0	0	0	0	2	3	0	4	3	2	0	1	1	0	1	0	0	0	0	1	0	1	0	0	1	0	1	0	0	0	0	0	1	0	0	0	0	2	0	0	2	0	1	0	1	0
TIGR00209	2	0	2	0	0	0	0	0	0	0	1	2	0	2	0	0	0	1	0	1	0	0	0	0	0	0	0	0	0	1	0	0	0	2	0	0	0	0	0	0	0	0	1	0	0	0	0	0	0
TIGR00210	0	0	0	0	0	0	0	0	0	0	0	0	1	0	0	0	0	0	0	0	0	0	0	0	0	0	0	0	0	0	0	0	0	0	0	0	0	0	0	0	0	0	0	0	0	1	0	0	0
TIGR00212	12	3	1	11	13	7	1	3	4	1	5	5	3	4	6	1	6	7	2	0	1	2	4	1	0	7	1	5	0	8	5	4	0	1	5	7	0	0	3	1	0	3	5	1	4	9	0	0	0
TIGR00213	14	12	8	0	16	12	1	6	7	3	8	6	8	3	22	4	6	6	5	5	1	13	6	2	3	1	6	5	0	11	0	6	3	4	8	5	9	5	0	7	2	1	12	5	10	10	6	2	7
TIGR00214	3	1	1	0	0	0	0	0	0	0	4	1	0	2	1	1	1	3	0	1	0	0	1	0	1	1	0	0	0	0	0	2	0	0	0	0	0	4	0	0	2	0	2	1	0	0	2	1	0
TIGR00216	7	1	5	2	2	3	1	5	2	5	8	2	3	5	4	1	12	8	6	6	0	4	3	7	3	9	7	9	2	1	2	6	7	2	10	7	1	3	3	0	2	2	4	2	7	15	3	2	1
TIGR00218	0	0	0	0	0	0	0	0	0	0	0	0	0	0	0	0	0	0	0	1	0	0	0	0	0	0	0	0	0	0	0	0	0	0	0	0	0	0	0	0	0	0	1	0	0	0	0	0	0
TIGR00219	2	1	1	0	0	0	0	0	0	0	1	0	1	1	0	1	0	0	0	0	0	0	2	1	1	0	0	0	0	1	1	1	0	0	0	0	0	0	0	0	0	0	0	0	0	0	0	0	0
TIGR00220	4	1	0	3	0	2	1	1	6	0	5	5	1	4	3	2	3	3	7	3	0	0	2	0	1	1	2	0	5	3	0	6	1	2	1	0	2	2	4	1	0	3	3	2	4	6	2	0	0
TIGR00221	1	0	0	0	0	0	0	0	0	0	0	0	0	2	0	0	0	0	0	1	0	0	0	0	0	0	0	0	0	0	0	0	0	0	0	0	0	0	0	0	0	0	0	0	0	0	0	0	0
TIGR00222	10	3	5	1	0	3	0	5	10	13	12	9	4	4	6	3	8	3	5	5	5	0	0	0	4	10	0	0	1	5	2	12	0	8	19	1	1	3	1	2	2	0	4	10	6	0	6	1	1
TIGR00223	12	7	3	0	2	4	0	2	8	7	7	8	2	5	10	2	5	2	10	3	0	1	2	3	5	8	2	2	1	11	1	4	0	6	8	3	2	5	1	2	2	0	11	8	2	4	3	2	1
TIGR00224	6	4	6	0	0	0	0	2	3	4	10	7	1	7	6	5	4	4	7	19	3	4	0	3	3	4	2	3	8	9	1	4	2	5	6	0	2	7	1	5	2	2	8	4	4	2	5	1	0
TIGR00225	0	0	0	0	0	0	0	0	0	0	0	0	0	2	0	0	0	0	0	0	0	0	0	0	0	0	0	0	0	0	0	0	0	0	0	0	0	0	0	0	0	0	0	0	0	0	0	0	0
TIGR00227	2	3	1	6	3	1	1	0	1	4	2	5	0	0	2	2	2	2	0	1	0	2	1	2	0	1	0	0	0	3	2	2	0	0	3	2	0	3	1	3	2	0	6	1	2	9	0	0	0
TIGR00228	2	4	1	0	5	8	1	3	2	3	10	5	1	2	5	1	1	1	6	1	3	3	2	6	4	1	0	3	1	6	3	10	0	2	8	6	0	0	2	2	2	2	1	2	7	5	3	3	1
TIGR00229	11	7	5	4	0	0	1	1	2	1	3	1	3	4	4	2	5	0	2	3	0	5	1	4	7	1	0	1	2	2	0	1	0	0	4	5	1	5	0	0	0	0	6	3	2	0	1	1	0
TIGR00230	2	0	0	1	0	0	0	0	2	0	3	0	7	2	0	0	0	0	0	2	0	0	0	0	0	0	0	0	1	2	0	3	0	0	0	0	0	1	1	0	0	0	2	0	0	0	0	0	1
TIGR00231	7	6	5	5	1	3	1	5	2	0	4	1	5	4	11	7	6	4	3	4	0	5	5	6	0	6	2	7	3	5	1	9	2	2	8	4	0	5	1	6	3	5	3	1	3	12	2	3	3
TIGR00232	39	5	4	1	0	1	0	1	6	1	20	9	5	29	8	5	9	2	2	14	0	4	9	2	9	5	3	3	3	9	0	17	3	1	2	7	1	2	3	1	0	0	6	1	4	8	1	1	0
TIGR00233	8	3	0	7	5	5	0	3	1	0	8	4	3	2	12	0	1	6	1	5	1	10	3	3	8	4	2	1	4	2	1	6	0	2	9	3	0	5	1	6	4	1	6	0	8	11	3	0	0
TIGR00235	8	6	3	9	0	2	1	3	6	10	10	6	5	7	5	4	2	6	6	6	1	6	1	6	6	2	1	1	1	8	5	9	1	6	10	9	1	5	1	1	4	3	5	7	2	7	4	3	1
TIGR00236	1	0	1	0	0	0	0	0	1	0	0	0	0	0	0	0	0	0	0	3	0	0	0	0	1	0	0	0	0	0	0	0	0	0	0	0	0	0	0	0	0	0	0	0	0	1	0	0	0
TIGR00240	3	1	0	0	0	0	0	2	2	1	4	0	0	0	8	3	1	2	3	2	0	2	1	2	2	0	1	2	1	2	0	2	1	0	0	1	1	3	1	0	1	2	1	1	1	3	0	1	0
TIGR00241	6	1	0	0	0	0	0	0	0	0	0	1	0	4	1	0	0	0	0	0	0	0	0	0	0	0	0	0	0	1	2	1	0	0	0	0	1	0	0	0	0	0	4	0	0	0	4	0	0
TIGR00242	2	1	0	1	2	4	0	2	1	1	5	1	2	4	3	0	4	4	0	4	0	2	3	2	3	6	1	5	2	1	0	3	0	0	6	1	2	1	0	0	0	4	1	0	0	1	1	2	0
TIGR00243	10	10	4	11	2	2	0	2	6	2	12	7	4	10	5	8	3	9	2	6	3	6	7	4	6	11	4	3	1	4	1	2	1	3	7	4	3	4	3	2	3	6	13	5	6	4	7	3	0
TIGR00244	7	4	1	2	5	2	1	0	2	0	8	2	0	1	2	2	4	2	1	0	0	7	2	4	1	6	1	2	4	0	0	4	2	0	4	1	0	0	2	1	0	1	3	1	3	6	1	4	3
TIGR00245	3	1	0	0	0	0	0	0	1	0	0	0	0	1	0	0	1	0	1	0	0	0	0	0	0	0	0	0	0	0	0	0	0	0	0	1	0	0	0	0	0	0	0	0	0	1	0	0	0
TIGR00246	2	0	2	5	4	0	2	4	2	0	5	4	3	4	3	2	6	4	2	1	1	2	2	2	1	1	4	1	0	2	3	1	1	0	6	1	1	0	0	1	0	4	0	0	3	6	2	1	1
TIGR00247	1	3	2	2	0	0	0	1	5	2	1	6	1	4	3	1	3	1	1	6	0	2	2	2	2	0	1	6	2	3	0	9	2	0	2	3	0	0	0	0	0	0	4	0	0	4	0	0	1
TIGR00249	3	0	2	0	0	3	3	2	2	1	5	3	1	2	1	0	2	1	0	1	0	1	1	1	2	0	0	0	3	6	0	1	0	0	0	1	0	1	1	0	0	4	1	0	0	1	1	0	0
TIGR00250	1	1	2	7	7	3	2	2	9	3	11	6	6	2	6	2	11	6	2	2	0	3	3	2	4	4	11	6	4	9	3	3	4	0	13	8	1	1	2	2	2	6	3	2	5	15	3	5	4
TIGR00251	5	1	0	0	0	1	0	1	3	0	1	2	1	0	1	0	0	2	0	0	0	0	1	3	0	0	0	3	0	4	0	3	0	0	0	2	0	0	0	0	0	0	6	0	2	0	0	0	0
TIGR00252	5	3	3	2	2	0	2	2	2	0	12	8	0	2	3	3	4	6	1	3	1	2	5	2	1	4	4	9	4	5	0	6	2	0	9	2	0	6	1	1	1	4	2	1	2	10	1	0	3
TIGR00253	2	2	1	10	5	5	1	2	2	3	8	3	2	2	2	1	8	4	3	3	0	9	2	4	0	8	2	4	3	10	0	3	8	0	5	3	2	3	2	6	0	6	3	0	12	3	0	3	3
TIGR00254	14	5	7	8	1	0	0	2	6	3	4	5	9	16	12	2	23	3	0	14	1	13	4	4	3	2	3	4	4	3	5	10	1	0	3	10	3	5	0	3	3	4	13	1	2	3	0	1	0
TIGR00255	15	12	3	28	24	8	0	11	40	17	28	16	16	11	15	8	4	8	12	5	6	16	5	6	14	7	9	7	5	25	13	8	3	10	35	15	5	13	0	8	5	4	15	18	15	11	16	12	8
TIGR00256	1	2	3	7	0	1	7	1	3	0	5	1	6	2	2	1	6	10	7	2	1	2	2	2	3	3	0	1	4	8	3	9	0	2	6	1	1	0	1	4	1	3	6	1	7	7	1	4	1
TIGR00257	3	0	0	1	0	0	0	2	3	1	1	0	1	4	2	2	0	1	1	3	0	1	2	0	0	1	2	3	1	2	2	2	0	1	6	1	1	2	1	0	2	2	4	0	2	7	0	0	0
TIGR00258	7	2	1	0	0	2	0	0	3	1	7	1	0	4	2	0	1	4	0	2	0	1	2	0	1	0	0	0	2	5	1	10	1	0	0	6	0	0	1	0	2	0	5	0	0	1	0	0	0
TIGR00259	0	2	0	0	0	0	0	0	4	0	0	0	1	0	3	1	0	0	0	1	0	0	0	0	0	4	3	0	0	0	0	0	0	0	1	0	0	1	0	0	0	0	0	0	0	0	0	0	0
TIGR00260	4	1	2	0	0	0	0	0	2	0	1	1	0	5	6	2	0	0	1	3	0	0	3	1	2	1	0	0	1	3	0	8	0	0	1	0	0	2	0	0	0	0	0	0	1	2	0	0	0
TIGR00262	0	2	0	0	0	1	0	2	0	0	1	0	6	2	1	1	3	0	0	0	0	1	0	0	1	1	0	0	1	0	0	1	4	0	0	1	0	1	0	0	6	0	0	0	1	3	1	0	0
TIGR00263	5	11	7	4	34	17	13	9	8	16	31	12	20	9	11	10	17	16	25	1	2	23	5	16	6	38	26	19	8	15	5	12	8	10	38	10	5	3	9	8	10	7	16	13	21	33	13	13	2
TIGR00264	0	0	0	1	0	0	0	4	0	0	1	0	3	0	0	0	1	0	0	0	0	1	0	0	0	0	0	0	0	0	2	0	0	0	0	0	0	1	0	1	0	0	0	0	0	0	0	0	0
TIGR00266	0	0	0	1	0	0	0	0	0	0	0	0	0	0	0	0	0	0	0	0	0	0	0	0	0	0	2	0	0	0	0	0	0	0	0	0	0	1	0	0	2	0	0	0	0	0	0	0	0
TIGR00268	0	1	0	0	0	0	0	0	0	0	0	0	1	0	0	1	0	0	0	0	0	2	0	0	0	1	1	0	0	0	1	0	0	1	3	0	0	0	0	3	0	0	1	0	5	0	0	1	0
TIGR00269	0	0	1	0	0	0	0	0	0	1	0	0	0	0	2	0	0	1	1	0	0	0	0	0	0	0	0	0	0	0	0	0	0	0	2	0	0	0	0	0	1	0	0	0	0	0	1	0	0
TIGR00271	0	1	2	1	0	0	0	0	0	0	1	0	0	0	0	0	0	0	0	0	0	0	0	0	0	0	2	0	0	0	0	0	0	2	0	0	0	1	0	0	0	0	0	1	0	0	1	0	0
TIGR00273	5	6	5	0	8	1	0	0	6	0	4	7	0	6	3	0	6	2	4	10	2	2	0	0	2	5	4	6	4	1	3	5	2	2	7	6	0	3	4	0	3	3	8	2	12	4	2	3	1
TIGR00274	6	4	2	1	3	0	0	4	7	8	16	11	9	2	5	1	8	4	3	3	1	7	2	3	10	2	0	0	3	8	0	6	0	4	12	3	5	4	1	2	4	0	2	3	2	4	5	3	0
TIGR00275	11	4	3	26	7	4	1	8	8	1	4	4	8	6	4	13	8	2	5	2	0	12	2	3	3	4	9	6	3	10	2	10	0	1	9	7	0	3	1	1	3	3	3	1	4	4	2	4	1
TIGR00276	14	12	0	2	1	1	0	2	12	2	7	5	1	6	4	4	5	0	2	1	1	3	1	0	2	0	0	0	2	4	1	5	1	2	5	2	0	0	1	0	0	0	7	0	4	3	1	0	0
TIGR00277	0	6	2	19	10	3	4	3	1	3	8	0	4	2	2	5	8	1	7	4	3	6	4	5	1	16	13	5	0	3	2	0	4	3	19	3	1	6	0	6	3	4	2	5	6	12	3	5	2
TIGR00278	5	5	7	13	8	6	10	2	2	2	18	3	1	3	5	5	10	9	10	2	2	4	4	3	3	12	3	2	3	6	2	11	0	2	17	8	1	2	5	5	2	6	7	9	11	16	3	6	4
TIGR00281	0	0	0	0	0	3	0	0	0	0	0	0	1	1	0	1	1	0	0	0	0	2	2	2	0	2	0	2	0	2	0	0	1	0	1	1	0	0	0	1	1	0	0	0	0	1	0	0	0
TIGR00282	0	0	0	0	0	0	0	0	0	0	0	0	0	0	0	0	0	0	0	0	0	0	0	0	0	0	0	0	0	0	0	0	0	0	0	0	0	0	0	0	0	0	0	0	0	0	0	0	0
TIGR00283	0	0	0	0	0	0	0	0	0	0	0	0	0	0	0	0	0	0	0	0	0	0	0	0	0	0	0	0	0	0	0	0	0	0	0	0	0	0	0	0	0	0	0	0	0	0	0	0	0
TIGR00287	0	0	0	0	0	0	0	0	0	0	0	0	0	0	0	0	0	0	0	0	0	0	0	0	0	0	0	0	0	0	1	0	0	0	0	0	0	0	0	0	0	0	0	0	0	0	0	0	0
TIGR00288	2	0	0	0	0	0	1	1	1	0	0	0	0	2	1	0	3	3	1	0	0	1	0	0	0	4	2	0	3	1	1	1	0	2	1	0	1	3	3	1	0	4	0	0	0	0	4	1	0
TIGR00289	0	0	0	6	0	0	0	0	0	0	0	0	1	0	0	0	0	0	0	0	0	0	0	0	0	0	1	0	0	0	0	0	0	0	0	0	0	0	0	0	0	0	0	0	0	0	0	0	0
TIGR00290	0	0	0	0	0	0	0	0	0	0	0	0	0	0	0	0	0	0	0	0	0	0	0	0	0	0	0	0	0	0	0	0	0	0	0	0	0	0	0	0	0	0	0	0	0	0	0	0	0
TIGR00292	0	6	0	0	0	0	0	0	0	2	4	1	0	0	0	0	0	0	0	0	1	0	0	0	0	0	0	0	0	0	0	0	0	3	6	0	0	0	0	0	0	0	0	0	0	0	0	0	0
TIGR00293	0	0	0	0	0	0	0	0	0	0	0	0	1	0	0	0	2	0	0	0	0	1	0	0	0	0	0	0	0	0	0	0	0	0	0	1	0	0	0	0	0	0	0	0	0	0	0	0	0
TIGR00294	0	0	0	0	0	0	0	0	0	0	0	0	0	0	0	0	0	0	0	0	0	0	0	0	0	0	0	0	0	0	0	0	0	0	0	1	0	0	0	0	0	0	1	0	0	0	0	0	0
TIGR00295	0	0	1	0	0	0	0	0	0	0	0	0	0	0	0	0	0	0	0	1	0	0	0	0	0	0	0	0	0	0	0	0	0	0	0	0	0	0	0	0	0	0	0	0	0	0	0	0	0
TIGR00297	0	0	0	0	0	0	0	0	0	0	0	0	0	0	0	0	0	0	0	0	0	0	0	0	0	0	0	0	0	0	0	0	0	0	0	0	0	0	0	0	0	0	0	0	0	0	0	0	0
TIGR00298	0	0	0	6	0	0	0	1	0	0	0	0	3	0	0	0	0	0	0	0	0	0	1	0	0	0	1	0	0	0	2	0	0	0	0	2	0	0	0	0	0	0	0	0	0	0	0	0	0
TIGR00299	0	0	0	0	0	0	0	0	0	0	0	0	0	0	0	0	0	0	0	0	0	0	0	0	0	0	0	0	0	0	0	0	0	0	0	0	0	0	0	1	0	0	0	0	0	0	0	0	0
TIGR00300	0	1	0	0	0	0	0	0	0	0	0	0	0	0	0	0	0	0	0	0	0	0	0	0	0	0	0	0	0	0	0	0	0	0	0	0	0	0	0	0	0	0	0	0	0	0	0	0	0
TIGR00302	0	0	0	0	0	0	0	0	0	0	3	0	0	0	0	0	4	2	0	0	0	0	0	0	0	2	0	1	0	0	0	0	0	0	0	0	0	0	0	0	0	0	0	0	0	1	0	0	0
TIGR00303	0	0	0	0	0	0	0	0	0	0	0	0	0	0	0	0	0	0	0	0	0	0	0	0	0	0	0	0	0	0	0	0	0	0	0	0	0	0	0	0	0	0	0	0	0	0	0	0	0
TIGR00304	0	0	0	0	0	0	0	0	0	0	0	0	0	0	0	0	0	0	0	0	0	0	1	0	0	0	0	0	0	0	0	0	0	0	0	0	0	0	0	0	0	0	0	0	0	0	0	0	0
TIGR00305	0	0	0	0	0	0	0	0	0	0	0	0	0	0	0	1	0	0	0	0	0	0	0	0	0	0	0	0	0	0	0	0	0	0	0	0	0	0	0	0	0	0	0	0	0	0	0	0	0
TIGR00308	0	0	0	0	0	0	0	0	0	0	0	0	0	0	0	0	0	0	0	0	0	0	0	0	0	0	0	0	0	0	0	0	0	0	0	0	0	0	0	0	0	0	0	0	0	0	0	0	0
TIGR00309	0	0	0	1	0	0	0	1	0	0	0	0	0	0	0	0	0	0	0	0	0	0	0	0	0	0	0	0	0	0	0	0	0	0	0	0	0	0	0	0	0	0	0	0	0	0	0	0	0
TIGR00313	0	7	3	8	1	0	0	2	0	1	0	2	3	0	0	3	2	3	3	2	0	5	0	0	2	3	6	0	1	1	1	0	0	0	3	2	1	3	0	0	1	2	2	1	0	1	3	2	4
TIGR00315	0	0	0	0	0	0	0	0	0	0	0	0	0	0	0	0	0	0	0	0	0	0	0	0	0	0	0	0	0	0	0	0	0	0	1	0	0	0	0	0	0	0	0	0	0	0	2	0	1
TIGR00316	0	0	0	0	0	0	0	0	0	0	0	0	1	0	0	0	0	0	0	0	0	0	0	0	0	0	0	0	0	0	0	0	0	0	0	0	0	0	0	0	0	0	0	0	0	0	0	0	0
TIGR00317	6	2	6	0	3	0	0	0	1	2	2	5	1	3	4	1	0	0	0	3	0	0	1	1	2	0	0	1	1	4	0	6	0	0	1	0	0	0	0	0	1	1	2	0	3	2	0	0	0
TIGR00319	0	2	0	0	0	0	0	0	0	0	0	0	2	0	0	0	2	0	0	0	0	2	0	0	0	1	0	0	0	0	0	0	0	0	0	0	0	0	0	0	0	0	0	0	0	0	0	0	3
TIGR00320	0	0	0	0	0	0	0	0	0	0	0	0	2	0	0	0	5	0	0	0	0	5	0	0	0	0	0	0	0	1	0	0	0	0	1	0	0	0	0	0	0	0	0	0	1	0	0	0	1
TIGR00325	1	0	2	0	0	0	0	0	0	0	0	0	0	0	3	0	2	1	1	2	0	0	0	0	3	0	0	0	0	1	2	1	0	0	0	0	0	0	0	0	1	0	1	0	0	2	0	0	0
TIGR00326	2	6	4	1	4	2	2	3	4	1	4	0	0	2	6	1	1	1	1	1	2	3	0	1	5	7	2	0	1	6	1	7	0	2	9	6	0	0	1	2	3	0	3	2	3	2	3	5	2
TIGR00327	0	0	0	0	0	0	0	0	0	0	0	0	0	0	0	0	0	0	3	1	0	0	0	0	0	0	0	0	0	0	0	0	0	0	0	0	0	0	0	0	0	0	0	0	0	0	2	1	0
TIGR00328	9	2	0	0	1	0	0	1	2	1	4	5	4	10	14	2	1	0	0	0	0	2	1	1	3	5	0	1	4	8	0	0	3	0	0	0	0	2	2	0	3	0	3	0	0	1	0	0	0
TIGR00330	8	1	1	0	0	0	0	0	1	0	2	0	0	4	0	0	0	0	0	1	0	0	2	0	6	0	0	1	0	0	0	2	0	0	0	0	0	0	0	0	0	0	2	0	2	2	0	0	0
TIGR00331	0	1	0	8	3	2	0	1	0	0	0	0	1	0	0	1	9	3	2	3	1	10	0	1	0	5	2	4	0	1	0	0	1	0	3	1	1	4	1	2	1	0	0	0	1	4	0	2	2
TIGR00332	0	0	0	0	4	0	0	0	0	0	0	0	0	0	0	0	0	0	0	0	0	0	0	0	0	0	0	0	0	0	0	0	0	2	3	0	1	0	0	0	0	0	0	0	0	2	0	0	0
TIGR00333	3	1	1	0	0	1	2	0	0	0	3	0	2	1	6	3	2	0	4	0	1	0	2	3	2	7	0	2	0	2	1	3	0	0	1	0	0	1	3	0	0	2	1	0	4	11	0	0	0
TIGR00334	0	0	0	1	0	1	0	0	0	0	0	0	1	0	0	0	1	0	0	0	0	1	1	0	0	0	0	0	0	0	0	0	0	0	1	0	0	0	0	0	0	0	0	0	0	1	0	0	0
TIGR00335	0	0	0	0	0	0	0	0	0	0	0	0	0	0	0	0	0	0	0	0	0	0	0	0	0	0	0	0	0	0	0	0	0	0	0	0	0	0	0	0	0	0	0	0	0	0	0	0	0
TIGR00336	7	4	2	1	4	0	5	2	6	0	12	4	5	0	1	2	13	7	9	2	1	4	1	2	1	6	4	6	2	10	2	1	2	4	11	5	4	3	3	3	3	5	7	2	7	7	5	6	0
TIGR00337	18	8	10	21	15	6	3	9	9	12	20	15	14	18	22	11	16	24	14	3	3	14	13	10	6	71	18	17	9	23	4	21	4	10	30	14	4	6	8	4	3	7	27	11	13	22	15	9	4
TIGR00338	6	10	8	0	1	1	6	6	3	3	20	2	2	6	7	8	11	11	14	1	6	1	2	13	3	6	1	5	4	1	1	11	4	2	9	2	1	1	3	2	1	0	4	3	3	13	5	1	0
TIGR00339	0	0	0	0	0	0	0	0	0	0	0	0	0	0	0	0	0	0	0	0	0	0	0	0	0	0	0	0	0	0	0	0	0	0	0	0	0	0	0	0	0	0	0	0	0	0	0	0	0
TIGR00342	6	3	1	1	0	0	0	1	4	0	1	3	3	3	5	0	0	0	2	1	0	2	0	1	2	1	1	1	4	2	1	2	0	0	2	0	0	0	0	0	2	3	5	0	1	3	0	0	2
TIGR00343	0	0	1	0	0	1	1	0	0	0	2	1	0	2	2	0	8	6	1	1	1	0	3	5	0	8	13	4	2	0	0	2	1	0	2	3	0	2	2	4	0	0	1	1	4	5	0	1	0
TIGR00344	2	0	0	0	0	0	0	0	0	0	0	0	0	0	0	0	0	0	0	4	0	0	0	0	0	0	0	0	0	0	0	0	0	0	0	0	0	0	0	0	0	0	0	0	0	0	0	0	0
TIGR00345	0	2	0	0	0	0	0	0	0	1	2	0	3	0	4	0	0	0	0	2	0	1	1	0	0	0	2	0	0	0	0	3	0	0	2	0	1	0	0	0	0	0	0	0	0	0	0	0	0
TIGR00346	0	1	0	0	0	0	0	1	0	0	0	0	0	0	2	1	3	4	3	1	0	0	0	0	0	0	1	1	0	0	0	2	0	0	0	0	0	0	0	0	0	1	0	0	2	0	0	1	0
TIGR00347	10	4	5	0	3	9	0	2	2	5	9	11	3	10	9	7	0	2	7	1	1	4	3	2	0	0	2	3	4	3	5	3	0	4	9	1	1	2	4	0	0	3	14	7	5	6	3	4	0
TIGR00350	0	3	0	22	4	5	9	1	0	2	11	0	7	0	1	0	17	18	7	4	4	12	4	8	0	21	16	16	2	7	5	10	4	0	4	1	1	1	6	4	2	11	0	2	10	13	6	9	7
TIGR00351	6	5	1	0	0	0	0	0	3	2	1	4	1	7	6	0	0	3	1	2	0	0	3	1	1	1	0	1	2	3	0	4	0	0	0	3	0	1	0	1	0	0	5	1	0	1	0	0	0
TIGR00353	20	3	7	0	0	0	0	0	6	1	3	3	0	10	3	2	0	3	1	5	0	1	4	1	6	0	0	3	4	4	1	7	2	0	0	4	0	1	0	0	2	0	7	0	0	7	0	0	0
TIGR00357	5	2	4	9	5	5	0	3	8	10	14	6	8	9	2	5	8	5	2	0	4	13	3	5	1	16	1	13	5	8	2	9	1	1	18	4	2	3	8	4	3	2	6	8	7	12	0	5	0
TIGR00359	0	0	0	0	0	0	0	0	0	0	0	0	0	0	0	0	0	0	0	1	0	0	0	0	0	0	0	0	0	0	0	0	0	0	0	0	0	0	0	0	0	0	0	0	0	0	0	0	0
TIGR00360	1	1	0	0	0	0	0	0	1	0	1	0	1	0	2	0	0	0	0	0	0	0	0	0	0	0	0	0	0	3	0	0	0	0	1	0	0	0	0	0	0	0	1	0	0	1	1	0	0
TIGR00362	9	8	8	15	6	5	8	6	11	2	21	5	7	12	9	8	20	20	17	3	1	10	9	13	7	17	12	13	7	12	6	6	13	0	17	16	2	6	5	9	4	13	13	2	8	29	6	12	7
TIGR00363	20	4	4	0	0	5	0	1	4	1	10	1	1	9	8	4	7	5	0	10	0	5	1	2	5	0	1	0	3	7	2	11	0	0	4	5	1	1	0	0	1	3	5	0	8	7	0	0	1
TIGR00364	8	8	3	1	6	2	1	6	7	11	10	9	5	10	11	7	1	5	7	4	3	3	0	1	0	2	1	2	1	5	7	8	1	3	14	1	5	3	2	0	1	0	9	4	4	9	4	2	0
TIGR00365	3	0	1	0	0	3	0	0	3	1	3	0	2	3	2	0	0	1	1	4	0	0	0	3	0	0	0	1	1	3	0	3	0	0	0	4	0	0	0	0	2	1	2	0	0	0	0	0	0
TIGR00366	10	3	4	0	0	0	0	0	2	0	3	2	0	5	8	0	0	0	0	0	0	0	1	2	2	0	0	1	1	0	1	6	0	0	0	1	0	1	0	0	0	2	4	0	0	3	1	0	0
TIGR00367	8	6	5	6	0	0	0	1	2	6	7	11	1	3	8	6	5	0	2	2	1	3	2	3	8	1	0	2	4	4	1	3	0	3	15	4	0	1	3	0	2	1	1	4	0	0	4	1	0
TIGR00368	13	5	7	9	2	2	1	4	3	1	6	8	1	8	8	5	6	3	6	6	3	10	3	4	6	4	3	2	3	4	1	5	2	5	17	6	2	4	1	1	3	4	14	4	3	12	1	2	1
TIGR00369	8	10	4	0	1	0	0	2	10	8	9	7	0	7	5	2	2	0	5	3	1	0	0	0	4	5	0	1	0	2	3	6	1	2	9	1	1	6	3	0	1	0	4	1	3	4	4	1	0
TIGR00370	5	1	2	0	13	3	0	1	4	2	9	5	0	1	3	0	4	2	0	2	0	2	0	0	0	2	0	2	0	5	0	8	0	1	2	7	0	0	0	1	0	0	3	0	2	3	0	2	0
TIGR00372	0	0	0	0	0	0	1	0	0	0	0	0	0	1	0	0	1	5	2	0	0	1	0	0	0	0	3	0	2	0	0	0	1	0	0	0	0	1	0	0	0	1	0	0	1	0	0	0	0
TIGR00377	0	2	2	0	0	0	0	1	1	1	1	0	0	0	0	0	0	0	3	1	1	1	0	0	1	0	0	0	0	0	0	2	0	1	5	0	1	2	0	0	1	0	0	1	0	0	1	1	0
TIGR00378	0	0	0	7	0	0	0	0	0	0	0	0	0	0	0	0	0	1	0	0	0	0	0	0	0	0	1	0	0	0	0	0	0	0	0	0	0	0	1	0	0	0	0	0	0	0	0	0	0
TIGR00379	0	2	1	0	1	1	0	0	0	0	0	0	1	0	0	0	0	2	1	0	0	1	0	0	0	0	1	0	0	0	0	0	0	2	0	0	0	0	0	2	0	0	0	0	2	3	0	1	0
TIGR00380	0	7	0	2	3	3	0	2	0	0	2	0	1	1	0	0	3	1	2	1	1	3	0	0	0	2	2	1	1	3	1	0	0	1	7	0	1	4	0	0	2	0	0	2	4	3	1	0	1
TIGR00382	16	4	3	13	15	8	3	3	10	15	23	7	7	5	19	10	12	19	9	6	3	14	6	18	16	25	11	7	9	15	5	17	4	6	25	9	5	3	6	6	8	16	8	5	8	33	11	12	2
TIGR00383	6	3	2	0	0	1	0	0	2	1	4	5	0	5	1	1	0	0	1	6	1	1	0	3	3	0	0	0	1	5	0	0	0	1	1	5	0	0	0	0	0	0	1	0	0	2	0	0	0
TIGR00384	8	2	1	0	0	2	0	0	3	2	4	0	2	5	7	1	1	0	0	2	0	0	0	8	0	0	0	2	0	0	0	6	1	0	2	1	0	1	1	1	0	0	2	0	0	4	1	0	0
TIGR00385	1	1	0	2	2	0	0	0	4	1	9	6	1	2	3	3	0	2	0	3	0	1	2	3	4	3	0	0	2	5	0	4	0	0	2	14	0	0	0	1	0	0	3	0	2	5	0	0	0
TIGR00387	12	4	1	4	0	0	0	0	3	1	0	1	1	6	3	1	0	0	3	0	1	0	1	1	1	0	0	0	1	4	1	3	0	0	0	1	0	1	0	0	0	0	1	2	0	5	1	0	0
TIGR00388	4	6	3	0	1	1	1	0	2	0	0	3	2	6	5	0	1	1	0	3	0	3	1	0	1	1	0	0	4	1	0	4	0	0	2	2	0	1	0	0	1	0	1	0	0	2	2	1	0
TIGR00389	0	18	5	22	0	1	10	1	2	4	11	3	8	1	3	3	11	14	12	3	0	0	5	6	4	19	18	12	0	1	4	8	10	2	14	3	0	4	3	8	3	4	3	4	3	11	3	6	1
TIGR00390	8	0	2	0	0	2	0	4	6	5	5	5	1	6	2	3	2	1	3	5	0	4	4	7	4	0	0	4	2	6	2	10	0	2	3	6	2	1	2	0	0	0	12	0	7	3	0	0	1
TIGR00391	3	0	1	0	0	0	0	1	1	0	0	0	0	2	1	0	0	2	0	0	0	0	0	0	1	0	0	0	1	0	1	2	1	0	1	1	0	1	0	0	0	0	4	0	0	1	0	0	0
TIGR00392	0	0	0	0	0	0	0	0	0	0	0	0	1	0	0	0	0	0	0	7	0	0	0	0	0	0	0	0	0	0	0	0	0	0	0	0	0	0	0	0	0	0	0	0	0	0	0	0	0
TIGR00393	30	16	5	0	11	5	1	7	20	14	13	20	1	18	12	4	0	5	3	9	2	8	0	4	10	0	1	6	3	7	3	25	0	1	10	8	0	3	1	4	1	2	12	6	5	14	1	2	1
TIGR00394	0	0	0	0	0	0	0	0	0	0	2	0	1	0	0	0	0	0	0	0	0	2	0	0	0	0	0	0	0	0	0	0	0	0	1	0	0	0	0	0	0	0	0	0	0	0	0	0	0
TIGR00396	6	0	0	2	0	0	0	0	1	0	0	0	1	0	0	0	1	1	1	4	0	1	0	0	0	0	2	0	0	2	0	0	1	0	1	0	0	0	0	0	1	0	2	0	0	1	0	1	0
TIGR00397	2	1	0	0	3	1	0	0	2	1	3	2	0	4	2	0	0	0	1	0	0	0	1	1	0	0	0	4	0	6	0	1	0	0	1	3	0	1	0	0	0	0	0	0	0	0	0	0	0
TIGR00398	6	3	5	11	0	2	0	1	6	0	2	1	4	10	2	2	5	2	1	3	0	6	3	5	6	5	4	2	2	3	0	6	1	1	3	0	1	3	1	1	3	6	7	0	0	4	1	1	0
TIGR00399	9	9	1	5	7	5	1	11	5	12	18	8	6	4	6	3	8	5	9	4	0	7	3	5	11	9	15	6	2	11	12	5	1	3	20	7	4	9	6	9	2	5	7	11	5	11	5	8	5
TIGR00401	10	9	0	14	11	7	1	2	5	5	15	8	11	5	7	8	12	2	7	2	2	6	12	6	8	9	3	20	7	11	4	9	6	7	12	13	5	1	6	2	4	5	7	8	9	15	5	6	2
TIGR00402	1	1	2	0	1	1	0	0	0	1	2	0	0	1	4	0	0	1	0	0	1	0	1	0	3	0	0	2	2	0	3	1	0	0	5	3	0	0	0	0	1	0	1	0	1	3	2	0	0
TIGR00406	5	4	1	3	0	0	0	2	3	1	2	2	5	2	1	4	0	3	1	1	0	2	1	4	1	0	2	1	2	6	1	7	0	1	6	1	0	4	1	2	1	0	2	1	2	0	0	1	1
TIGR00407	16	11	4	16	4	4	3	2	9	2	13	3	6	9	12	3	11	13	9	3	1	6	6	7	3	8	8	8	2	12	2	13	5	3	8	3	1	9	2	4	1	3	10	4	8	10	2	4	3
TIGR00408	0	2	1	0	0	1	0	3	1	0	1	0	4	0	3	7	2	3	3	1	0	0	0	0	1	6	2	1	1	0	0	0	0	0	11	1	0	7	0	3	0	3	0	1	0	0	3	0	1
TIGR00409	9	2	2	5	0	1	0	0	1	3	3	3	0	5	2	0	1	1	0	5	0	0	3	3	1	0	2	1	5	1	0	2	1	0	1	5	0	2	0	0	0	0	3	1	0	1	0	0	0
TIGR00410	4	3	0	0	0	4	0	4	2	1	8	2	4	4	2	1	8	2	0	12	1	1	3	1	7	0	6	3	2	4	1	6	0	0	0	1	0	4	0	0	0	1	2	0	0	1	2	0	0
TIGR00411	0	0	0	0	0	0	0	2	0	0	0	0	0	0	0	0	1	0	1	0	0	1	0	0	0	2	1	0	0	0	0	0	0	0	1	0	0	0	0	0	0	0	0	1	0	0	1	0	0
TIGR00412	0	0	2	0	0	0	0	4	0	0	1	3	0	0	0	0	0	0	0	0	0	0	0	0	0	3	0	0	0	0	0	0	0	1	1	0	1	0	0	2	0	1	5	0	1	0	0	0	0
TIGR00413	0	1	0	0	0	1	0	0	5	4	9	2	3	2	3	0	1	2	0	0	1	2	1	1	3	0	0	2	2	7	0	4	0	0	4	3	6	0	2	1	0	0	7	0	2	3	1	1	2
TIGR00414	0	0	0	0	0	0	0	0	0	0	0	0	0	0	0	0	0	0	0	0	0	0	0	0	0	0	0	0	0	0	0	0	0	0	0	0	0	0	0	0	0	0	0	0	0	0	0	0	0
TIGR00416	10	9	4	9	4	5	3	4	4	2	16	7	6	10	10	14	7	4	5	2	1	14	4	10	9	9	6	4	8	7	2	13	4	5	16	6	2	12	1	6	5	10	11	5	9	9	7	6	2
TIGR00417	8	2	1	7	10	9	0	4	2	4	11	6	1	6	5	1	3	2	3	5	0	2	4	3	3	7	2	4	2	17	1	9	0	2	7	3	1	2	3	2	0	1	7	3	6	5	1	5	0
TIGR00418	5	5	5	5	0	1	0	0	7	1	10	0	3	9	10	3	5	0	1	6	0	5	2	0	4	3	3	0	2	1	1	8	2	2	5	6	0	4	0	4	3	3	4	2	1	10	1	0	0
TIGR00419	5	4	8	9	3	3	4	6	7	4	18	4	2	9	2	2	11	9	10	4	5	7	3	4	3	11	7	4	5	8	3	7	4	4	10	4	1	5	2	2	2	3	6	3	8	11	4	5	0
TIGR00420	8	13	5	5	1	5	1	4	3	5	6	7	3	5	6	6	6	4	6	2	0	8	1	2	9	5	2	0	0	3	4	7	1	4	14	6	3	7	2	2	2	0	6	8	1	8	11	2	0
TIGR00421	4	3	2	0	0	1	0	4	3	0	15	5	2	3	4	0	9	2	4	8	3	3	1	1	2	18	0	1	2	8	0	15	0	0	0	3	0	0	0	1	1	0	5	1	1	3	0	0	0
TIGR00422	5	2	2	4	0	0	0	0	1	0	5	0	3	2	3	0	1	0	0	4	0	1	1	1	0	1	0	1	1	2	1	0	0	0	3	2	0	2	0	0	1	0	0	0	0	2	0	0	0
TIGR00423	0	0	0	0	0	0	0	0	0	0	0	0	0	0	0	0	0	0	0	0	0	0	0	0	0	0	0	0	0	0	0	0	0	0	0	0	0	0	0	0	0	0	0	0	0	0	0	0	0
TIGR00426	10	9	0	8	5	1	2	1	10	12	13	9	6	11	9	6	12	13	12	3	5	4	13	7	6	5	5	10	8	21	3	11	2	2	13	2	7	1	5	4	2	1	6	7	5	9	0	11	3
TIGR00427	8	6	7	0	0	1	0	5	6	5	6	8	1	7	6	3	4	4	8	0	0	2	1	1	1	3	0	3	4	4	5	8	1	2	13	5	2	6	0	1	1	1	8	3	1	4	4	5	0
TIGR00431	11	12	3	10	6	4	7	7	9	8	16	11	7	6	5	5	12	16	7	2	5	5	15	6	4	8	6	8	6	6	2	9	7	5	19	7	4	3	2	5	9	13	12	3	4	20	10	13	3
TIGR00433	10	4	4	0	8	2	0	4	6	1	6	3	2	4	2	4	1	4	5	1	1	6	3	2	4	7	4	0	3	6	4	4	1	1	9	6	1	1	1	1	3	4	9	1	3	4	0	0	0
TIGR00434	3	1	0	0	0	0	0	1	1	3	1	3	0	0	1	1	0	2	1	1	0	1	2	0	2	0	0	1	5	4	0	5	0	0	1	3	0	0	0	0	0	1	1	0	1	0	0	0	0
TIGR00435	8	3	0	7	0	4	0	0	2	0	4	3	8	7	1	1	4	0	2	6	1	3	4	0	5	3	1	1	3	9	2	8	0	1	4	4	0	3	0	1	3	3	2	1	1	5	0	0	1
TIGR00436	0	0	2	0	0	0	0	0	0	0	0	0	0	1	0	0	0	0	0	1	0	1	0	0	1	0	0	0	0	0	0	0	0	0	0	0	0	0	0	0	0	0	0	0	0	0	0	0	0
TIGR00437	10	2	1	6	0	2	0	0	1	0	3	1	1	4	4	2	0	0	0	1	0	2	2	0	1	0	4	1	0	2	0	0	0	1	1	2	0	1	1	0	0	2	1	0	0	2	0	0	0
TIGR00438	8	3	1	0	0	3	0	2	3	1	7	3	1	5	5	0	1	0	0	6	1	2	3	2	1	0	0	4	1	8	2	11	0	1	0	4	0	1	0	1	0	0	12	0	1	3	1	0	0
TIGR00439	8	1	3	0	0	0	1	0	4	3	7	5	0	0	7	0	0	0	1	4	2	3	0	0	2	0	3	2	3	9	1	7	0	0	0	2	0	0	3	0	0	0	4	0	3	1	0	0	0
TIGR00440	9	2	7	5	0	3	0	0	2	1	7	2	2	7	3	1	1	0	2	3	0	3	2	0	1	3	4	2	0	4	1	5	1	1	14	4	0	2	0	1	0	0	4	0	1	1	1	0	0
TIGR00441	10	5	10	1	6	3	1	4	10	2	14	7	4	9	5	2	5	4	0	4	2	3	8	0	6	0	2	3	3	8	11	4	0	1	11	8	4	0	4	10	2	0	22	0	6	18	1	1	2
TIGR00442	6	7	2	10	8	5	1	4	5	3	10	0	4	1	12	4	15	6	4	7	1	9	5	4	8	5	7	4	2	6	0	6	0	5	14	4	1	4	1	4	0	2	5	0	5	12	5	1	1
TIGR00443	0	0	0	1	0	0	0	1	0	0	0	0	1	0	0	1	0	1	0	0	0	0	0	0	0	6	7	0	0	0	0	0	0	0	2	0	1	0	0	2	0	1	2	0	1	2	0	0	0
TIGR00444	3	4	3	10	8	4	3	6	9	9	20	7	2	6	10	4	6	8	17	3	3	7	10	7	4	2	4	13	5	6	2	6	1	7	9	4	1	5	1	7	2	2	9	6	5	11	5	4	2
TIGR00445	5	17	5	13	7	7	4	5	9	10	13	7	2	8	12	9	17	7	9	7	6	10	2	12	7	10	4	5	8	6	7	13	9	5	9	6	1	7	2	3	3	7	9	5	5	14	3	4	3
TIGR00446	9	6	4	13	6	2	0	6	6	1	8	3	7	14	6	1	4	4	2	4	1	7	2	1	3	6	5	2	2	3	4	7	0	0	4	2	2	2	1	5	1	3	3	0	1	3	1	0	2
TIGR00447	8	4	4	5	8	4	3	4	5	4	15	5	7	2	5	3	13	13	3	3	1	7	6	4	3	10	6	7	8	7	5	14	3	4	11	4	1	2	1	1	1	5	7	5	4	11	5	5	1
TIGR00448	3	0	0	0	1	1	0	1	1	0	1	1	1	0	1	0	0	0	1	0	0	0	0	0	0	2	2	0	1	1	0	1	1	0	0	5	0	0	0	0	0	0	0	0	1	2	1	0	0
TIGR00449	16	15	12	26	44	19	28	18	27	17	48	17	13	22	20	22	51	50	38	3	7	29	24	36	13	13	11	38	10	42	8	12	10	17	67	12	13	5	16	14	10	19	22	23	39	51	16	25	7
TIGR00450	0	0	0	1	0	1	0	0	0	0	0	0	0	0	0	0	0	0	0	1	0	0	0	0	0	0	0	0	0	0	0	0	0	0	0	0	0	0	0	0	0	0	0	0	0	0	0	0	0
TIGR00452	6	1	1	0	0	0	0	0	4	4	2	1	1	4	7	2	0	2	1	1	0	0	3	1	5	0	0	3	0	4	1	2	1	0	0	2	1	1	0	0	1	0	3	0	0	0	1	0	0
TIGR00453	7	10	4	9	14	12	5	6	11	9	10	4	6	1	6	2	8	11	16	5	2	11	9	2	6	18	11	5	6	12	3	6	4	4	22	5	1	2	4	12	4	6	9	6	7	13	4	10	3
TIGR00454	0	0	0	0	0	0	0	0	0	0	0	0	0	0	0	0	0	0	0	0	0	0	0	0	0	0	0	0	0	0	0	0	0	0	0	0	0	0	0	0	0	0	0	0	0	0	0	0	0
TIGR00455	9	13	4	0	0	1	0	3	6	5	17	8	1	7	3	3	1	2	8	3	3	0	3	4	4	0	1	2	1	10	1	4	0	7	6	3	0	3	0	1	0	0	3	6	1	0	6	1	0
TIGR00456	4	0	0	0	0	0	0	0	1	0	0	0	0	1	1	0	0	0	0	3	0	0	0	0	1	0	0	0	0	0	0	1	0	0	0	0	0	0	0	0	0	0	2	0	0	2	0	0	0
TIGR00457	7	8	2	17	0	2	0	3	4	6	14	3	7	6	6	6	1	3	8	4	2	2	5	1	10	6	4	1	3	10	4	5	1	2	13	3	2	0	1	9	6	3	15	2	2	2	8	8	3
TIGR00458	0	0	0	0	0	0	0	0	0	0	0	0	0	0	0	0	0	0	0	0	0	0	0	0	0	0	0	0	0	0	0	0	0	0	1	0	0	0	0	0	0	0	0	0	0	0	0	0	0
TIGR00459	7	8	3	7	0	3	0	1	1	1	3	1	4	3	3	4	3	2	2	1	0	4	1	9	2	7	3	3	3	1	0	4	1	0	2	6	1	1	0	2	4	1	2	3	2	10	4	2	1
TIGR00460	5	5	2	8	1	1	0	1	2	3	5	2	1	8	2	1	10	3	0	5	0	2	3	1	4	3	1	1	0	0	0	4	1	2	5	7	1	0	1	2	6	1	4	1	3	3	3	0	0
TIGR00461	6	3	5	0	0	0	0	0	3	0	3	1	0	7	2	0	1	2	1	4	0	1	4	1	5	0	0	1	2	2	0	4	1	0	1	1	0	0	1	0	1	0	2	0	1	2	0	0	0
TIGR00462	23	12	9	16	2	10	4	8	17	9	27	12	8	18	17	11	22	23	8	15	3	15	13	13	11	36	6	11	5	21	6	26	4	5	14	25	6	4	7	3	6	8	18	7	15	22	9	6	8
TIGR00463	0	0	0	0	0	0	0	0	0	0	0	0	0	0	0	0	0	0	0	0	0	0	0	0	0	0	0	0	0	0	0	0	0	0	0	0	0	0	0	0	0	0	0	0	0	0	0	0	0
TIGR00464	2	0	1	1	0	1	0	0	1	0	1	0	0	4	1	0	1	2	0	1	0	1	1	0	1	1	0	1	0	1	0	0	1	2	2	4	0	3	0	0	1	1	1	2	1	1	2	1	0
TIGR00465	3	2	1	0	0	0	0	0	0	0	1	0	0	2	2	0	2	0	0	0	0	0	1	0	1	3	1	0	0	0	0	3	1	0	4	0	0	0	0	0	0	0	1	0	0	1	0	1	0
TIGR00466	8	19	1	0	4	7	0	3	4	4	9	6	1	3	6	1	0	1	3	3	1	4	3	1	2	0	0	2	1	5	0	2	1	2	4	3	1	1	1	1	0	1	8	2	3	6	2	0	0
TIGR00468	3	0	0	0	0	0	0	0	1	0	0	0	0	0	1	0	2	0	1	4	0	1	1	0	1	1	1	0	1	0	1	0	0	1	1	0	0	0	0	0	0	1	1	0	0	1	0	0	0
TIGR00472	0	0	0	0	0	0	0	0	0	0	0	0	0	0	0	0	0	0	0	1	0	0	0	0	0	0	0	0	0	0	0	0	0	0	0	0	0	0	0	0	0	0	0	0	0	0	0	0	0
TIGR00473	0	1	2	4	4	2	1	2	2	3	5	1	2	0	0	0	0	0	10	0	1	1	0	0	2	1	1	3	1	3	3	2	0	2	7	1	0	2	0	0	2	2	4	1	2	4	2	2	1
TIGR00474	6	0	1	24	2	0	0	4	9	3	11	5	3	4	10	5	1	4	2	6	4	2	3	3	5	0	0	3	1	16	1	16	0	0	1	4	1	1	1	0	3	0	8	2	0	5	0	0	2
TIGR00475	4	0	0	0	0	0	0	0	0	0	0	0	0	6	0	0	0	0	0	1	0	1	0	1	1	0	0	1	1	0	0	2	0	0	0	2	0	2	0	0	0	0	1	0	0	0	0	0	0
TIGR00476	4	2	1	8	0	2	0	1	1	0	1	2	0	6	4	1	3	0	1	2	2	1	1	2	6	4	1	1	1	1	1	1	0	0	0	1	1	0	2	0	0	0	4	0	2	1	1	0	0
TIGR00477	6	0	0	2	1	3	0	4	4	3	9	2	1	5	4	2	3	5	0	0	0	9	0	5	4	0	0	2	0	7	1	8	0	0	0	3	0	1	2	0	0	0	1	0	0	2	0	1	0
TIGR00478	0	4	0	10	8	2	2	3	0	2	3	0	1	3	2	1	10	7	2	1	0	6	6	2	0	12	8	0	2	2	1	1	3	0	8	0	0	1	1	0	3	3	1	3	8	9	0	1	5
TIGR00479	8	5	1	9	2	7	0	1	4	3	1	5	4	4	3	0	5	1	0	1	0	5	4	1	1	3	6	1	5	4	1	10	0	0	5	0	1	2	1	5	3	2	5	1	1	7	3	0	2
TIGR00481	10	0	3	1	0	0	0	3	5	4	15	2	2	2	7	3	9	4	5	4	1	1	5	10	1	5	0	4	5	4	5	5	3	0	1	1	1	3	0	0	0	5	8	0	2	11	1	0	0
TIGR00482	2	2	4	1	1	3	4	2	4	1	5	4	4	2	12	6	3	9	4	4	0	4	5	6	5	3	4	6	3	5	2	7	1	5	8	1	2	4	2	2	1	1	4	1	3	6	2	0	0
TIGR00485	10	16	5	20	4	5	0	1	7	1	6	5	10	10	5	4	14	6	6	7	0	8	6	2	3	8	11	5	4	8	2	4	2	2	11	6	3	4	1	5	1	6	4	2	4	14	1	3	2
TIGR00486	1	3	0	7	1	2	1	2	4	0	3	2	1	2	2	2	0	0	1	3	0	2	2	4	1	6	1	2	1	1	3	7	0	0	3	2	0	3	0	0	0	1	4	0	0	1	2	1	0
TIGR00488	0	0	0	2	0	0	0	1	0	0	1	0	2	1	0	2	0	1	0	0	0	0	0	0	0	0	2	1	0	0	0	0	0	0	0	0	0	1	0	0	0	0	0	0	0	2	2	0	0
TIGR00492	13	7	3	6	3	1	0	0	6	0	14	6	5	9	3	3	2	3	3	8	1	2	2	2	9	4	2	4	6	7	4	3	0	1	5	4	0	3	2	0	2	2	6	0	6	4	1	0	1
TIGR00493	6	10	3	9	9	8	6	5	5	6	8	7	9	8	1	6	9	18	5	4	5	11	2	6	4	11	5	6	5	3	0	5	4	8	6	4	3	7	4	4	8	5	3	4	4	11	6	4	7
TIGR00494	3	3	2	3	5	4	6	1	5	3	12	4	1	4	11	3	11	12	5	4	1	2	9	14	1	9	2	15	0	5	1	12	1	2	10	6	0	3	4	1	1	4	1	6	5	16	2	6	0
TIGR00496	4	12	9	11	4	3	7	9	5	10	16	6	14	3	9	6	15	22	8	8	4	8	7	8	2	11	11	13	7	11	4	9	1	12	16	6	2	2	5	4	1	3	12	5	18	18	7	7	3
TIGR00498	3	1	0	1	1	0	0	1	0	0	3	1	3	1	1	0	0	1	1	5	0	2	2	1	0	3	2	4	2	1	2	0	1	2	0	1	0	1	0	0	0	1	3	0	0	10	0	0	0
TIGR00500	16	13	10	21	13	11	6	9	13	3	36	9	13	9	8	22	16	14	26	6	6	13	8	6	12	26	12	9	6	18	9	14	5	15	39	8	6	11	5	5	11	9	11	19	21	20	19	11	3
TIGR00502	8	12	7	14	0	1	5	2	8	16	35	16	6	12	10	8	16	6	14	5	0	11	7	7	12	18	6	15	5	16	3	14	7	8	18	3	3	7	1	4	3	6	3	10	5	19	11	10	0
TIGR00503	10	5	3	2	0	1	1	2	5	1	6	7	2	7	5	2	4	2	2	3	0	0	5	5	3	2	2	3	4	8	1	9	0	3	5	5	3	1	2	1	1	2	4	0	1	3	0	1	0
TIGR00504	0	2	1	11	9	9	3	0	0	1	5	0	1	1	5	1	5	11	4	5	0	7	2	8	0	8	0	3	1	5	0	4	2	0	2	2	0	1	0	0	0	2	0	0	2	8	1	3	0
TIGR00505	6	4	7	11	11	10	0	8	9	8	6	6	1	5	2	5	1	10	5	2	4	5	0	15	5	2	2	5	0	17	5	4	0	3	16	9	4	5	6	5	1	2	1	2	4	10	2	1	0
TIGR00506	11	12	3	11	9	7	0	9	6	10	21	4	6	4	6	6	3	1	13	6	4	2	6	11	7	3	1	3	2	9	4	6	2	14	21	5	2	6	6	2	3	1	7	12	1	7	14	7	2
TIGR00507	13	5	1	3	1	2	0	2	5	2	9	3	6	6	13	2	3	4	3	2	0	4	1	2	1	2	1	0	3	3	0	12	1	1	10	2	4	2	1	0	1	1	4	3	1	3	1	0	2
TIGR00508	0	0	0	0	0	0	0	0	0	0	0	0	0	0	0	0	0	0	0	0	0	0	0	0	0	0	0	0	0	0	0	0	0	0	0	0	0	0	0	0	0	0	1	0	0	0	0	0	0
TIGR00510	3	5	4	0	0	0	0	0	1	2	2	0	0	2	1	0	0	2	0	1	0	0	0	0	2	0	0	0	0	2	0	1	0	0	0	4	0	2	0	0	0	3	1	2	0	0	0	0	0
TIGR00511	0	0	0	0	0	0	0	0	0	0	0	0	0	0	0	0	0	0	0	0	0	1	0	0	0	0	0	0	0	0	0	0	0	0	0	0	0	0	0	0	0	0	0	0	0	0	0	0	0
TIGR00512	0	10	0	0	9	2	0	4	6	2	6	1	3	0	7	0	14	2	0	3	1	6	0	0	0	0	2	1	0	3	0	1	0	6	9	2	1	0	0	0	0	3	0	1	12	7	1	1	0
TIGR00513	4	3	3	8	2	1	0	4	2	7	8	2	3	8	2	4	13	3	2	2	2	7	6	5	3	5	5	5	1	13	4	8	0	0	3	3	0	3	1	0	1	4	7	0	3	2	0	2	1
TIGR00514	12	20	8	11	6	9	1	5	10	16	25	11	14	9	16	11	14	27	33	6	4	14	13	10	16	13	10	5	9	21	8	13	3	8	33	15	9	12	2	4	8	13	11	16	8	10	15	11	5
TIGR00515	12	7	4	13	1	0	0	3	6	6	8	2	9	8	9	3	4	3	2	7	2	2	6	2	4	10	8	6	9	12	3	11	5	0	5	4	0	7	3	3	1	2	7	3	1	6	4	4	4
TIGR00516	4	1	1	0	0	0	0	0	2	1	0	2	1	0	0	0	0	0	0	1	0	1	0	4	2	0	0	1	1	2	0	1	0	0	0	0	0	0	0	0	0	0	1	1	1	2	0	0	0
TIGR00517	5	7	4	2	3	2	1	2	7	3	6	13	7	6	2	5	5	2	8	1	1	5	0	1	7	4	7	4	3	6	5	9	0	9	17	11	4	3	2	0	0	2	9	4	1	2	1	7	3
TIGR00518	0	0	0	0	0	0	0	0	0	0	0	0	0	0	0	0	0	0	0	0	0	1	0	1	1	0	0	0	0	0	0	0	0	0	0	0	0	0	0	1	0	1	0	0	0	0	0	0	0
TIGR00519	11	4	8	0	0	1	1	3	3	6	9	0	1	5	11	7	2	0	6	6	1	2	4	1	6	2	3	2	2	7	6	5	0	1	14	1	0	6	1	0	1	2	9	3	4	1	2	3	1
TIGR00520	10	0	7	1	4	4	0	1	7	1	6	6	3	2	1	9	1	4	4	1	0	4	1	0	2	0	2	3	4	4	1	1	0	1	13	3	0	1	1	0	1	1	5	4	2	4	4	1	1
TIGR00521	0	0	0	0	0	0	0	0	0	0	0	0	0	0	0	0	0	0	0	0	0	0	0	0	0	0	0	0	0	0	0	0	0	0	0	0	0	0	0	0	0	0	0	0	0	0	0	0	0
TIGR00525	0	5	1	3	7	2	3	2	0	5	8	4	1	3	0	2	3	16	12	0	1	3	3	5	1	2	4	7	2	2	2	8	0	5	5	6	2	2	0	4	2	3	1	0	6	9	0	3	0
TIGR00526	16	4	0	0	0	0	0	0	3	2	11	5	2	1	1	2	1	2	3	3	0	2	0	1	2	0	2	0	2	4	5	5	0	0	0	1	0	1	0	0	0	0	7	0	0	1	0	0	0
TIGR00527	2	10	2	0	1	1	3	2	11	4	8	6	2	2	5	4	8	7	7	1	3	2	2	6	5	7	2	8	1	3	0	3	3	9	11	0	0	1	2	3	3	3	15	3	4	5	7	6	0
TIGR00528	4	5	1	0	0	0	0	2	5	1	8	0	1	5	5	1	4	2	2	2	1	6	2	0	4	5	0	1	1	1	0	6	1	4	4	0	0	0	0	0	5	1	8	2	2	0	1	0	0
TIGR00530	10	5	1	9	5	8	4	6	7	3	17	5	6	4	9	7	18	6	10	2	1	9	7	6	1	24	10	7	2	9	1	8	4	3	17	4	1	7	3	3	8	3	14	7	8	13	12	3	0
TIGR00531	4	1	2	3	0	0	0	2	1	0	5	1	2	2	2	1	2	3	3	3	1	0	0	2	4	0	1	0	0	2	3	1	0	1	2	0	1	2	0	1	2	2	1	0	0	2	0	0	2
TIGR00532	0	2	0	0	0	0	0	0	0	0	0	0	0	0	0	0	0	0	0	0	0	0	0	0	0	0	0	0	0	0	0	0	0	0	0	0	0	0	0	0	0	0	0	0	0	0	0	0	0
TIGR00537	0	0	0	0	0	0	0	0	1	0	0	0	0	1	1	0	0	0	0	0	0	0	0	0	0	0	0	0	0	1	0	0	0	0	0	0	0	0	0	0	0	0	0	0	0	0	0	0	0
TIGR00538	11	2	3	0	1	1	0	2	9	3	9	4	1	10	4	3	2	6	0	3	0	2	3	2	3	0	0	1	7	3	2	6	0	0	2	5	0	2	2	1	0	0	6	3	3	4	1	0	0
TIGR00539	8	3	4	5	1	3	0	3	4	1	7	5	0	7	5	4	0	3	2	2	0	2	2	1	3	3	1	1	1	1	4	2	0	1	1	1	0	4	0	0	1	1	2	3	0	3	2	0	0
TIGR00540	1	1	1	0	0	0	0	0	0	0	0	1	0	0	2	0	0	0	0	1	0	0	0	0	0	0	0	0	0	0	0	0	0	0	0	0	0	0	0	0	0	0	0	0	0	0	0	0	0
TIGR00541	0	0	0	4	0	0	0	0	0	0	0	0	0	0	0	0	0	1	0	0	0	0	1	0	0	0	0	2	0	1	0	0	0	0	0	0	0	0	0	0	0	0	0	0	0	0	0	0	0
TIGR00542	17	4	4	6	0	0	1	5	5	5	14	6	4	7	8	4	13	3	3	2	0	3	4	5	3	4	0	1	5	11	3	8	2	2	2	1	0	1	1	3	0	2	17	1	3	7	0	1	0
TIGR00543	13	1	3	0	7	2	0	1	4	1	5	3	0	6	4	3	3	4	1	9	0	4	4	1	1	1	0	1	5	5	3	10	0	2	8	2	0	3	0	0	2	0	2	1	0	5	2	0	1
TIGR00544	1	2	0	0	0	0	0	0	0	0	1	0	1	3	2	0	0	0	0	0	0	0	0	0	1	0	0	0	1	0	0	1	0	0	0	1	0	0	0	0	0	0	0	0	0	2	0	0	0
TIGR00545	2	0	0	0	0	0	0	0	0	1	0	0	0	3	0	0	1	0	0	2	0	1	1	1	4	0	0	0	0	3	0	2	0	0	1	0	0	2	0	0	1	0	0	1	3	0	0	0	1
TIGR00546	2	0	0	0	0	0	0	0	0	0	0	1	0	3	2	0	0	0	0	0	0	0	1	1	1	0	0	0	0	2	0	0	0	0	0	0	0	0	0	0	0	0	0	0	0	1	0	0	0
TIGR00547	6	1	3	0	0	1	0	0	2	1	2	1	0	2	4	1	0	2	0	1	0	0	1	0	0	0	0	0	1	1	0	5	0	0	0	1	0	0	0	0	0	1	0	0	0	1	0	0	0
TIGR00548	3	2	3	0	0	0	0	0	4	0	3	1	0	2	0	0	0	2	0	3	0	0	0	3	0	0	0	0	1	3	0	1	0	0	0	0	0	0	0	0	1	0	0	0	1	2	0	0	0
TIGR00549	0	0	0	0	0	0	0	0	0	0	1	0	1	0	0	0	0	0	0	0	0	1	0	1	0	0	0	0	1	0	0	0	0	0	0	0	0	0	0	0	0	0	0	0	2	1	0	0	0
TIGR00550	0	1	1	0	0	0	0	0	0	0	0	0	0	0	1	0	0	0	1	0	0	0	0	0	0	0	0	0	1	1	0	0	0	0	0	0	0	0	0	0	1	0	1	0	0	0	0	0	0
TIGR00551	11	5	0	2	0	0	0	0	3	3	6	1	1	6	4	2	3	1	0	1	0	1	2	4	3	1	0	3	0	5	0	5	2	3	3	0	1	1	0	0	1	5	11	0	1	0	1	0	0
TIGR00552	5	0	0	0	0	0	0	0	0	0	1	1	1	4	1	0	1	0	0	5	0	0	0	2	0	0	0	1	0	1	0	1	1	0	0	2	0	0	0	0	0	0	3	0	1	2	0	0	0
TIGR00553	9	4	2	4	3	1	0	4	5	3	4	6	3	3	3	2	3	2	1	0	1	3	3	3	0	0	0	0	2	5	2	2	2	2	3	0	0	1	0	1	1	0	3	0	3	2	0	0	0
TIGR00554	1	0	1	0	0	0	0	0	0	0	0	3	0	3	2	2	1	0	0	0	0	0	1	2	1	0	1	0	0	1	0	0	0	0	1	0	0	0	0	0	1	0	1	0	1	2	0	0	0
TIGR00555	0	3	0	0	0	0	0	0	0	0	0	0	0	0	0	0	0	0	1	0	0	0	0	0	0	0	0	0	0	0	0	1	0	1	0	0	0	0	0	0	2	0	0	0	0	0	1	0	0
TIGR00556	2	0	0	7	3	2	0	2	0	0	4	2	5	4	1	0	9	1	2	0	1	2	4	2	1	3	5	2	2	1	2	1	0	0	2	3	0	1	0	3	1	2	1	0	2	4	0	3	4
TIGR00557	17	7	3	0	0	0	0	7	10	5	9	7	3	8	9	9	12	2	6	2	4	2	6	0	6	13	1	3	3	6	2	4	0	4	16	1	1	5	0	1	4	0	7	8	3	3	8	5	2
TIGR00558	9	1	4	0	0	0	0	5	8	6	6	5	1	0	7	1	0	2	0	6	2	0	1	3	1	0	0	0	3	2	2	5	0	0	5	2	0	1	0	0	1	0	6	2	3	1	0	0	0
TIGR00559	7	4	2	0	0	0	0	1	6	8	13	12	2	8	4	9	3	1	6	2	1	0	0	1	4	0	0	0	2	2	0	7	0	7	10	0	0	2	0	0	0	0	4	4	2	0	4	3	0
TIGR00560	8	3	3	4	1	0	0	2	2	2	6	3	11	3	1	1	8	11	2	4	0	3	4	3	2	13	11	5	1	5	3	3	6	1	2	8	0	4	0	3	0	8	9	1	1	8	4	3	3
TIGR00563	15	0	0	0	0	1	0	0	4	1	4	5	0	2	2	1	0	0	0	4	0	1	1	0	8	0	0	1	2	1	0	2	0	1	0	0	0	0	0	0	0	0	4	0	0	1	0	0	0
TIGR00564	0	3	0	0	0	1	0	0	0	0	3	1	1	4	2	2	3	2	6	0	1	2	1	2	0	2	0	1	0	0	1	3	2	1	0	3	0	1	1	1	3	1	0	0	0	2	1	1	1
TIGR00565	9	1	1	0	0	1	0	0	0	0	7	1	2	5	4	0	8	2	0	3	0	1	1	2	1	6	0	1	1	3	1	0	1	0	0	5	0	3	0	0	2	0	3	0	0	1	0	0	0
TIGR00566	6	4	1	6	9	9	9	2	11	4	19	5	10	4	9	6	11	17	6	1	4	8	11	13	3	12	5	8	5	15	5	11	2	6	16	7	1	14	6	0	2	7	8	6	13	6	1	7	0
TIGR00567	0	0	0	8	0	0	0	1	0	0	0	0	4	0	0	0	1	11	0	0	0	0	0	0	0	7	0	0	0	1	1	0	0	0	0	0	0	0	0	0	0	1	0	0	0	0	0	0	0
TIGR00568	4	0	0	0	0	0	0	1	2	0	5	3	0	1	7	1	3	0	0	0	1	0	2	0	0	0	0	2	0	3	0	4	0	0	0	4	0	0	0	0	0	0	2	2	0	3	0	0	0
TIGR00571	5	5	0	4	0	2	1	4	11	2	7	0	1	4	6	0	2	1	1	5	0	0	3	4	2	0	1	5	2	8	1	7	0	0	4	0	0	0	1	0	3	4	4	0	3	2	0	0	0
TIGR00573	6	0	0	1	0	0	0	1	0	1	1	1	1	1	2	2	0	1	1	3	0	2	0	0	0	1	0	0	1	4	1	1	0	0	0	3	0	0	0	1	1	0	1	0	1	0	1	0	0
TIGR00575	8	13	3	4	1	0	2	1	1	1	6	0	4	7	5	7	5	3	5	7	0	7	2	6	2	8	3	3	4	3	0	5	1	0	5	10	0	1	0	1	3	3	4	1	3	8	3	1	0
TIGR00576	2	11	1	8	6	4	11	8	7	8	16	4	4	5	8	1	3	18	18	3	3	7	3	9	3	7	6	13	2	13	8	11	3	5	19	9	3	0	4	5	2	4	5	11	10	7	5	13	1
TIGR00577	8	3	2	0	0	0	0	0	5	3	8	1	1	4	6	1	3	3	1	3	0	5	2	7	2	8	0	0	1	0	0	7	0	5	2	0	1	2	2	0	0	0	7	0	2	3	0	1	0
TIGR00580	1	1	1	3	0	0	0	0	0	0	0	0	0	2	0	0	0	0	0	1	0	0	1	0	0	0	0	0	0	0	0	0	0	0	0	0	0	0	0	0	0	0	0	0	0	0	0	0	0
TIGR00581	4	2	0	4	0	1	0	0	1	2	1	2	2	4	2	0	2	1	0	1	1	0	2	1	0	4	5	2	0	2	3	3	1	1	4	3	0	0	0	0	0	0	5	0	1	0	0	1	0
TIGR00584	2	0	1	0	0	0	0	3	2	0	6	1	0	2	7	1	3	2	0	0	0	1	1	6	1	0	0	2	2	4	0	3	0	0	0	1	0	0	1	0	0	0	1	0	0	0	0	0	0
TIGR00585	8	12	1	4	3	5	0	3	1	1	7	2	10	0	2	1	1	4	3	2	4	4	0	1	5	3	3	0	2	4	1	2	0	2	13	6	3	9	1	2	2	6	8	5	3	1	2	0	1
TIGR00586	9	5	3	10	3	4	2	5	6	5	17	7	3	3	8	4	10	12	4	7	4	4	9	6	6	9	2	8	4	10	5	13	3	2	12	16	4	1	3	1	1	3	8	6	7	13	0	5	0
TIGR00587	7	3	8	1	4	3	0	2	3	15	13	5	1	7	6	7	10	0	8	2	3	5	7	9	1	4	5	6	4	4	2	10	3	2	9	3	0	14	2	5	1	1	0	8	3	17	5	3	0
TIGR00588	0	0	0	0	0	0	0	0	0	0	0	0	1	0	0	0	0	0	0	0	0	0	0	0	0	0	0	0	0	0	0	0	0	0	0	0	0	0	0	0	0	0	0	0	0	0	0	0	0
TIGR00589	15	8	4	4	7	8	6	5	14	19	15	9	9	6	5	5	14	14	20	3	9	13	5	12	3	16	4	10	6	6	6	13	9	8	31	6	2	5	1	8	4	1	11	9	10	13	10	11	1
TIGR00593	0	1	1	0	0	0	0	0	0	0	0	0	0	1	1	0	0	0	0	3	0	0	0	0	0	0	0	0	0	0	0	0	0	0	0	0	0	0	0	0	0	0	0	0	0	0	1	0	0
TIGR00608	6	14	5	7	5	9	0	2	19	6	13	16	8	2	18	8	5	7	7	4	3	6	3	3	13	7	7	5	5	14	8	17	0	11	20	7	3	6	3	7	2	5	28	7	5	6	11	7	2
TIGR00611	4	4	4	4	1	2	0	0	4	0	9	1	5	9	7	8	3	4	3	5	0	5	4	5	2	4	1	1	3	4	1	7	0	0	3	2	0	4	0	2	1	2	5	1	1	4	2	2	0
TIGR00612	6	9	4	11	11	1	5	4	4	2	13	4	4	2	10	4	8	11	5	5	5	5	10	8	3	16	2	7	2	8	1	16	7	3	15	5	1	5	5	8	4	6	7	3	4	14	6	2	1
TIGR00613	0	1	0	6	1	1	0	0	0	0	0	0	1	1	1	0	1	2	2	0	0	1	3	0	1	2	2	1	0	1	2	1	0	0	0	0	0	1	0	0	0	0	0	0	1	0	0	0	0
TIGR00614	0	0	0	0	0	0	0	0	0	0	0	0	0	0	0	0	0	0	0	0	0	0	0	0	0	0	0	0	0	2	0	0	0	0	0	3	0	0	0	0	0	0	1	0	0	0	0	0	0
TIGR00615	4	3	4	14	12	8	8	3	6	12	19	9	11	6	10	3	18	20	10	3	2	11	11	9	4	20	10	14	7	6	2	9	6	11	23	3	1	3	4	11	7	5	11	5	15	35	3	7	4
TIGR00616	0	0	0	0	0	3	1	0	0	0	1	0	1	0	0	0	0	0	5	0	0	0	0	0	1	3	0	1	1	0	0	1	1	0	1	0	0	0	0	0	0	1	6	0	1	4	0	0	0
TIGR00619	5	2	2	6	0	1	0	1	5	1	8	0	2	2	5	4	2	1	2	3	0	2	0	1	4	3	0	0	4	5	1	4	0	0	2	1	0	2	0	0	1	1	3	1	1	3	0	0	0
TIGR00620	0	0	0	5	0	0	0	1	0	0	0	0	2	0	0	0	0	0	0	0	0	2	1	0	0	2	0	0	0	3	0	0	0	0	0	0	0	0	0	0	0	0	0	0	0	0	0	0	0
TIGR00621	7	2	1	10	4	4	4	0	3	0	11	5	8	4	6	6	5	1	4	5	1	9	4	3	6	13	11	3	4	7	2	4	3	0	8	2	1	3	2	3	3	6	6	3	1	14	1	5	3
TIGR00622	0	0	0	0	0	0	0	0	0	0	0	0	0	0	0	0	0	0	0	0	0	0	0	0	0	0	0	0	0	0	0	0	0	0	0	1	0	0	0	0	0	0	0	0	0	0	0	0	0
TIGR00623	13	1	0	0	0	0	0	0	4	4	8	5	0	5	0	0	0	1	2	2	0	0	2	1	2	0	0	2	0	4	0	6	0	0	0	2	0	0	0	0	0	0	4	0	1	0	0	0	1
TIGR00624	8	10	7	0	6	5	0	3	9	5	8	2	4	8	5	25	8	1	12	3	2	5	2	4	4	2	0	7	5	11	1	11	0	4	11	0	3	3	6	4	1	1	9	6	9	6	4	1	1
TIGR00628	9	12	7	9	3	2	5	3	12	14	20	8	5	6	10	6	8	18	11	5	5	6	13	6	6	12	8	16	5	8	5	9	2	11	30	1	9	6	4	8	3	5	6	24	4	18	6	13	3
TIGR00629	0	0	0	2	0	0	0	0	0	0	0	0	0	0	0	0	0	0	0	0	0	0	0	0	0	0	0	0	0	0	0	0	0	0	0	0	0	0	0	0	1	0	0	0	0	0	0	0	0
TIGR00630	10	16	8	9	1	4	1	4	5	1	5	4	5	8	18	6	9	6	8	11	0	6	11	9	7	8	6	7	3	4	1	18	8	1	8	3	1	7	1	3	7	4	5	1	9	12	2	2	0
TIGR00631	15	16	9	23	32	15	22	17	12	20	41	16	18	9	21	17	39	43	36	11	8	15	9	23	7	46	22	27	12	18	9	22	16	7	34	15	11	19	12	14	8	9	28	21	25	46	20	13	11
TIGR00632	3	2	1	0	0	0	2	1	3	3	11	9	0	1	3	2	6	11	13	2	3	0	7	11	4	5	10	13	3	1	0	3	5	5	2	2	2	5	3	1	1	4	2	0	4	12	6	4	1
TIGR00633	0	6	3	6	14	1	4	2	4	5	8	6	3	2	3	6	10	6	7	5	1	10	0	3	1	30	8	6	3	6	2	4	2	3	30	3	2	2	1	1	2	4	3	5	12	9	4	10	2
TIGR00634	0	0	1	0	0	0	0	0	0	0	0	0	0	0	0	0	0	0	0	1	0	0	0	0	0	0	0	0	0	0	1	0	0	0	1	0	0	0	0	0	0	0	0	0	0	0	0	0	0
TIGR00635	10	12	6	16	10	10	16	6	17	18	42	14	15	9	8	13	22	24	26	9	6	10	6	24	5	24	13	21	6	18	10	18	16	7	28	18	7	7	6	12	6	10	13	14	20	37	19	11	4
TIGR00636	2	11	6	8	9	7	0	2	4	4	13	6	0	3	4	9	0	2	15	2	3	7	2	1	1	3	5	2	1	6	0	3	0	24	24	3	1	10	0	7	0	6	2	20	3	7	8	6	0
TIGR00637	2	3	3	0	1	0	1	0	1	0	4	3	3	3	1	2	2	0	2	1	0	2	2	1	0	2	1	0	2	2	1	3	0	0	1	7	0	0	1	1	0	1	2	1	1	4	0	1	0
TIGR00638	9	2	1	0	5	3	0	2	8	0	6	1	3	11	8	0	2	3	0	0	1	2	2	0	2	3	0	0	5	6	4	10	0	0	0	2	0	4	0	0	0	1	3	0	1	5	0	0	0
TIGR00639	4	4	8	6	6	7	2	5	2	2	20	5	7	7	7	4	8	2	7	7	6	8	2	1	6	24	8	2	2	6	1	6	1	3	14	3	1	5	1	4	1	5	13	3	8	15	6	8	0
TIGR00640	0	4	3	0	9	4	0	0	2	2	8	0	0	0	2	0	0	0	8	0	3	3	1	1	0	2	1	0	2	3	0	3	0	6	8	2	1	5	0	2	3	2	3	2	3	6	1	1	1
TIGR00641	0	0	0	0	0	0	0	0	0	0	0	0	0	0	0	0	0	0	0	0	0	0	0	0	0	0	0	0	0	0	0	0	0	0	0	0	0	0	0	0	0	0	0	0	0	0	0	0	0
TIGR00642	0	1	0	0	0	0	0	0	0	0	0	0	0	0	0	0	0	0	0	0	0	0	0	0	0	0	0	0	0	0	0	0	0	0	0	0	0	0	0	0	0	0	0	0	0	0	0	0	0
TIGR00643	6	5	4	2	0	1	0	1	0	0	3	4	3	6	4	1	2	1	0	2	0	0	3	1	5	0	1	0	1	3	0	4	0	1	1	5	0	1	0	0	1	0	1	2	0	2	0	0	0
TIGR00644	3	0	4	1	0	0	0	0	0	1	1	0	1	0	1	1	0	2	0	3	0	4	1	1	1	0	0	0	0	2	0	0	1	0	1	0	0	0	0	0	0	0	1	1	0	2	1	0	0
TIGR00645	4	0	1	0	1	0	0	0	5	0	6	1	0	2	0	5	0	1	0	3	0	0	4	3	3	0	0	2	5	4	0	11	0	0	0	5	0	0	0	0	0	0	7	3	3	0	0	0	0
TIGR00648	0	0	0	0	0	0	0	3	0	0	1	0	2	0	0	0	1	0	0	1	0	3	0	0	0	7	2	0	0	0	0	3	1	0	0	0	0	1	0	0	0	0	0	1	0	0	0	0	1
TIGR00649	0	0	1	3	0	0	0	0	0	0	2	0	0	0	0	0	1	0	0	0	0	1	0	0	0	0	1	0	0	0	0	0	0	0	0	1	0	0	0	0	0	0	0	0	0	3	0	0	0
TIGR00651	5	0	1	2	0	0	0	0	1	0	3	2	1	1	1	0	2	2	0	3	0	0	3	1	1	2	4	0	0	0	0	1	0	0	2	0	1	3	0	2	0	0	1	1	0	4	0	0	0
TIGR00652	3	4	0	11	13	2	0	8	6	6	15	6	5	2	2	7	8	5	7	6	0	5	4	3	2	13	15	3	2	2	4	2	3	6	10	3	4	8	2	3	2	6	19	6	11	12	4	1	3
TIGR00653	14	2	3	1	1	3	10	6	14	8	23	7	12	9	14	4	26	25	11	7	3	8	14	17	6	42	10	40	10	14	0	15	13	1	5	4	0	2	9	2	3	13	9	4	14	31	9	10	2
TIGR00654	5	2	1	0	0	0	0	0	1	0	0	1	0	2	0	0	1	0	0	0	0	0	2	1	1	0	0	0	2	4	0	5	0	0	0	5	0	1	0	0	0	0	1	0	1	1	0	0	0
TIGR00655	7	2	3	0	0	1	0	2	9	2	11	5	0	1	12	0	5	3	6	3	0	3	1	1	4	16	0	3	3	12	1	14	0	5	1	4	1	0	0	2	3	0	5	0	1	1	1	2	0
TIGR00657	14	6	9	4	2	3	0	2	3	1	5	3	3	10	7	4	4	11	6	6	0	8	7	8	6	11	4	2	3	7	0	11	1	1	3	4	1	2	1	3	1	5	9	3	2	10	5	0	1
TIGR00658	13	4	5	10	14	9	11	16	13	3	17	4	11	15	9	1	12	21	13	4	2	13	10	10	11	21	7	22	6	16	6	13	2	3	16	13	2	6	10	0	1	7	18	5	17	27	2	9	9
TIGR00659	14	5	4	19	1	0	0	6	8	5	8	3	5	10	3	0	5	2	8	8	1	1	5	1	11	1	5	2	1	7	0	7	0	7	12	8	1	1	1	3	2	1	5	5	5	4	8	2	0
TIGR00664	5	0	1	0	0	1	0	0	1	2	5	4	0	2	1	0	0	1	0	1	1	2	0	2	1	0	0	1	0	3	0	2	1	0	0	0	0	0	1	0	0	0	6	1	0	1	0	0	0
TIGR00665	6	22	9	28	14	5	13	12	17	14	30	11	16	8	22	14	21	19	12	9	6	15	17	13	13	14	12	12	12	13	7	26	6	9	30	18	3	3	12	15	9	14	21	3	20	32	13	10	2
TIGR00666	3	3	0	0	1	1	0	1	3	0	4	2	1	1	10	1	3	0	1	3	1	1	0	2	3	0	0	0	1	4	0	6	1	0	1	0	0	0	1	0	2	0	2	0	0	0	0	0	0
TIGR00667	1	3	1	0	0	1	0	1	2	1	5	0	0	0	6	0	0	1	1	0	0	1	1	2	2	0	0	0	0	0	0	1	0	0	0	0	0	0	1	0	0	0	3	0	0	0	0	0	0
TIGR00668	6	3	2	0	1	3	3	3	4	2	12	3	1	6	8	0	0	0	0	3	0	1	2	1	0	0	3	1	3	5	1	3	1	1	0	9	0	1	0	3	0	0	6	0	1	3	0	0	0
TIGR00669	7	4	5	4	1	3	0	1	1	0	4	2	4	7	3	2	3	0	0	1	0	3	1	2	1	2	0	2	6	0	2	3	0	1	2	2	0	1	1	1	0	0	7	0	1	6	1	0	0
TIGR00670	6	10	3	5	5	5	6	7	3	2	19	6	6	7	6	2	11	13	6	3	1	11	9	2	2	9	6	5	4	3	1	15	3	9	15	7	3	6	5	6	3	5	3	6	11	14	2	6	2
TIGR00671	0	0	0	0	0	0	0	0	0	0	0	0	0	1	2	0	0	0	0	0	0	0	2	2	0	1	0	1	1	0	0	0	0	0	2	2	0	0	0	0	0	0	0	0	0	3	0	0	0
TIGR00672	7	1	0	0	0	0	0	0	6	0	3	2	1	5	3	2	2	1	0	0	1	0	2	2	4	0	0	0	0	3	0	7	0	0	0	1	0	0	0	0	0	0	8	0	1	2	0	0	1
TIGR00673	0	1	0	0	0	0	0	1	0	1	0	0	0	0	1	0	0	0	0	0	0	0	0	0	0	0	0	0	1	4	0	1	0	0	0	0	0	0	0	0	0	0	2	0	0	0	0	0	0
TIGR00674	13	17	7	11	6	6	12	10	14	9	32	12	3	4	17	5	24	27	14	3	4	12	3	8	4	16	13	20	5	14	6	18	12	7	24	5	3	2	3	8	6	16	14	11	17	32	4	11	5
TIGR00675	5	3	1	1	0	1	0	2	0	1	1	1	1	0	3	1	2	1	3	3	0	4	2	4	1	1	1	0	4	3	1	5	0	9	8	1	1	2	0	0	1	0	5	0	3	2	2	2	1
TIGR00676	7	12	4	0	0	7	12	4	10	10	21	13	10	6	16	8	16	21	22	3	3	12	7	20	4	14	5	9	2	10	4	8	5	4	14	6	3	6	5	3	7	14	11	10	2	11	10	5	1
TIGR00678	4	5	2	8	5	2	5	16	2	2	8	1	6	8	2	4	10	13	4	2	6	3	4	8	4	6	9	8	1	9	2	9	8	5	10	9	1	4	3	3	3	8	7	8	5	12	5	7	2
TIGR00679	1	1	0	8	1	0	0	6	0	0	1	0	1	0	0	1	0	0	0	0	0	3	0	1	0	3	5	0	1	2	1	0	1	0	1	0	0	0	1	0	1	3	4	0	1	0	0	2	0
TIGR00680	9	14	4	0	0	0	0	1	2	2	2	5	3	6	2	1	4	0	1	2	0	2	3	3	5	1	5	3	1	6	3	9	0	0	1	1	0	6	0	3	2	1	7	0	1	1	1	0	1
TIGR00681	7	9	1	0	1	1	0	3	3	2	6	6	1	5	2	1	2	0	2	0	1	2	1	0	2	1	1	0	0	8	4	3	0	2	5	1	0	6	1	0	1	3	8	4	0	1	1	0	1
TIGR00682	5	0	1	0	0	0	0	0	0	0	0	0	0	4	0	0	0	0	0	3	0	0	2	0	0	0	0	0	1	1	0	0	1	0	0	3	0	2	0	0	0	0	0	0	0	0	0	0	0
TIGR00683	8	6	4	16	0	1	0	4	11	5	3	2	1	4	4	1	1	4	4	0	0	0	6	3	3	2	2	1	2	10	1	1	0	1	0	5	1	1	1	1	0	1	6	2	1	1	1	0	0
TIGR00684	5	0	1	0	0	0	0	0	1	5	1	0	0	3	2	0	2	0	0	0	0	1	2	3	2	2	0	0	0	0	0	1	0	0	0	3	0	0	0	0	0	0	3	0	1	2	0	0	0
TIGR00685	0	0	3	0	0	0	0	0	1	0	1	1	2	8	0	2	0	0	2	4	0	0	0	4	0	0	0	2	1	6	0	2	0	0	0	1	0	0	0	0	1	0	1	0	0	1	0	0	0
TIGR00686	5	2	1	3	2	2	0	1	3	1	6	1	4	0	3	2	0	2	1	4	2	5	1	0	1	0	0	1	3	9	0	4	0	0	1	1	0	0	1	0	0	2	3	1	1	1	4	1	0
TIGR00687	2	1	1	0	0	0	0	0	0	0	0	0	0	1	5	2	1	0	0	1	0	0	0	1	0	0	0	0	0	0	0	3	0	0	0	1	0	1	0	0	0	0	1	0	0	0	0	0	0
TIGR00688	6	0	0	0	0	2	0	0	0	3	1	1	0	2	2	2	3	1	0	0	0	0	3	1	1	0	0	1	2	3	1	1	0	0	0	1	0	0	0	0	1	0	1	0	1	2	0	0	0
TIGR00689	4	7	1	9	11	2	2	4	2	4	10	3	4	3	1	3	10	2	3	2	0	6	0	0	6	7	5	0	0	5	4	2	0	3	12	0	5	8	8	6	0	3	12	3	6	2	4	8	4
TIGR00690	5	2	0	7	1	2	1	2	1	0	4	0	3	1	5	4	8	6	1	3	0	2	1	3	2	7	6	6	3	2	1	6	1	1	2	6	0	1	2	1	1	3	2	0	4	4	1	1	0
TIGR00691	7	0	3	5	0	0	0	1	3	0	3	3	6	3	2	1	3	1	0	2	0	3	4	2	4	3	4	0	3	3	0	3	1	0	2	2	1	2	1	0	0	1	1	0	1	4	0	0	0
TIGR00692	16	1	7	0	0	2	0	1	6	5	13	5	5	9	7	2	15	1	2	2	1	5	7	0	7	30	6	3	5	17	3	8	2	1	3	4	0	4	1	0	0	1	9	0	3	6	0	1	1
TIGR00693	7	6	2	8	9	7	1	5	4	4	8	6	6	9	1	4	10	7	9	3	1	2	3	5	1	9	4	2	1	9	2	4	3	3	9	4	5	1	7	2	1	7	9	3	4	12	7	2	5
TIGR00694	4	1	0	4	9	3	0	2	1	1	8	3	6	5	5	1	7	14	3	4	0	2	6	8	0	5	3	5	3	2	3	17	8	0	4	5	0	1	2	5	1	3	2	0	9	10	1	2	1
TIGR00695	7	7	3	10	0	2	0	3	8	4	12	6	0	6	11	4	4	0	4	10	1	5	5	3	12	1	4	1	1	9	0	12	0	3	13	1	3	9	0	3	2	7	6	3	1	2	5	2	2
TIGR00696	6	0	1	4	0	0	0	2	2	0	5	0	0	4	3	0	1	1	2	0	1	1	0	2	1	1	0	1	1	1	0	2	1	1	1	0	0	1	2	0	0	0	4	0	2	1	0	0	0
TIGR00697	5	0	0	0	0	0	0	0	0	0	3	1	0	0	2	0	1	0	1	1	0	0	4	0	2	0	0	1	0	1	0	2	0	0	1	2	0	0	0	0	1	0	0	0	0	0	1	0	0
TIGR00698	1	0	2	0	0	0	0	0	0	0	0	1	0	1	0	0	0	0	0	2	0	0	0	0	3	0	0	1	2	0	0	2	0	1	0	2	0	0	0	0	0	0	0	0	0	1	0	0	0
TIGR00700	0	0	0	0	0	0	0	0	0	0	0	0	0	0	0	0	0	0	0	1	0	0	0	0	0	0	0	0	0	0	0	1	0	0	0	0	0	0	0	0	0	0	0	0	0	0	0	0	0
TIGR00702	0	0	0	0	0	0	0	0	0	0	0	0	0	0	0	0	0	0	0	1	0	0	0	0	0	0	0	0	0	0	0	0	0	0	0	0	0	0	0	0	0	0	0	0	0	0	0	0	0
TIGR00705	5	0	0	0	0	0	0	0	0	0	1	1	1	6	4	0	1	0	1	3	0	0	0	1	5	0	0	1	3	3	0	3	0	0	1	1	0	2	0	0	1	0	1	0	0	0	0	0	0
TIGR00706	4	5	4	0	1	1	0	2	4	1	7	7	0	4	3	3	1	1	2	0	1	0	4	2	6	0	1	2	4	2	3	2	0	1	6	2	0	0	1	0	1	0	4	0	0	1	1	3	1
TIGR00707	25	11	6	3	8	3	0	5	16	5	20	14	8	9	28	8	20	28	13	12	3	10	15	11	11	18	4	10	7	12	5	18	0	4	13	9	2	7	4	5	14	15	10	4	16	16	6	5	5
TIGR00708	7	2	0	7	8	5	0	3	3	4	8	1	3	3	7	0	5	1	1	3	0	13	0	2	1	1	8	5	3	7	0	5	0	2	10	2	0	2	2	2	1	0	1	1	9	14	0	0	1
TIGR00709	0	0	0	0	0	0	0	0	0	0	0	0	0	0	0	0	1	0	0	2	0	1	0	0	0	0	0	0	0	0	0	0	0	0	0	0	0	0	0	0	0	0	0	0	0	0	0	0	0
TIGR00711	4	0	1	0	0	0	0	0	1	0	1	2	0	6	0	0	0	0	0	0	0	0	2	2	0	0	0	0	0	1	0	6	0	0	0	4	0	0	0	0	0	0	1	0	0	1	0	0	1
TIGR00712	10	1	5	3	6	2	0	1	4	0	5	1	0	3	4	0	0	3	1	3	0	0	0	3	0	0	1	2	0	5	2	6	1	0	0	3	0	2	0	0	1	0	4	0	1	1	0	0	1
TIGR00713	11	12	4	13	12	7	0	5	13	7	8	8	4	7	6	3	12	5	6	5	1	11	8	5	5	11	3	3	6	18	0	13	0	3	4	7	1	2	4	0	0	1	18	0	14	5	2	1	0
TIGR00714	4	0	1	0	0	0	0	1	0	0	1	1	1	2	2	0	0	0	0	3	0	1	0	0	0	0	0	0	1	1	0	0	0	0	0	0	0	0	1	0	0	0	0	0	0	1	0	0	0
TIGR00715	0	0	0	1	1	1	0	0	0	0	1	0	0	0	0	0	0	1	0	1	0	0	1	0	0	2	0	0	0	0	0	1	0	0	1	1	0	1	0	1	0	2	1	0	0	2	0	0	0
TIGR00716	0	0	0	0	0	0	0	0	0	0	0	0	0	0	0	0	0	0	0	0	0	0	0	0	0	0	0	0	0	0	0	0	0	0	0	0	0	0	0	0	0	0	1	0	0	0	0	0	0
TIGR00717	8	1	1	0	1	1	0	1	3	0	9	1	1	1	3	3	4	3	1	4	0	3	0	1	3	4	0	1	0	1	0	0	1	0	4	2	1	3	0	3	0	0	5	1	0	5	4	0	0
TIGR00718	0	0	0	15	3	2	0	1	0	0	1	0	3	1	0	1	1	0	0	1	0	6	4	1	0	6	1	0	0	2	0	1	0	0	3	1	0	2	0	1	0	0	3	1	3	3	0	1	1
TIGR00719	0	2	0	18	2	5	0	3	0	0	1	0	3	0	0	0	1	2	1	0	0	6	3	1	0	0	6	1	1	3	0	0	0	0	5	3	0	1	0	2	0	2	1	1	3	4	0	2	2
TIGR00720	27	7	11	0	0	1	2	3	12	3	11	9	5	18	18	3	8	7	9	14	1	3	9	6	10	14	2	8	9	10	2	13	6	3	5	7	0	2	2	0	1	1	17	1	8	11	3	2	0
TIGR00722	2	0	1	0	0	2	0	0	0	0	0	0	1	3	2	0	2	0	0	1	0	3	1	0	1	1	2	0	2	1	0	4	0	0	1	0	0	0	0	1	0	0	2	0	2	0	1	0	0
TIGR00723	9	9	0	0	6	6	0	0	4	5	2	2	0	10	11	2	7	0	6	3	1	3	5	3	9	2	5	0	2	10	2	19	0	6	16	3	0	6	1	1	1	1	15	1	8	5	3	2	0
TIGR00724	2	0	2	0	1	4	0	0	1	0	4	2	0	6	2	1	0	6	1	2	3	1	1	0	2	0	0	1	4	3	0	11	0	1	1	3	1	1	0	0	1	1	4	0	4	4	0	0	0
TIGR00725	0	0	0	0	0	0	0	0	0	0	1	0	0	0	0	0	0	0	0	0	0	0	0	0	0	0	0	0	0	0	0	0	0	0	0	0	0	0	0	0	0	0	0	0	0	1	0	0	0
TIGR00726	5	2	8	3	2	4	1	2	0	3	2	2	2	2	4	4	7	6	8	0	0	2	2	2	5	6	4	8	2	3	1	4	3	0	9	3	1	3	0	1	2	3	6	4	6	7	2	0	0
TIGR00729	2	3	1	0	1	0	0	1	1	0	0	4	1	1	0	1	5	0	1	0	1	1	2	1	1	1	1	0	0	0	0	2	0	2	2	0	0	1	0	0	0	2	0	3	1	1	2	0	0
TIGR00730	1	6	8	0	1	0	5	3	2	2	6	2	1	1	2	4	2	6	9	5	1	0	4	0	8	1	2	2	3	0	1	6	2	5	14	0	2	3	1	2	1	0	4	6	3	6	4	1	2
TIGR00731	0	0	2	3	0	0	0	0	0	0	1	0	0	0	0	0	2	0	2	0	0	0	1	4	0	4	1	1	0	0	0	1	1	1	0	2	1	0	0	0	0	1	1	0	2	3	0	0	0
TIGR00732	5	2	1	1	0	0	0	0	5	2	2	1	2	1	3	6	4	0	1	3	0	1	0	1	2	2	0	1	2	2	0	7	2	0	5	2	0	3	0	0	0	2	2	1	2	2	3	0	1
TIGR00735	9	5	6	1	22	7	5	1	7	8	25	8	2	4	7	4	21	17	11	3	4	8	8	8	3	15	6	15	10	10	6	9	4	7	25	4	1	4	8	5	1	3	15	5	5	15	6	6	1
TIGR00737	10	7	6	14	6	5	10	1	6	3	12	5	7	3	5	4	12	10	11	6	1	6	3	9	10	18	6	15	7	2	1	6	5	3	19	11	0	5	4	2	1	6	10	2	10	28	4	1	2
TIGR00738	4	3	1	6	13	9	0	9	3	4	7	1	3	3	1	0	9	6	1	1	0	9	5	6	4	11	18	4	3	7	2	13	1	0	9	7	1	7	3	1	9	10	10	3	10	14	4	5	9
TIGR00739	5	5	1	7	5	2	0	3	6	2	9	2	3	2	11	1	3	3	8	2	1	9	4	4	2	10	5	6	2	10	0	3	1	7	13	6	1	2	1	3	2	3	6	2	5	9	1	2	2
TIGR00740	2	1	2	0	0	0	1	1	3	4	7	1	3	7	5	0	0	2	1	1	1	4	1	5	0	0	0	0	0	7	1	1	0	0	0	2	0	1	1	1	0	1	11	0	0	2	0	0	0
TIGR00741	6	1	4	3	2	4	0	2	5	6	11	3	4	5	4	2	2	0	3	3	1	4	1	1	3	5	3	2	4	4	1	2	1	0	6	2	1	2	1	1	3	3	6	1	8	4	1	1	0
TIGR00742	9	3	2	0	0	1	1	3	2	1	6	6	1	7	3	1	1	3	2	4	1	1	0	2	3	0	3	4	6	9	3	4	0	0	0	0	0	2	2	0	0	0	3	0	6	4	0	0	0
TIGR00743	14	4	1	0	2	3	0	3	8	4	7	4	0	5	6	1	4	1	0	2	3	0	3	2	4	0	0	7	2	11	1	8	2	2	0	6	0	2	1	1	0	0	7	3	1	1	2	0	0
TIGR00745	4	1	0	2	0	2	0	0	1	0	1	0	0	0	0	0	1	2	1	2	0	0	1	0	3	0	1	1	0	0	0	0	0	0	0	0	1	0	0	0	0	0	1	0	0	0	0	0	0
TIGR00746	89	10	17	39	28	21	1	13	51	12	17	44	17	51	20	6	24	20	7	1	4	23	30	11	26	61	19	16	14	29	20	23	3	0	35	27	1	9	7	13	9	13	39	11	19	20	9	5	10
TIGR00747	5	7	11	6	5	8	0	7	6	3	11	9	8	4	15	14	7	5	11	6	5	9	4	9	8	3	6	1	1	5	5	9	0	8	30	3	5	16	0	9	4	4	11	12	6	8	11	5	3
TIGR00749	6	4	0	0	0	0	0	5	4	2	2	2	0	3	2	1	0	2	0	1	1	0	0	0	7	0	0	2	0	5	1	1	0	0	0	2	0	2	2	0	0	1	6	0	1	3	0	0	0
TIGR00750	0	11	3	0	16	2	0	4	3	4	11	1	2	1	8	2	1	2	5	0	0	5	0	0	7	8	2	3	6	10	0	5	0	9	14	3	3	6	0	3	3	0	6	3	4	16	2	2	3
TIGR00751	4	0	1	0	0	0	0	0	0	0	0	0	0	1	1	0	0	0	0	2	0	0	0	0	2	1	0	0	0	1	0	1	0	0	0	0	0	1	0	1	0	0	1	0	0	2	0	0	0
TIGR00752	12	1	0	0	0	0	0	0	16	3	5	7	0	6	10	1	2	0	1	1	0	1	3	7	7	0	0	0	1	9	3	5	1	0	0	1	0	1	1	0	1	0	7	0	1	4	1	0	2
TIGR00753	1	2	1	0	0	0	0	1	0	1	2	0	0	2	2	0	1	1	0	4	0	0	0	0	0	0	0	0	1	0	1	2	0	0	0	0	0	0	0	1	0	0	3	0	0	2	0	0	0
TIGR00754	3	0	2	0	0	0	0	2	4	0	5	2	0	4	0	0	1	2	0	2	0	1	1	3	2	0	0	0	0	4	1	1	1	0	0	0	0	1	0	0	0	1	5	0	0	1	0	0	0
TIGR00755	5	3	0	3	1	1	0	1	0	0	0	2	0	6	5	0	3	2	0	2	0	0	0	0	3	3	3	2	1	1	0	2	0	0	0	0	0	0	0	2	0	2	0	0	1	1	0	0	0
TIGR00756	0	3	0	0	0	0	0	0	0	0	0	0	0	0	0	0	0	0	0	0	0	0	0	0	0	0	0	0	0	0	0	0	0	0	1	0	0	0	0	0	0	0	0	0	1	0	0	0	0
TIGR00757	22	3	4	0	3	3	7	5	13	6	19	5	7	13	15	4	13	13	5	5	2	3	6	12	11	17	3	3	13	14	2	10	6	1	13	9	0	5	1	2	1	1	6	1	7	15	5	0	0
TIGR00758	0	0	0	1	0	0	0	0	0	0	0	0	0	0	0	0	3	0	0	0	0	0	0	0	0	4	0	0	0	0	0	0	0	0	1	0	2	0	0	0	0	0	1	0	2	0	0	0	3
TIGR00759	20	5	5	0	0	0	0	0	3	2	7	1	1	9	14	2	8	2	2	4	0	1	3	0	5	11	0	2	1	1	0	8	2	0	1	3	0	2	1	0	1	1	10	0	5	3	0	0	0
TIGR00760	14	6	2	9	0	1	0	2	6	3	16	7	5	10	8	5	7	5	8	2	1	3	8	6	7	6	3	4	7	17	3	17	0	3	3	3	0	1	4	1	2	2	10	2	1	7	2	0	0
TIGR00761	6	9	6	0	8	5	4	1	5	4	3	6	1	2	9	1	9	10	4	5	1	7	9	7	5	15	6	4	1	5	4	9	3	3	12	8	0	1	3	3	4	5	7	4	4	13	1	3	1
TIGR00762	0	4	1	40	1	4	0	7	0	1	4	2	15	0	0	1	12	3	3	0	0	19	3	1	0	13	14	3	0	15	4	2	1	0	5	1	1	3	3	3	3	8	4	2	1	4	2	6	4
TIGR00763	6	8	3	5	0	1	0	2	7	2	9	1	4	2	3	3	4	4	1	7	0	3	0	3	4	2	7	2	1	4	0	3	0	3	11	2	2	5	0	4	2	1	5	3	0	2	0	0	0
TIGR00765	1	0	1	0	0	0	0	0	0	0	0	1	0	0	0	0	0	0	0	1	0	0	0	0	0	0	0	0	0	0	0	1	0	0	0	0	0	1	0	0	0	0	2	0	0	0	0	0	0
TIGR00766	2	0	1	0	0	0	0	0	0	0	3	1	0	2	1	1	0	0	0	0	0	0	0	1	0	0	0	0	0	0	0	1	0	0	0	1	0	0	0	0	0	1	0	0	0	0	0	0	0
TIGR00767	5	0	0	0	0	0	0	0	1	0	1	0	0	1	2	0	1	0	0	1	0	0	2	0	1	0	0	0	0	1	0	1	0	0	1	0	0	0	0	0	0	0	2	0	0	0	0	0	0
TIGR00768	8	0	1	0	0	0	0	0	4	0	6	2	1	2	1	0	7	1	1	2	0	0	3	0	4	0	0	2	2	3	0	4	3	0	0	1	0	0	0	0	0	0	4	1	2	1	0	0	0
TIGR00770	2	0	0	0	0	0	0	0	0	0	0	0	0	1	0	0	0	0	0	0	0	0	0	0	0	0	0	0	0	0	0	0	0	0	0	0	0	0	0	0	0	0	0	0	0	1	0	0	0
TIGR00771	4	2	3	0	0	0	0	0	2	3	2	2	1	2	3	1	2	1	1	2	0	0	0	5	2	0	0	4	4	10	0	4	0	1	0	0	0	0	3	0	0	0	15	0	2	0	0	0	0
TIGR00773	11	11	7	0	5	9	0	5	5	2	11	9	1	4	5	4	1	4	1	3	2	3	3	1	1	0	0	4	3	5	2	15	1	3	11	8	1	4	0	2	0	2	4	3	4	4	3	0	1
TIGR00774	1	1	1	0	0	0	0	0	0	0	0	0	0	1	2	0	0	0	0	1	0	0	0	0	1	0	0	0	0	0	0	1	0	0	0	1	0	0	0	0	0	0	0	0	0	0	0	0	0
TIGR00776	2	1	0	0	0	0	0	0	0	0	1	0	0	2	3	0	0	0	0	0	0	0	0	0	1	0	0	0	0	0	0	0	0	0	0	0	0	0	0	0	0	0	0	0	0	1	0	0	0
TIGR00777	0	0	0	0	0	0	0	0	0	0	1	0	0	0	0	0	5	0	0	0	0	0	0	0	0	6	1	0	0	0	0	0	0	0	0	0	0	0	0	0	0	0	0	0	0	0	0	0	0
TIGR00778	6	0	1	0	1	2	1	3	3	4	9	1	1	1	3	0	4	2	0	7	0	4	1	1	3	1	0	2	1	2	2	6	0	0	2	2	0	0	0	0	0	0	3	0	2	0	0	1	0
TIGR00779	0	0	0	0	0	1	1	0	0	0	2	0	2	0	0	0	3	0	0	0	0	1	0	0	0	2	0	0	0	0	0	0	0	0	1	0	0	0	0	0	0	0	0	0	0	2	0	0	0
TIGR00780	0	0	0	0	0	0	0	0	0	0	0	0	0	0	0	0	0	0	0	0	0	0	0	0	0	0	0	0	0	0	0	0	0	0	0	0	0	0	0	0	1	0	0	0	0	0	0	0	0
TIGR00784	0	0	0	0	0	0	0	0	0	0	0	0	0	0	0	0	1	0	0	0	0	0	0	0	0	0	0	0	0	0	0	0	0	0	1	0	0	0	1	0	0	0	0	0	0	0	0	0	0
TIGR00785	12	5	6	0	0	2	0	1	2	1	2	6	0	8	22	0	3	2	0	2	0	5	5	6	5	0	2	2	2	6	0	10	2	3	3	10	0	2	1	0	2	1	5	0	3	10	1	0	0
TIGR00786	30	7	6	2	0	0	0	1	14	6	3	6	0	9	5	9	4	0	4	0	1	5	11	5	14	11	13	1	8	8	4	4	1	0	4	6	1	4	3	2	8	6	4	0	2	3	3	2	3
TIGR00787	1	4	0	1	0	0	0	0	0	0	0	0	0	2	4	0	0	0	2	0	0	0	2	0	0	0	0	0	2	0	1	1	0	0	0	0	0	0	0	0	0	2	3	0	0	0	0	0	0
TIGR00789	0	0	1	0	2	0	0	2	1	1	0	0	0	2	5	1	5	0	0	0	0	6	0	1	0	0	2	2	1	1	1	0	0	0	1	0	0	4	2	2	0	0	0	1	0	1	1	1	0
TIGR00790	12	9	1	10	3	0	1	2	11	7	6	5	5	3	12	1	5	0	3	3	1	1	3	6	3	4	2	3	0	8	3	7	3	0	4	3	1	4	1	0	0	2	13	2	3	4	2	2	0
TIGR00791	55	23	15	0	0	1	0	3	43	8	38	23	13	29	42	6	10	33	7	17	1	11	7	8	20	13	8	11	20	27	17	32	3	6	24	15	1	3	3	1	4	2	21	3	23	19	5	5	2
TIGR00792	25	8	3	7	0	4	0	0	7	0	3	2	3	22	18	1	5	5	4	9	2	2	6	14	7	2	3	5	5	5	3	23	2	1	0	9	0	6	1	0	4	1	8	0	5	5	0	0	0
TIGR00793	6	5	0	0	2	0	0	1	8	2	2	1	0	3	15	1	0	2	2	1	1	1	5	0	3	0	0	3	1	5	2	8	0	0	0	4	0	1	3	0	1	0	8	0	9	4	1	0	0
TIGR00794	4	1	0	0	0	0	0	0	0	0	0	2	0	6	2	0	0	2	0	2	0	0	1	2	4	0	1	0	0	2	1	3	0	0	0	2	0	0	0	0	0	0	1	1	0	2	0	0	0
TIGR00795	15	0	2	0	0	0	0	0	7	0	0	0	0	1	1	1	0	0	1	2	0	2	3	0	0	0	0	1	1	3	2	0	0	0	0	1	0	0	0	1	0	1	7	1	0	1	1	0	0
TIGR00796	16	0	0	11	1	4	0	2	1	0	6	5	8	9	6	0	9	0	1	3	0	3	6	2	1	6	3	5	1	6	3	12	1	0	6	3	0	2	1	1	0	3	3	0	5	9	1	0	0
TIGR00797	3	0	1	0	0	0	0	0	0	0	2	0	0	5	6	0	0	0	0	0	0	0	0	0	0	0	0	1	0	1	1	3	0	0	0	1	0	1	0	0	1	0	2	0	1	2	0	0	0
TIGR00800	7	1	2	0	0	0	0	0	0	0	1	0	0	6	1	3	0	0	1	1	0	0	0	0	2	0	0	1	1	0	0	0	1	0	0	0	0	3	0	0	0	0	2	0	0	0	0	0	0
TIGR00801	9	2	2	5	1	4	0	0	2	1	7	3	2	10	7	4	11	2	2	2	2	1	3	3	2	2	4	2	0	1	2	13	1	1	5	2	1	2	3	0	1	2	1	2	2	7	0	0	1
TIGR00802	0	0	0	0	0	1	0	0	0	0	7	0	0	0	0	0	2	0	0	3	1	0	0	7	0	5	0	0	1	0	0	1	0	0	0	0	0	0	1	0	2	0	0	0	1	0	0	0	0
TIGR00804	13	7	6	22	2	4	0	0	3	3	24	3	6	5	19	1	0	6	3	15	0	3	1	4	6	0	6	3	7	12	7	22	3	0	3	8	1	1	2	1	1	1	10	1	2	4	0	1	0
TIGR00807	0	0	0	0	0	0	0	0	0	0	3	0	0	0	0	0	0	0	0	0	0	0	0	0	0	0	0	0	0	0	0	0	0	0	0	0	0	0	0	0	0	0	0	0	0	0	0	0	0
TIGR00808	0	0	0	0	0	0	0	0	0	0	1	0	0	0	0	0	0	0	0	0	0	0	0	0	0	0	0	0	0	0	0	0	0	0	0	0	0	0	0	0	0	0	0	0	0	0	0	0	0
TIGR00809	4	2	0	0	0	1	0	0	0	2	6	5	0	2	2	0	0	1	0	0	0	1	2	0	1	2	0	1	1	3	0	3	0	0	0	2	0	2	0	0	0	1	4	0	0	0	0	0	0
TIGR00810	7	4	3	5	2	3	4	5	3	3	13	5	4	0	6	6	2	6	5	1	3	2	4	6	3	2	6	3	2	4	2	4	1	1	13	2	0	3	4	2	0	4	6	0	5	9	5	1	4
TIGR00813	5	0	0	0	0	0	0	0	0	0	1	1	0	0	0	0	0	0	0	0	0	0	0	0	0	0	0	0	0	0	1	0	1	0	0	0	0	0	0	0	0	0	1	0	0	0	0	0	0
TIGR00814	50	10	15	0	0	5	0	4	22	5	19	15	4	25	38	2	3	5	0	9	1	6	16	11	21	0	0	9	10	27	8	40	4	1	10	18	0	6	3	3	2	1	24	2	8	16	3	0	0
TIGR00816	6	0	0	0	0	0	0	0	0	0	1	0	0	2	0	0	1	0	0	3	0	2	0	0	1	0	0	1	1	0	0	3	1	0	0	0	0	0	1	1	0	0	3	0	1	3	0	0	0
TIGR00819	0	2	0	8	0	2	0	0	0	0	6	0	0	0	6	0	2	0	0	2	0	0	0	1	0	1	3	0	0	0	0	2	0	0	0	1	0	0	0	0	0	0	4	0	0	0	0	0	0
TIGR00821	7	3	0	0	4	1	0	6	5	1	3	3	0	7	5	0	1	2	0	2	0	3	1	0	1	0	0	1	3	4	2	8	0	0	0	0	0	4	0	0	0	0	5	1	2	3	0	2	0
TIGR00822	27	7	6	15	1	2	0	4	23	1	19	12	16	14	12	5	3	3	6	7	1	10	6	9	8	2	9	4	3	14	4	11	2	1	3	10	2	1	1	0	2	1	13	0	10	6	0	0	0
TIGR00823	9	1	1	6	8	4	1	10	10	1	15	6	17	4	2	1	2	3	5	9	0	15	2	9	2	0	3	2	0	11	7	16	2	0	2	10	0	3	0	1	1	0	4	0	2	1	1	3	0
TIGR00824	22	4	4	11	3	1	0	5	8	2	12	7	12	6	2	3	9	5	6	2	2	10	9	2	2	8	2	1	3	11	4	13	0	1	5	11	0	2	1	1	1	0	7	2	7	0	2	1	0
TIGR00825	9	3	0	0	0	0	0	0	2	0	9	6	1	7	7	1	1	0	0	6	0	6	3	1	1	0	0	2	1	3	0	3	0	0	0	0	0	5	1	0	0	0	5	0	2	2	0	0	0
TIGR00826	20	9	5	13	17	10	6	12	15	10	32	10	27	15	10	2	16	8	2	16	2	14	14	5	11	27	12	6	10	20	6	13	7	1	12	6	1	6	0	6	3	11	20	3	9	17	5	2	2
TIGR00827	17	8	3	0	2	0	0	0	15	2	6	2	6	7	8	1	0	0	0	5	0	3	4	0	10	1	0	0	0	7	1	2	0	1	4	4	0	5	0	0	3	3	5	1	1	3	2	0	1
TIGR00828	29	5	5	17	9	3	0	2	10	1	26	18	15	25	14	4	7	6	6	1	2	5	5	11	9	4	10	9	8	18	7	11	3	2	4	6	0	4	5	4	3	1	13	0	5	8	1	1	0
TIGR00829	14	6	3	4	16	10	1	9	12	10	17	16	17	13	6	5	5	10	7	7	2	15	7	10	3	3	7	15	5	27	6	14	2	1	6	13	2	7	4	1	1	1	15	3	8	27	2	3	5
TIGR00830	16	1	10	10	21	8	3	9	8	8	41	11	33	8	11	7	21	33	7	12	5	28	12	23	8	33	29	25	4	37	4	22	13	1	7	19	2	11	10	7	8	10	12	4	15	29	8	6	5
TIGR00831	9	2	2	0	0	0	0	0	1	0	5	1	0	7	2	2	1	0	0	6	0	1	3	0	2	0	0	0	0	0	0	3	0	0	0	0	0	0	0	0	0	0	2	0	0	2	0	0	0
TIGR00832	0	0	0	0	0	0	0	2	4	0	6	0	0	0	0	1	3	0	0	2	0	1	1	0	0	1	1	1	1	0	0	0	0	0	7	1	0	0	0	0	0	0	0	1	2	2	0	0	0
TIGR00835	14	10	4	27	7	5	0	9	7	5	21	10	13	5	7	8	23	3	8	8	2	8	11	3	2	44	22	2	1	7	4	5	0	4	22	4	2	5	3	1	5	17	6	3	9	9	20	7	8
TIGR00836	6	2	4	0	0	1	3	4	2	3	3	4	4	8	10	1	17	10	5	6	0	2	6	12	4	13	4	3	6	5	2	12	2	1	7	3	0	2	2	4	0	7	4	2	5	14	2	1	3
TIGR00837	25	5	3	0	2	2	4	4	17	4	13	18	0	5	11	1	1	8	6	3	4	8	1	2	12	0	0	8	7	19	3	18	2	0	4	9	0	3	3	1	1	1	17	0	3	16	1	0	1
TIGR00838	8	1	9	10	14	7	5	12	6	4	14	5	5	8	12	5	19	20	10	8	1	9	10	2	5	15	12	11	4	9	3	10	6	5	17	9	2	4	7	3	8	1	9	2	11	20	8	11	2
TIGR00839	9	2	3	0	1	1	0	0	3	5	12	5	0	8	14	4	8	9	7	6	4	5	3	2	16	8	2	3	6	7	2	9	1	1	13	7	3	4	0	0	1	0	5	4	3	0	1	1	0
TIGR00842	14	10	4	0	2	1	0	1	4	4	9	5	3	8	20	3	3	2	3	8	1	1	3	3	5	1	1	2	7	15	1	13	0	1	0	7	0	2	2	2	1	2	12	0	3	7	2	0	1
TIGR00843	7	2	0	0	0	0	0	0	1	3	5	2	0	6	3	0	0	1	0	1	0	0	0	0	3	0	0	0	0	0	2	10	0	0	1	1	0	0	0	0	0	0	1	2	2	5	0	0	0
TIGR00846	6	0	0	0	0	0	0	0	1	1	1	2	0	2	0	2	0	1	0	3	0	1	1	1	2	0	0	2	1	1	1	0	0	0	0	2	1	0	0	0	0	0	2	0	1	0	2	0	0
TIGR00847	0	0	0	0	0	0	0	1	0	0	0	0	0	0	0	0	0	0	0	0	0	0	0	0	0	1	0	1	0	0	1	0	0	0	0	0	0	0	0	0	0	0	0	0	0	0	0	1	0
TIGR00848	25	4	3	12	25	5	0	4	12	6	13	11	12	25	8	6	7	7	4	4	2	26	11	9	3	6	14	11	6	22	5	15	7	2	4	10	0	11	4	6	5	6	10	1	3	20	5	2	4
TIGR00849	8	5	1	0	0	0	0	1	3	4	5	4	1	3	1	0	0	1	0	5	2	1	0	0	2	0	2	0	1	2	0	4	0	0	2	0	0	0	1	0	1	0	7	1	4	1	1	0	0
TIGR00851	13	3	5	1	0	0	0	2	11	4	8	10	2	11	12	1	3	4	2	2	0	3	0	1	3	1	0	2	1	6	5	13	1	0	3	2	0	6	0	0	0	0	12	3	1	9	0	0	0
TIGR00852	8	1	1	1	0	1	0	0	3	4	2	2	6	10	3	3	8	0	0	5	1	4	6	3	1	3	0	0	1	7	2	12	0	0	0	4	1	2	0	2	3	2	12	0	1	1	0	0	1
TIGR00853	1	0	1	0	4	1	0	6	3	1	16	1	19	0	2	0	3	1	2	11	2	10	5	1	2	2	0	4	3	10	2	7	2	0	2	3	1	9	0	1	0	2	1	0	3	7	1	0	0
TIGR00854	21	6	6	18	10	5	0	11	16	8	20	12	13	17	12	2	4	14	7	5	2	14	9	12	11	4	11	4	7	29	12	5	1	2	3	16	0	8	1	0	1	4	14	3	11	1	2	2	0
TIGR00855	5	3	4	5	10	2	4	1	6	8	17	7	4	5	8	7	7	17	11	3	2	13	2	5	3	12	8	6	3	8	0	10	3	4	18	5	7	5	3	2	0	7	10	4	6	13	5	10	3
TIGR00856	8	1	2	0	0	1	0	1	2	1	3	3	0	6	7	0	4	4	1	2	0	1	1	0	3	0	0	2	0	4	0	4	0	0	0	2	0	1	1	1	0	0	5	0	2	3	0	0	0
TIGR00857	0	0	0	3	0	1	1	1	0	0	0	0	0	0	1	1	1	1	0	1	1	2	0	1	1	8	0	0	0	0	1	0	0	0	0	0	0	0	0	2	1	2	0	0	0	5	1	0	0
TIGR00858	17	10	12	0	6	4	0	2	17	5	12	9	2	6	5	13	5	6	5	1	2	3	2	4	8	0	2	1	1	3	3	8	0	12	20	5	0	11	3	3	1	5	14	12	2	3	11	6	0
TIGR00861	12	10	5	8	0	1	5	0	14	5	22	8	5	17	12	2	8	13	7	8	0	5	7	19	7	2	8	10	9	10	4	20	6	3	7	5	1	3	7	2	6	13	5	2	8	8	1	2	3
TIGR00871	16	13	5	1	4	0	10	5	12	7	29	7	7	9	23	5	22	12	9	2	1	4	14	13	10	11	4	18	7	5	3	15	7	4	27	3	1	5	3	9	3	3	9	6	18	21	8	6	0
TIGR00872	0	0	0	0	0	0	0	0	0	1	0	0	0	0	2	0	0	12	0	0	0	2	0	0	0	0	1	0	0	0	0	7	0	0	0	0	0	0	0	0	0	0	0	0	4	0	1	1	0
TIGR00873	13	19	7	2	3	4	19	7	9	15	27	9	14	9	21	18	31	24	21	1	2	14	9	26	7	19	5	31	6	9	6	19	10	9	43	1	4	11	3	4	8	5	4	12	14	34	8	6	1
TIGR00874	10	3	7	0	0	0	0	4	8	3	20	4	5	8	7	2	1	4	2	10	2	4	2	4	2	0	0	6	6	15	6	13	1	1	0	5	0	1	2	1	0	0	7	0	5	4	0	0	0
TIGR00875	10	7	3	9	8	0	0	9	10	7	13	6	7	3	10	3	3	2	7	3	6	11	7	2	2	4	9	2	5	21	6	10	0	7	13	4	3	5	2	4	1	6	10	7	7	4	2	1	0
TIGR00876	0	0	0	0	0	0	2	0	0	1	1	0	0	0	1	1	4	4	3	0	0	2	2	6	0	0	2	3	3	0	0	3	1	0	0	0	0	0	0	2	0	0	0	0	0	6	0	0	0
TIGR00877	11	13	8	9	5	9	4	2	4	6	23	11	8	11	6	9	26	15	10	8	2	18	8	15	6	23	2	6	5	13	0	18	6	8	17	4	2	4	3	1	1	9	7	7	6	14	4	6	0
TIGR00878	4	6	2	5	14	16	14	7	8	4	30	1	12	10	12	1	10	18	14	5	1	13	5	16	7	22	9	16	6	13	4	11	3	6	17	12	2	2	9	7	5	12	15	3	22	20	2	6	1
TIGR00879	0	1	0	0	0	0	0	0	0	0	0	0	0	0	0	0	0	0	0	3	0	0	0	0	0	0	0	0	0	2	0	0	0	0	0	0	0	0	0	0	0	0	3	0	0	0	0	0	0
TIGR00880	78	37	30	25	19	29	21	9	28	23	77	31	25	64	59	21	54	65	34	60	7	30	36	42	31	48	13	50	26	33	13	59	26	13	47	37	3	33	7	9	17	25	53	19	36	91	12	7	1
TIGR00881	23	4	10	8	1	4	0	1	5	3	6	7	3	15	17	2	4	2	0	14	1	2	4	4	7	0	4	0	4	12	1	24	0	0	2	4	0	2	0	2	0	4	9	1	3	10	1	0	0
TIGR00882	2	2	2	0	0	2	4	2	1	2	20	12	6	2	6	6	1	10	1	11	1	1	1	5	2	1	0	6	8	5	2	12	5	0	2	0	0	2	1	1	0	0	9	1	4	8	0	1	0
TIGR00883	40	6	9	0	0	6	5	2	4	5	24	11	2	24	28	7	15	10	2	15	0	3	9	20	20	10	0	9	6	8	1	32	7	3	5	15	0	8	1	3	1	10	12	1	7	18	1	0	0
TIGR00884	7	13	8	22	22	10	5	11	12	17	51	13	16	5	21	9	27	34	33	2	11	26	10	19	7	26	15	17	13	25	5	9	8	18	27	5	3	8	14	4	13	12	11	21	14	39	17	17	7
TIGR00885	8	2	4	14	0	3	1	0	7	1	12	9	0	7	8	6	0	4	10	3	0	0	2	1	9	1	1	2	1	6	1	3	0	5	17	3	0	3	4	3	4	0	4	6	0	3	6	1	0
TIGR00886	8	3	3	1	1	4	0	0	1	2	6	1	0	2	6	0	1	1	0	6	0	3	3	2	3	2	3	3	0	2	2	4	0	0	4	5	0	0	0	0	0	0	2	0	2	9	1	0	0
TIGR00888	4	19	4	13	17	11	8	11	10	22	29	7	10	8	16	9	7	18	14	6	5	10	16	16	6	13	14	24	8	17	5	12	6	9	24	9	3	1	7	1	8	7	7	2	16	33	3	11	4
TIGR00889	27	6	10	0	0	1	0	2	11	5	9	13	4	13	14	6	5	5	2	7	2	2	6	5	8	0	0	3	7	15	2	23	1	2	4	7	0	6	4	1	4	5	14	6	1	9	1	0	0
TIGR00890	8	0	3	0	0	0	0	0	1	0	1	0	1	5	2	1	2	2	0	0	0	0	2	2	2	0	0	0	3	2	0	2	0	0	0	2	0	0	0	0	0	0	4	0	0	0	0	0	0
TIGR00891	8	1	3	0	0	0	0	0	5	0	2	3	1	5	4	1	2	0	0	1	0	0	2	3	4	0	0	1	1	2	0	3	0	1	2	0	0	0	0	0	1	0	1	0	0	0	0	0	0
TIGR00893	9	3	4	0	0	0	0	0	1	1	4	1	2	8	2	0	0	1	0	10	1	0	0	1	3	0	0	1	2	3	0	3	1	0	0	1	0	0	0	0	0	1	2	0	1	3	0	0	0
TIGR00895	0	0	0	0	2	2	0	0	0	0	2	0	3	0	3	0	0	3	1	5	0	1	0	1	0	0	0	0	1	6	0	10	1	0	0	0	0	0	0	0	0	0	5	0	2	5	0	0	0
TIGR00896	7	5	1	0	0	0	0	1	4	2	5	0	2	8	3	0	2	4	0	5	0	1	1	0	1	1	0	1	1	4	0	10	0	1	0	0	0	1	0	1	0	1	2	1	0	0	0	0	0
TIGR00897	0	0	0	0	0	1	3	1	0	1	17	1	0	4	5	1	1	8	2	11	1	0	8	5	0	3	1	11	3	0	0	9	8	0	0	0	0	0	1	1	0	9	1	0	1	13	0	1	0
TIGR00899	3	1	2	0	0	0	0	1	3	1	1	1	0	5	2	2	1	0	0	3	0	0	0	1	1	0	0	2	2	3	0	9	1	0	0	4	0	0	1	0	0	2	12	0	1	1	0	0	0
TIGR00900	0	0	0	0	0	0	0	1	1	0	2	1	0	0	0	0	0	0	2	0	0	0	0	0	0	1	4	0	0	0	0	0	3	1	0	0	0	0	0	0	0	2	0	0	0	1	0	0	0
TIGR00901	8	1	2	0	0	0	1	1	1	2	1	3	0	3	3	1	0	1	2	3	1	0	2	1	3	0	0	0	2	4	0	8	1	1	1	2	0	0	0	0	0	0	3	0	1	1	1	0	0
TIGR00902	6	1	0	0	1	0	0	1	3	2	4	2	0	1	0	0	1	0	2	3	0	1	2	1	1	0	0	2	4	0	0	2	0	0	0	1	0	0	0	0	0	0	1	0	1	2	0	0	0
TIGR00904	19	7	8	32	26	12	0	15	18	8	31	18	15	7	17	5	10	6	17	3	3	19	7	4	8	12	13	6	2	33	8	9	0	11	33	2	2	11	9	7	4	11	17	18	14	12	7	10	10
TIGR00905	29	5	5	10	2	4	0	1	11	0	12	6	0	19	8	1	1	1	1	5	2	5	10	3	10	0	4	5	5	13	0	19	0	0	4	9	0	9	3	1	1	3	8	4	1	12	0	0	0
TIGR00908	0	0	0	0	0	1	0	0	0	0	2	0	0	0	0	0	1	0	0	3	0	0	0	0	0	0	0	0	0	0	0	1	0	0	0	0	0	0	0	0	0	0	0	0	0	0	0	0	0
TIGR00909	0	7	2	16	0	0	1	1	1	0	5	0	1	2	0	2	6	9	5	1	4	0	5	7	0	1	2	11	1	0	0	3	6	3	4	2	0	3	1	1	0	3	0	0	5	12	4	0	0
TIGR00910	13	0	0	16	0	0	0	0	0	0	0	1	1	7	2	0	0	1	1	0	0	0	3	3	4	0	5	0	4	3	0	6	0	0	0	3	0	1	0	0	0	0	3	0	1	2	0	0	0
TIGR00913	31	7	9	4	8	4	0	0	3	2	21	3	2	19	12	3	17	18	8	29	1	2	11	14	9	10	10	7	11	9	0	29	4	2	7	11	0	5	2	3	3	8	5	1	12	36	0	5	0
TIGR00915	0	0	0	0	0	0	0	0	0	0	0	0	0	0	0	0	0	0	0	1	0	0	0	0	0	0	0	0	0	0	0	0	0	0	0	0	0	0	0	0	0	0	0	0	0	0	0	0	0
TIGR00916	22	30	17	12	12	4	3	8	17	10	30	19	10	14	12	17	30	11	20	8	4	10	5	6	26	37	17	2	13	23	13	6	2	16	32	16	1	22	1	7	10	3	24	10	13	19	11	6	4
TIGR00922	8	6	3	11	4	10	11	8	5	7	20	6	6	3	6	3	13	13	16	11	2	11	4	10	4	24	10	21	5	15	6	8	8	4	16	4	5	7	7	8	3	7	17	6	9	26	11	15	4
TIGR00924	11	2	3	0	0	1	0	0	0	0	1	1	0	8	3	0	0	0	0	2	0	0	1	0	3	0	0	1	1	2	1	3	0	0	0	4	0	0	0	0	0	0	6	0	0	1	0	0	0
TIGR00928	7	9	5	3	8	3	0	0	1	3	4	0	2	7	3	4	1	2	0	4	0	6	4	3	10	3	2	4	4	2	0	7	0	0	6	5	0	6	0	2	3	2	7	1	7	10	0	0	1
TIGR00932	7	1	1	0	0	0	0	0	1	0	0	1	1	5	1	0	1	0	0	2	0	0	0	0	2	0	0	0	1	2	0	0	0	0	0	0	0	0	0	0	2	0	0	0	1	0	0	0	0
TIGR00933	7	3	7	3	0	0	0	1	3	2	4	2	5	3	9	1	2	3	2	3	1	4	3	4	8	5	8	1	2	4	3	6	0	0	8	8	0	5	2	2	1	2	9	1	1	1	0	1	0
TIGR00935	0	0	0	1	0	0	0	1	0	0	5	0	6	0	1	0	1	1	1	6	0	1	0	0	0	0	0	0	1	0	0	0	1	0	0	0	0	0	0	0	1	0	5	0	1	1	0	0	0
TIGR00936	0	14	2	0	3	5	0	1	2	0	2	0	0	0	0	6	2	0	0	0	0	3	0	1	4	0	2	1	0	0	2	0	0	1	12	0	0	5	0	0	0	1	2	2	3	1	0	0	0
TIGR00937	0	2	0	0	0	0	0	0	0	0	0	0	0	0	11	0	0	0	0	0	0	0	0	0	1	0	0	0	0	0	0	0	0	1	0	0	0	1	0	0	0	0	0	0	0	0	0	0	0
TIGR00941	0	0	0	0	0	0	0	0	0	0	0	0	0	0	0	0	2	1	0	0	0	0	0	0	0	2	0	0	0	0	0	0	0	0	0	0	0	0	0	0	0	0	0	0	0	0	0	0	0
TIGR00942	0	0	0	0	0	0	0	0	0	0	0	0	1	0	0	0	0	0	0	0	0	1	0	0	0	0	0	0	0	0	0	0	0	0	0	0	0	0	0	0	0	0	0	0	0	0	0	0	0
TIGR00945	2	1	0	0	0	0	0	0	1	0	2	0	0	1	2	0	0	1	0	0	0	2	0	0	1	1	0	0	0	1	2	1	0	0	3	0	1	2	0	1	0	0	0	1	1	1	0	0	0
TIGR00946	0	0	0	0	0	0	0	0	0	0	0	0	0	0	0	0	0	0	0	0	0	0	0	0	0	0	0	0	0	0	0	1	0	0	0	0	0	0	0	0	0	0	0	0	0	0	0	0	0
TIGR00947	0	0	0	0	0	0	0	0	0	0	0	0	0	0	0	0	0	0	0	0	0	0	0	0	0	0	0	0	0	0	0	0	0	0	0	0	0	0	0	0	0	0	0	0	0	0	0	0	0
TIGR00948	1	0	0	0	0	0	0	1	2	2	4	3	0	2	4	0	1	5	0	0	1	0	1	3	0	0	2	1	0	2	2	5	3	1	1	2	0	0	0	1	2	0	6	0	0	3	0	0	0
TIGR00949	32	7	1	0	0	3	0	5	13	6	8	10	4	11	23	6	1	4	5	6	1	2	7	4	12	0	0	4	7	29	3	18	0	0	2	5	0	6	0	0	0	0	16	0	3	4	2	0	0
TIGR00950	7	5	2	0	0	1	0	0	3	1	12	4	3	5	8	2	1	2	2	2	0	2	3	2	3	0	0	0	2	7	0	9	1	0	2	0	1	1	0	0	0	4	6	1	0	3	1	0	1
TIGR00952	4	2	0	7	14	5	5	2	7	7	20	12	11	1	5	5	15	16	17	2	2	6	2	7	1	11	5	16	6	8	0	7	1	3	23	4	5	5	8	4	6	4	5	8	14	19	9	9	2
TIGR00959	10	12	6	23	15	8	11	12	9	9	29	9	14	8	14	7	25	32	21	7	2	15	9	11	11	45	11	14	5	13	6	12	6	9	24	8	2	2	6	8	4	10	11	13	10	39	6	13	7
TIGR00960	4	0	0	1	2	0	1	0	4	0	4	1	0	3	4	1	9	5	1	2	0	4	2	9	4	5	1	5	2	4	2	4	0	0	3	2	0	2	0	2	0	2	1	1	2	4	0	0	1
TIGR00962	12	9	9	23	28	13	24	18	20	14	55	9	13	13	14	14	43	32	30	12	6	26	17	25	5	39	21	43	9	33	17	34	10	14	43	17	3	7	9	13	11	13	24	10	21	52	12	22	11
TIGR00963	21	10	8	19	6	10	5	5	5	7	23	6	24	17	12	4	21	13	8	10	1	12	11	24	11	30	16	9	5	18	5	14	9	4	20	5	2	4	2	8	4	13	10	7	8	22	3	6	2
TIGR00964	7	2	0	4	5	2	5	1	2	5	10	6	1	2	6	5	10	10	9	2	1	5	3	7	2	11	3	7	0	2	1	7	2	2	8	2	4	2	6	1	0	8	1	7	2	11	2	7	2
TIGR00965	10	1	1	0	0	1	0	4	6	3	9	0	2	5	2	0	2	2	0	4	0	0	2	0	2	0	0	1	5	11	1	2	1	0	0	6	0	1	1	0	0	0	4	0	2	2	0	0	0
TIGR00966	2	2	1	0	0	0	1	0	0	1	1	1	0	6	0	0	1	0	1	1	0	2	0	0	0	1	3	1	0	1	0	0	0	0	0	0	0	1	0	0	1	1	1	1	1	1	0	0	2
TIGR00967	7	4	6	10	2	6	2	2	3	0	6	2	1	4	5	4	12	7	4	2	0	3	5	8	2	11	3	1	3	4	1	9	4	1	2	8	1	4	0	6	5	6	3	0	5	14	0	0	1
TIGR00968	12	1	5	4	0	4	1	4	11	1	14	2	6	9	12	1	11	9	2	12	1	11	8	9	3	12	8	2	6	7	3	9	3	0	10	5	0	1	2	3	6	5	10	0	11	5	3	4	2
TIGR00969	9	0	2	3	0	0	0	3	10	13	7	8	3	5	20	3	13	12	2	10	3	9	1	3	7	15	14	9	5	9	5	5	6	1	10	5	1	2	2	3	1	6	13	1	6	9	3	0	0
TIGR00970	0	0	0	0	0	0	7	2	0	3	7	0	4	4	2	0	19	14	5	2	0	2	6	8	0	10	3	7	1	1	0	11	6	0	3	3	0	1	2	1	1	3	0	1	1	16	0	2	4
TIGR00971	15	5	4	0	0	1	0	4	10	3	11	3	3	8	17	0	7	5	2	7	2	3	2	3	3	0	2	2	7	18	5	12	0	0	2	3	0	3	0	1	1	2	11	0	3	4	0	1	2
TIGR00972	17	11	4	45	30	41	34	21	21	31	79	22	42	16	32	14	40	94	38	14	11	47	14	45	10	56	39	61	23	33	22	47	20	17	58	20	7	13	19	14	15	34	39	30	49	77	16	35	23
TIGR00973	6	4	5	0	0	6	1	3	4	1	14	6	2	1	9	1	1	1	3	8	2	4	1	1	9	0	0	2	2	2	3	5	0	4	9	6	1	2	2	0	0	0	6	6	1	2	4	0	0
TIGR00974	4	6	1	15	0	0	13	1	2	3	10	1	9	7	5	9	11	12	13	4	2	4	15	6	5	9	7	3	6	5	2	14	7	1	13	2	2	4	2	4	3	2	7	3	9	13	3	7	2
TIGR00975	0	0	0	0	0	0	0	0	0	0	0	0	0	0	0	0	0	0	0	1	0	0	0	0	0	0	0	0	0	0	0	0	0	0	0	0	0	0	0	0	0	0	0	0	0	0	0	0	0
TIGR00977	0	0	0	0	0	0	0	0	0	0	0	0	0	0	0	0	0	0	0	0	0	0	0	0	0	0	0	0	0	0	0	0	0	0	0	0	0	0	0	0	0	0	0	0	0	0	0	0	0
TIGR00978	0	3	0	0	0	0	5	1	0	0	1	0	0	4	0	3	6	10	6	0	0	1	3	4	0	3	4	4	3	0	0	2	3	0	2	0	1	0	3	0	3	5	1	0	0	6	1	3	3
TIGR00979	14	16	1	0	22	9	0	2	0	8	10	8	2	9	8	1	13	17	3	6	4	7	13	10	3	19	2	6	4	6	3	8	5	2	11	15	4	6	4	4	1	5	14	1	8	19	1	3	3
TIGR00981	2	2	0	6	7	2	5	7	5	3	20	15	11	1	3	3	8	20	8	4	2	12	3	6	0	12	9	19	2	10	1	9	3	11	15	8	2	5	6	5	4	13	4	6	7	12	6	8	1
TIGR00987	8	13	5	1	1	1	0	2	6	8	15	9	4	1	3	14	3	2	6	5	4	4	1	3	3	2	2	3	2	7	1	1	0	6	13	0	2	5	0	0	1	1	6	3	2	1	1	0	4
TIGR00988	13	6	2	2	4	5	3	6	6	5	9	8	2	4	14	6	6	5	6	6	3	7	3	2	5	2	4	1	4	5	1	7	0	6	19	3	1	7	3	1	1	7	8	3	8	16	2	5	1
TIGR00997	7	0	1	0	1	0	2	1	5	2	6	4	0	2	0	0	0	5	0	1	1	2	2	2	0	0	0	0	3	6	1	3	0	1	0	3	0	0	1	0	0	0	0	0	2	0	1	0	0
TIGR00998	23	14	11	0	0	1	0	0	12	10	10	5	3	21	14	4	4	5	5	5	6	1	4	9	12	0	0	1	8	15	1	22	1	3	6	11	0	4	3	0	2	0	10	2	3	4	1	0	0
TIGR00999	0	5	0	0	0	0	0	0	0	0	0	3	0	0	1	3	0	0	0	0	0	0	0	0	0	0	0	0	0	0	1	0	0	1	0	1	0	1	0	0	0	0	1	2	0	0	0	0	0
TIGR01001	9	14	12	0	18	13	32	13	27	16	60	27	23	9	15	6	22	53	47	15	3	14	14	15	14	11	19	47	8	27	18	22	11	24	62	21	9	15	8	22	8	24	17	31	30	59	21	17	8
TIGR01003	28	3	2	11	8	9	12	9	10	8	27	11	2	18	7	8	24	22	5	7	3	16	11	9	7	32	20	9	10	15	2	21	1	3	12	8	7	7	14	4	2	13	11	5	14	9	6	10	9
TIGR01004	1	0	0	0	0	1	0	0	0	0	1	0	0	2	1	0	0	1	0	2	0	0	0	0	2	0	0	0	0	2	0	4	0	0	0	0	0	0	0	0	0	0	0	0	0	0	0	0	0
TIGR01006	0	0	0	1	1	4	1	0	0	0	1	0	3	1	0	0	4	1	0	0	0	7	0	0	0	1	4	1	0	0	0	1	1	0	2	1	0	1	0	3	0	1	0	1	2	3	3	1	1
TIGR01007	2	18	5	6	2	3	5	7	2	7	8	7	5	2	4	11	9	3	8	3	4	4	2	3	2	3	17	4	3	13	3	15	2	10	17	6	3	3	4	5	3	7	8	4	4	6	11	5	2
TIGR01008	0	0	0	0	0	0	0	0	0	0	0	0	0	0	0	0	0	0	0	0	0	0	0	0	0	0	0	0	0	0	0	0	0	0	0	0	0	0	0	0	0	0	0	0	0	0	0	0	0
TIGR01009	14	4	6	14	20	8	19	13	11	5	25	15	10	1	8	4	12	27	32	2	7	12	7	10	0	28	10	21	9	15	10	7	9	6	23	9	2	2	9	4	8	12	21	20	18	21	17	15	3
TIGR01010	6	1	1	0	0	0	0	0	1	0	2	1	0	4	5	0	0	0	1	0	0	1	0	0	2	0	0	0	0	0	0	2	0	0	0	0	0	0	0	0	0	0	4	0	0	3	0	0	0
TIGR01011	7	5	7	19	12	9	11	16	10	6	29	14	8	3	10	12	12	24	23	3	9	17	9	11	5	25	13	20	9	16	7	7	7	12	30	5	4	2	7	6	5	8	22	11	9	31	9	7	7
TIGR01013	4	1	0	0	0	0	0	0	0	0	0	0	0	3	2	0	0	0	0	1	0	0	0	0	0	0	0	0	0	0	0	0	1	0	0	0	0	1	0	0	1	0	0	0	0	0	0	0	0
TIGR01016	12	2	6	0	0	0	2	2	9	2	18	8	0	12	13	8	3	4	1	9	1	0	3	7	8	15	2	10	7	8	1	12	10	0	8	5	1	4	2	0	1	2	10	9	2	9	1	2	0
TIGR01017	5	6	0	26	16	6	6	7	10	6	22	13	15	1	4	2	9	11	12	5	1	8	3	12	0	9	7	13	3	5	6	2	3	9	9	4	3	9	6	3	8	7	11	10	9	14	6	13	3
TIGR01018	0	0	0	0	0	0	0	0	0	0	0	0	2	0	0	0	0	0	0	1	0	0	0	0	0	0	0	0	0	0	0	0	0	0	0	0	0	0	0	0	0	0	0	0	0	0	0	0	0
TIGR01019	8	2	0	0	0	0	0	0	2	1	0	0	1	7	4	0	0	0	0	1	0	1	2	0	5	3	1	0	1	0	1	2	4	0	1	0	0	1	0	0	1	0	1	1	0	2	0	0	0
TIGR01020	0	0	0	0	0	0	0	0	0	0	0	0	0	0	0	0	0	0	0	0	0	0	0	0	0	0	0	0	0	0	0	0	0	0	0	0	0	0	0	0	0	0	0	0	0	0	0	0	0
TIGR01021	5	10	7	12	21	10	8	5	8	4	29	8	9	6	6	6	19	25	24	5	2	5	6	17	1	17	11	8	6	13	3	5	7	8	20	3	1	3	2	5	5	17	15	13	6	15	13	5	7
TIGR01022	4	1	1	4	4	2	5	3	8	5	8	4	1	1	1	3	2	16	3	1	0	0	0	3	4	9	5	6	1	8	2	7	6	2	5	1	2	0	1	2	0	1	5	0	5	8	0	4	0
TIGR01023	4	1	3	4	6	2	5	4	1	1	28	5	3	3	12	5	12	27	9	1	3	6	0	7	1	19	5	13	5	5	2	2	7	7	15	4	2	4	4	3	3	6	2	1	13	25	2	5	5
TIGR01024	5	3	0	7	5	7	3	1	6	6	7	3	3	2	1	4	5	14	3	1	2	2	6	4	1	9	4	12	1	9	1	7	1	2	8	2	1	4	0	4	2	4	0	5	9	4	4	4	0
TIGR01026	0	0	0	0	0	0	0	0	1	0	0	0	0	1	0	0	0	0	0	0	0	0	0	1	0	0	0	0	0	0	0	0	0	0	0	0	0	0	0	0	0	0	0	0	0	0	0	0	0
TIGR01027	8	9	2	8	7	5	5	9	3	4	10	6	5	8	9	3	9	10	7	4	2	5	15	12	2	8	3	10	5	6	3	10	9	2	11	4	0	7	4	6	5	4	6	4	7	17	5	4	0
TIGR01028	0	0	0	0	0	0	0	0	0	0	0	0	0	0	0	0	0	0	0	0	0	0	0	0	0	0	0	0	0	0	0	0	0	1	0	0	0	0	0	0	0	0	0	0	1	0	0	0	0
TIGR01029	3	4	4	19	19	9	8	8	15	9	18	14	13	2	5	3	15	22	17	5	5	9	4	6	4	14	16	15	6	13	9	5	1	10	23	5	4	5	7	6	7	7	9	16	15	20	7	18	6
TIGR01030	6	5	4	1	5	2	1	1	6	5	12	5	2	3	4	5	25	18	8	1	3	4	3	3	2	8	6	14	4	9	3	6	11	3	8	6	3	2	5	1	3	1	8	3	5	16	3	6	2
TIGR01031	1	4	3	3	3	1	7	1	7	3	17	5	3	2	4	1	16	11	22	2	0	6	5	11	3	8	11	9	1	13	6	8	4	8	16	5	2	3	2	10	2	2	9	5	7	22	4	9	2
TIGR01032	3	3	6	10	12	14	5	1	4	3	14	10	8	6	3	5	12	12	14	4	0	10	6	7	5	7	2	11	2	18	2	7	6	4	19	7	3	4	5	0	2	4	11	3	13	19	6	9	4
TIGR01033	5	1	1	2	1	1	0	1	0	0	3	1	2	1	1	0	5	4	1	1	0	1	1	3	0	4	2	4	0	0	2	3	3	0	1	5	0	2	0	1	2	1	3	0	0	1	0	0	0
TIGR01034	5	11	5	19	14	6	12	8	16	10	27	13	14	12	9	7	19	26	18	7	6	11	17	19	9	29	17	13	7	11	8	21	10	6	40	13	4	12	10	9	8	18	26	8	23	34	12	15	8
TIGR01035	6	1	3	2	2	6	0	1	1	0	4	6	0	3	2	1	2	0	3	8	0	3	1	0	7	0	0	2	3	4	0	1	1	0	0	4	0	0	1	0	0	0	2	0	4	2	1	0	0
TIGR01036	4	0	1	0	0	1	1	1	5	4	4	8	1	6	9	1	3	7	2	6	1	0	2	3	4	6	0	6	2	1	1	6	1	0	2	3	1	3	1	1	1	1	13	2	4	9	0	0	0
TIGR01037	0	9	0	10	4	6	3	6	6	2	13	2	12	3	8	8	8	7	15	1	4	14	6	6	4	9	4	3	10	2	2	8	2	4	17	3	2	6	7	4	6	5	2	2	6	14	3	9	4
TIGR01039	4	2	1	6	2	2	0	1	0	0	2	1	1	5	0	1	1	1	2	4	0	2	5	0	1	2	6	3	0	3	1	1	5	0	1	3	0	1	0	0	0	3	0	0	2	6	2	0	0
TIGR01040	0	0	0	0	0	0	0	0	0	0	0	0	1	0	0	0	0	0	0	0	0	0	0	0	0	0	1	0	0	0	0	0	0	0	0	0	0	0	0	1	0	0	0	0	0	0	0	0	0
TIGR01041	0	1	0	1	0	0	0	0	0	0	0	0	0	0	0	0	0	0	0	0	0	0	0	0	0	0	0	0	0	0	0	0	0	0	1	0	0	1	0	0	0	0	0	0	1	0	0	0	0
TIGR01043	0	1	0	2	0	0	0	0	0	0	0	0	2	0	0	0	1	0	1	0	0	3	1	0	0	1	4	0	0	1	0	0	0	0	0	0	0	0	0	0	0	1	0	0	0	2	0	0	1
TIGR01044	1	5	2	5	9	13	7	5	5	7	14	11	5	6	10	3	12	20	15	1	5	9	5	6	4	15	6	15	3	8	6	9	4	7	11	5	3	1	4	7	14	6	2	7	5	10	7	7	7
TIGR01046	0	0	0	0	0	0	0	0	0	0	0	0	0	0	0	0	0	0	0	0	0	0	0	0	0	0	0	0	0	0	0	0	0	0	0	0	0	0	0	0	0	0	0	0	0	0	0	0	0
TIGR01047	0	11	3	0	0	0	0	2	1	5	5	2	0	0	1	11	0	0	2	0	2	0	0	0	1	2	7	0	2	0	2	1	0	3	21	3	0	1	2	2	0	6	3	5	2	2	6	1	0
TIGR01048	6	7	4	13	0	1	0	2	3	5	10	6	4	11	9	5	8	5	6	5	1	5	10	5	4	10	1	5	3	10	1	6	2	1	7	11	0	2	1	2	1	7	7	2	1	9	1	2	1
TIGR01049	4	4	0	10	15	2	7	5	7	2	23	5	9	2	1	2	5	14	22	1	1	7	6	5	2	16	9	15	8	13	0	10	2	5	20	1	5	7	16	4	6	2	11	11	10	22	9	7	4
TIGR01050	5	2	5	5	4	5	7	8	11	2	21	6	4	3	2	0	24	15	10	7	1	15	5	8	1	8	9	15	3	5	1	3	5	13	13	3	0	2	5	5	1	7	6	11	8	8	2	8	1
TIGR01051	8	5	7	13	4	3	2	1	7	2	11	7	5	12	9	5	14	8	5	1	1	7	10	2	7	16	8	2	4	4	1	16	5	1	13	10	0	12	3	2	4	4	10	2	8	23	3	2	1
TIGR01053	0	0	0	0	0	0	0	0	0	0	0	0	0	0	0	0	0	0	0	0	0	0	0	0	0	0	0	0	0	0	0	0	0	0	0	0	0	0	2	0	0	0	0	0	0	0	0	0	0
TIGR01055	8	0	1	0	0	0	0	0	0	0	1	2	0	2	3	0	1	1	0	0	0	2	0	0	2	0	0	0	0	0	0	2	1	0	0	0	0	0	0	0	0	0	2	0	0	1	0	0	0
TIGR01056	3	0	2	0	0	0	0	0	0	0	0	0	0	3	0	1	0	0	0	1	0	0	0	0	1	0	0	0	0	0	0	0	0	0	0	2	0	0	0	0	0	0	1	0	0	0	0	0	0
TIGR01058	0	0	0	0	0	0	0	0	0	0	0	0	0	0	0	0	0	0	0	0	0	0	0	0	0	0	0	0	0	1	0	0	0	0	0	0	0	0	0	0	0	0	0	0	0	0	0	0	0
TIGR01059	18	22	5	46	26	14	12	16	19	26	53	22	21	28	29	18	59	47	32	15	9	24	30	47	19	65	28	31	13	32	13	31	14	10	53	37	7	12	12	22	10	24	29	19	41	59	19	20	7
TIGR01060	16	5	2	13	17	17	15	7	16	14	47	17	18	15	10	5	23	45	24	1	7	16	12	11	4	31	9	19	8	15	10	21	7	22	34	9	6	13	20	14	15	8	28	23	19	51	26	29	2
TIGR01063	15	13	14	27	11	8	4	8	4	4	25	11	10	23	19	7	35	27	17	14	5	12	22	13	8	28	25	22	11	11	7	32	18	2	23	20	3	17	4	10	9	16	16	3	24	30	4	4	2
TIGR01064	15	12	2	21	4	3	1	3	3	6	12	6	7	15	10	5	12	6	10	14	2	8	11	4	13	10	11	5	2	11	2	11	3	3	6	3	1	4	1	6	5	5	2	2	4	19	5	1	0
TIGR01065	4	6	2	14	0	3	4	5	3	3	20	6	3	0	5	5	12	3	3	6	2	3	4	13	5	2	8	8	2	10	3	9	8	1	5	2	1	2	2	1	3	6	4	5	3	11	2	7	0
TIGR01066	3	8	1	11	15	6	6	16	11	8	22	8	5	5	6	2	21	30	22	4	3	10	9	8	2	12	12	10	7	8	7	10	4	8	16	10	6	5	5	8	3	7	3	9	11	27	13	11	7
TIGR01067	6	8	1	9	10	9	8	4	14	4	14	8	7	3	6	5	18	12	14	0	0	9	4	3	0	7	6	14	5	7	1	7	2	2	14	6	4	3	6	3	7	5	17	11	13	17	5	8	11
TIGR01068	15	28	6	15	13	11	4	17	29	22	41	28	17	7	20	33	26	20	50	12	12	8	9	10	15	39	11	17	6	17	11	29	1	29	61	8	11	33	6	6	13	7	11	32	19	24	27	20	14
TIGR01070	9	1	2	0	0	0	0	0	3	0	5	0	2	8	1	0	0	2	0	7	0	1	1	2	4	0	0	1	3	6	0	2	0	0	2	2	0	2	0	1	1	1	0	0	0	2	2	0	1
TIGR01071	3	1	6	4	7	7	6	6	2	10	8	2	3	8	10	10	15	21	12	5	0	8	9	13	1	9	13	8	10	8	4	3	1	3	19	6	1	2	4	0	2	3	5	6	5	14	3	6	4
TIGR01072	4	5	4	32	10	9	5	10	14	9	20	9	17	9	12	11	13	17	18	3	1	21	7	10	6	22	19	12	8	29	4	15	4	3	28	8	4	9	6	5	4	11	16	4	14	28	6	7	3
TIGR01073	0	0	0	3	0	0	0	0	0	0	2	1	2	0	1	0	3	3	0	0	0	0	0	3	0	2	5	2	1	0	0	1	1	0	3	1	1	2	1	2	0	2	0	0	1	5	1	0	1
TIGR01074	13	3	3	0	0	2	0	1	2	0	6	7	0	10	3	8	1	5	2	5	0	0	5	4	4	1	0	3	0	3	2	6	1	0	1	5	0	0	1	0	2	0	11	2	1	5	1	0	0
TIGR01075	17	0	1	0	0	0	0	0	1	0	5	2	1	4	2	2	0	0	0	7	0	0	2	2	2	0	0	1	1	8	0	6	0	0	0	2	0	2	0	0	0	0	11	1	0	1	0	0	0
TIGR01076	0	7	1	14	0	0	38	5	0	4	11	0	10	2	14	1	15	75	20	7	2	1	10	15	0	14	16	20	4	3	0	12	10	0	4	5	0	0	4	3	5	12	4	3	6	27	2	10	1
TIGR01078	5	0	3	16	0	0	1	1	0	0	2	2	2	5	0	5	2	1	1	0	1	5	3	0	0	4	1	0	3	6	0	1	0	0	0	0	0	0	0	0	0	0	0	0	0	1	2	0	0
TIGR01079	6	5	4	11	5	5	8	8	6	7	14	11	1	3	3	5	9	14	6	1	4	7	1	2	0	16	3	11	6	11	2	11	5	4	20	3	2	2	3	5	3	6	4	6	9	23	4	7	8
TIGR01081	8	2	5	0	2	3	0	0	2	2	8	6	0	6	5	0	2	3	0	1	3	2	5	8	3	0	0	0	1	7	0	4	0	0	0	9	0	1	3	0	0	2	4	0	3	3	0	0	1
TIGR01082	8	2	3	7	1	2	0	1	1	4	6	1	4	5	5	5	5	3	0	2	0	3	4	1	7	7	1	0	0	3	0	8	1	2	4	1	0	6	0	0	1	2	5	0	1	8	0	0	0
TIGR01083	3	4	8	7	18	7	4	3	9	1	31	11	4	11	13	6	17	27	7	2	5	10	9	19	8	18	7	15	3	9	3	16	7	5	18	11	4	7	8	4	7	25	14	7	11	25	7	13	6
TIGR01084	8	11	3	0	6	9	12	6	7	8	11	9	5	11	3	4	9	11	6	2	0	5	2	4	1	6	7	9	6	5	4	11	1	3	14	3	4	4	2	1	0	6	7	6	8	11	4	3	4
TIGR01085	4	5	3	5	3	0	0	1	1	2	2	2	2	0	4	4	6	0	5	3	0	3	3	0	5	6	4	1	3	6	1	7	0	0	6	5	0	1	0	0	1	1	4	2	4	5	1	0	3
TIGR01086	6	5	0	0	0	1	0	1	4	2	7	2	1	6	3	2	1	1	0	2	1	0	1	0	3	0	0	1	3	7	3	3	0	0	0	1	0	3	0	0	0	0	2	1	0	0	0	0	0
TIGR01087	7	6	6	2	1	0	0	0	0	1	2	0	1	2	2	1	0	1	1	1	0	0	0	2	3	0	0	1	0	0	0	2	0	0	5	3	1	0	1	1	2	1	2	1	1	3	1	0	0
TIGR01088	0	7	1	5	0	1	6	1	5	2	12	2	1	1	5	5	5	19	9	0	1	1	5	5	5	1	2	14	1	11	4	3	0	8	15	5	0	0	3	5	6	4	1	15	5	4	7	6	1
TIGR01090	8	3	2	18	1	1	7	2	8	1	12	4	10	6	5	5	17	15	11	4	0	13	5	14	2	16	5	12	3	9	7	5	5	3	11	5	4	2	1	2	3	4	6	5	3	10	5	4	1
TIGR01091	7	4	1	24	12	6	11	5	5	3	18	16	7	2	7	3	12	18	8	8	4	5	5	15	1	21	11	15	6	11	7	10	7	4	10	1	6	6	5	2	5	15	9	6	12	15	4	12	1
TIGR01093	6	0	2	0	3	2	0	0	3	2	7	3	0	1	5	0	2	2	1	1	0	3	0	0	1	7	6	1	0	7	2	5	0	0	1	6	1	2	1	0	0	1	6	1	1	3	2	0	1
TIGR01096	26	3	7	14	4	15	3	8	17	6	42	11	12	18	31	4	15	19	6	24	0	8	21	17	16	4	12	12	16	10	0	29	5	0	8	12	1	4	1	6	6	2	10	2	13	29	3	2	3
TIGR01097	7	2	4	1	0	1	1	2	6	2	12	8	4	9	10	0	14	6	2	5	1	7	1	12	2	7	1	6	3	7	1	6	0	0	2	4	0	2	2	1	1	3	6	2	1	2	1	1	0
TIGR01098	0	0	0	0	0	0	0	0	0	0	2	0	0	0	0	0	0	0	0	0	0	0	1	2	0	0	0	1	0	0	0	0	0	0	0	0	0	0	0	0	0	0	0	0	0	0	0	0	0
TIGR01099	10	6	3	41	16	10	2	6	8	7	19	11	14	5	7	0	4	15	15	5	3	11	11	4	3	2	5	6	6	24	6	16	0	12	6	8	0	5	3	1	0	2	8	1	17	9	2	2	3
TIGR01100	0	0	0	3	0	0	0	0	0	0	0	0	0	0	0	1	0	1	0	0	0	2	0	0	0	0	0	0	0	0	0	0	0	0	0	1	0	0	0	0	0	1	0	0	0	0	0	0	0
TIGR01101	0	0	0	1	0	0	0	0	0	0	0	0	0	0	0	0	0	0	0	0	0	0	0	0	0	0	0	0	0	0	0	0	0	0	0	0	0	0	0	0	0	0	0	0	0	0	0	0	0
TIGR01102	0	1	0	0	0	0	0	0	0	0	1	0	0	0	1	0	0	0	0	0	0	0	0	2	0	0	0	1	1	3	0	0	0	0	0	0	0	1	0	0	0	0	3	0	0	1	0	0	0
TIGR01103	11	3	2	0	2	0	0	3	10	4	4	4	4	1	6	1	1	1	3	0	0	3	1	4	3	1	0	5	0	12	3	3	0	0	1	4	0	0	1	1	0	0	5	0	2	1	0	0	1
TIGR01104	1	0	1	0	0	0	0	0	0	0	0	0	1	0	0	0	0	0	1	0	0	0	1	0	0	1	2	0	0	0	1	0	0	0	0	0	0	2	0	0	1	0	0	1	0	1	0	0	1
TIGR01105	8	1	1	0	0	0	0	0	1	2	6	0	0	2	0	0	0	3	0	3	1	0	4	4	2	0	0	0	1	3	0	5	0	0	0	1	0	1	1	0	0	0	1	1	0	2	0	0	0
TIGR01108	0	2	0	0	3	8	0	1	0	0	7	1	2	0	1	1	5	2	0	5	1	7	0	0	0	6	11	2	1	1	0	5	0	0	6	1	1	1	6	4	2	5	2	1	3	14	0	3	1
TIGR01109	0	0	0	0	0	0	0	0	0	0	1	0	0	0	0	0	0	0	0	0	0	0	0	0	0	0	0	0	0	0	0	0	0	0	1	0	0	0	0	0	0	0	0	0	1	0	0	0	0
TIGR01110	0	0	0	0	0	1	0	2	0	0	18	1	0	0	0	0	3	5	0	1	0	5	0	0	0	0	0	0	0	0	0	9	0	0	1	0	0	0	0	0	0	0	0	0	0	0	1	0	0
TIGR01114	0	0	0	0	0	0	0	0	0	0	0	0	0	0	0	0	0	0	0	0	0	0	0	0	0	0	0	0	0	0	0	0	0	0	0	0	0	0	0	0	0	0	0	0	0	0	0	0	0
TIGR01117	0	2	0	0	0	2	0	0	0	0	1	0	0	0	0	1	0	0	0	0	0	0	0	0	0	0	1	0	0	0	0	0	0	0	4	0	0	2	0	0	0	0	0	0	0	0	0	0	0
TIGR01118	0	0	0	0	0	0	0	2	0	0	1	0	3	0	0	0	1	0	0	0	0	1	1	1	0	0	0	0	0	5	0	1	0	0	2	1	0	1	0	0	0	0	0	0	1	0	0	1	0
TIGR01119	0	0	0	0	0	0	0	0	0	0	0	0	2	0	0	0	0	0	0	0	0	6	1	0	0	0	0	1	0	0	1	0	0	0	1	0	0	0	0	0	0	0	0	0	2	1	0	0	0
TIGR01120	1	0	1	0	0	0	0	1	3	0	1	2	2	5	2	1	7	1	2	0	2	0	0	0	1	5	2	2	0	2	0	5	0	1	2	1	0	0	1	0	0	0	8	0	1	4	0	1	0
TIGR01121	0	3	0	0	4	3	0	0	0	0	1	0	1	0	0	0	0	0	0	0	0	6	0	0	0	1	0	0	0	1	0	0	0	0	1	1	0	2	0	3	2	0	0	0	3	2	1	0	0
TIGR01122	11	6	3	0	0	1	0	1	12	3	7	5	1	7	9	0	3	2	2	7	1	0	5	2	2	0	0	1	5	8	2	8	0	0	1	2	0	1	3	1	0	1	13	0	2	3	0	0	0
TIGR01123	0	4	5	16	0	5	6	2	2	2	8	5	8	0	4	8	14	9	7	2	2	8	2	11	3	12	4	9	1	7	3	6	3	1	9	5	0	5	3	1	1	4	1	4	5	14	13	3	1
TIGR01124	12	2	5	0	0	1	4	1	10	5	13	11	0	10	11	0	16	3	0	0	2	1	4	5	1	21	0	5	9	17	1	2	0	0	3	3	0	1	0	0	2	2	7	1	4	3	0	0	1
TIGR01125	8	4	6	8	2	3	0	6	4	0	8	1	3	5	7	0	2	4	3	3	3	1	4	1	3	3	10	4	2	5	3	11	0	0	8	5	3	7	0	1	2	3	7	2	8	6	1	1	0
TIGR01126	0	0	3	0	0	0	0	0	1	0	0	0	0	0	0	0	0	0	0	1	0	0	0	0	0	0	0	0	0	1	1	0	0	0	0	0	0	1	0	0	0	0	1	0	0	0	0	0	1
TIGR01127	10	9	1	8	4	5	12	5	3	2	5	5	7	7	11	3	13	13	9	6	0	7	8	7	0	5	8	11	5	7	0	8	4	14	12	4	2	3	6	8	13	7	1	1	13	10	4	5	2
TIGR01129	2	2	1	2	1	3	0	1	3	1	4	1	0	2	4	1	1	1	1	1	0	2	0	1	2	3	0	1	0	2	1	6	1	2	3	2	0	2	0	0	0	0	1	2	0	2	1	1	0
TIGR01131	0	0	0	0	0	0	0	0	0	0	0	0	0	0	0	0	0	0	0	0	0	0	0	0	0	0	0	0	0	0	0	0	0	0	0	0	0	0	0	0	0	0	0	0	0	0	0	0	0
TIGR01132	12	6	3	0	5	3	8	1	8	1	26	0	5	10	8	3	23	22	13	11	0	4	9	9	3	18	3	8	4	3	3	15	6	1	2	1	0	3	2	6	2	5	9	2	9	28	2	1	0
TIGR01133	4	2	2	0	0	0	0	0	1	0	2	1	1	3	2	0	1	0	3	0	0	1	0	0	2	6	3	0	0	2	2	5	0	0	0	1	0	2	0	0	1	1	1	1	0	1	1	0	0
TIGR01134	9	2	5	10	0	2	0	2	1	0	4	0	1	3	4	1	6	6	7	2	0	4	4	4	2	5	3	0	3	2	0	2	1	0	4	1	0	3	0	3	1	4	4	0	0	5	1	0	1
TIGR01135	13	5	7	11	0	1	0	3	3	1	2	2	3	7	7	5	8	0	5	5	0	7	5	9	5	13	4	3	6	3	2	11	5	1	4	6	0	3	1	0	4	5	6	0	5	7	2	0	0
TIGR01136	3	7	5	10	11	4	5	7	6	3	13	1	4	4	7	2	13	9	6	1	5	4	4	1	3	7	0	10	0	8	6	4	1	1	15	2	5	6	1	1	3	2	3	5	9	12	4	5	2
TIGR01137	0	0	0	0	0	0	0	0	0	0	0	0	0	0	0	0	0	0	1	0	0	0	0	0	0	0	0	0	1	0	0	0	0	0	0	0	0	0	0	0	0	1	0	0	0	0	0	0	0
TIGR01138	5	4	1	0	0	0	0	0	0	0	0	1	0	4	2	1	0	0	0	0	0	1	1	1	4	0	0	1	1	0	1	0	0	0	0	0	0	0	0	0	0	1	0	0	2	0	0	0	0
TIGR01139	8	7	12	18	26	22	11	9	21	20	32	14	14	3	20	8	16	22	25	4	2	17	8	6	11	25	13	5	11	26	8	16	3	17	41	8	6	8	12	15	6	11	16	15	15	22	14	8	4
TIGR01140	0	8	2	3	0	0	0	2	1	0	1	1	4	0	1	4	4	0	1	2	0	9	0	0	0	3	1	0	0	2	1	2	0	4	7	2	1	3	0	1	0	1	1	3	1	1	2	4	2
TIGR01141	5	3	2	1	1	6	1	3	4	2	7	3	2	3	4	6	9	2	5	6	3	1	4	3	1	7	2	3	1	5	0	8	2	3	4	6	3	3	0	2	2	0	7	1	3	8	4	3	1
TIGR01142	1	1	0	0	0	0	0	0	0	0	0	0	0	1	0	0	0	0	0	0	0	0	0	1	0	0	0	0	0	0	0	0	0	0	0	0	0	1	0	0	0	0	0	0	0	0	1	0	0
TIGR01143	4	7	4	5	1	6	1	1	2	1	6	1	1	3	4	3	4	5	1	4	0	3	1	0	5	5	2	2	2	5	1	10	4	4	8	0	1	2	2	1	1	3	4	2	3	3	1	0	0
TIGR01144	6	1	1	3	2	2	4	1	3	1	9	2	2	4	4	3	18	2	2	2	1	3	4	3	1	13	6	9	6	6	1	2	2	0	6	3	1	4	0	0	1	8	4	1	7	15	4	5	1
TIGR01145	4	1	1	1	1	0	0	0	1	0	1	1	1	2	1	2	3	2	0	1	0	1	2	1	4	0	0	1	0	0	0	1	0	0	2	1	3	0	0	1	0	1	5	0	0	3	0	0	1
TIGR01146	12	12	0	9	7	8	4	6	3	9	17	8	6	4	5	5	15	5	3	5	3	11	6	12	7	7	8	7	9	10	2	11	2	2	12	6	0	4	3	2	3	8	5	2	15	13	3	3	4
TIGR01149	0	0	0	0	0	0	0	0	0	0	0	0	0	0	0	0	0	0	0	0	0	0	0	0	0	0	0	0	1	0	0	0	0	0	0	0	0	0	0	0	0	0	0	0	0	0	0	0	0
TIGR01156	0	0	0	0	0	0	0	0	0	0	0	0	0	0	0	0	0	0	0	0	0	0	0	0	0	0	0	0	0	0	0	0	1	0	0	0	0	0	0	0	0	0	0	0	0	0	0	0	0
TIGR01158	7	4	0	0	0	0	0	2	3	5	1	6	0	2	5	3	1	0	3	3	0	0	0	1	2	0	0	0	3	0	1	4	1	3	4	0	5	1	0	0	0	0	2	0	1	1	3	1	0
TIGR01161	9	2	3	0	0	3	6	0	2	0	15	2	3	5	2	2	8	8	3	7	0	2	0	2	2	15	0	2	1	1	2	7	4	2	2	2	0	1	2	1	0	0	6	0	2	6	2	0	0
TIGR01162	1	3	7	7	11	7	9	7	5	11	18	8	9	3	6	7	18	15	11	6	3	9	4	13	6	13	6	10	1	7	2	5	2	14	21	7	1	4	6	8	4	0	8	8	12	29	7	10	5
TIGR01163	15	6	9	12	4	3	7	13	18	15	34	5	13	12	14	10	19	32	19	6	3	10	12	9	5	14	9	19	3	13	7	16	7	7	20	12	5	6	9	7	2	22	9	11	17	23	9	7	0
TIGR01164	8	15	8	5	16	2	7	8	14	5	21	14	14	2	5	4	5	22	17	5	0	9	4	10	4	13	9	10	5	13	7	6	2	12	24	5	3	13	2	1	2	10	10	13	7	18	4	6	4
TIGR01165	0	2	0	8	0	0	0	0	0	0	1	0	1	0	0	0	2	4	1	0	1	1	4	0	2	4	2	0	0	5	2	2	0	0	0	2	0	0	0	0	0	1	0	2	2	0	0	1	1
TIGR01166	47	49	24	62	80	56	67	60	51	44	177	50	73	56	69	37	181	152	98	35	13	112	65	96	25	159	82	105	38	69	38	78	47	29	132	42	30	16	32	48	34	67	52	22	100	180	34	84	32
TIGR01167	1	1	0	24	4	12	21	2	1	3	23	0	15	10	3	3	19	56	35	10	1	19	8	17	0	20	16	31	13	6	1	14	6	3	5	5	1	5	8	5	3	21	4	7	11	21	4	13	2
TIGR01168	6	0	0	0	4	7	0	0	2	1	12	4	5	0	1	0	1	0	1	0	0	9	0	1	0	0	0	1	2	2	0	3	3	0	1	3	0	0	0	1	0	1	1	0	0	1	0	1	1
TIGR01169	3	9	3	17	17	8	10	13	13	12	35	10	20	6	14	7	28	32	33	6	3	15	13	15	6	25	18	12	3	27	11	13	9	4	33	12	9	10	8	2	6	13	33	11	16	27	10	10	7
TIGR01171	18	13	4	29	19	20	11	14	22	13	39	18	12	4	8	9	34	28	27	8	8	23	7	15	11	20	23	30	6	31	5	19	7	7	24	14	15	6	10	10	4	14	13	22	20	27	9	15	6
TIGR01172	18	18	2	8	11	5	3	11	16	17	28	13	9	13	5	5	15	9	14	2	5	9	7	5	11	18	8	13	3	24	6	21	4	6	34	14	4	11	2	8	6	2	10	9	8	7	2	12	4
TIGR01173	11	6	2	17	11	10	0	4	7	2	24	6	9	10	17	1	12	19	11	7	2	10	14	8	10	9	8	11	7	27	4	20	10	1	6	7	1	0	5	2	2	4	11	2	16	22	1	2	2
TIGR01179	15	10	13	31	16	12	9	9	10	9	24	16	22	9	13	13	29	25	26	4	3	25	24	26	8	26	25	22	7	31	7	27	11	7	25	6	4	10	8	9	6	21	22	6	12	24	10	12	4
TIGR01181	7	26	11	16	10	3	8	8	30	14	42	21	13	14	19	12	39	35	27	4	11	13	14	24	13	35	12	31	5	17	12	28	10	11	47	1	4	10	10	7	12	13	23	21	28	40	10	22	3
TIGR01182	13	11	2	17	1	2	0	8	8	14	10	10	4	11	7	6	15	5	11	3	1	4	3	2	8	8	10	4	8	10	7	14	1	4	10	4	2	4	4	4	0	2	5	4	10	10	2	14	1
TIGR01183	2	3	0	0	1	0	0	0	2	0	3	0	1	2	0	1	2	2	0	0	0	1	1	0	0	0	3	1	1	1	0	0	0	0	0	3	0	0	0	1	0	0	2	0	0	1	0	0	1
TIGR01184	2	0	2	0	3	2	0	1	1	0	6	1	1	5	4	1	5	11	1	7	0	5	2	1	3	6	3	3	1	4	0	3	3	0	2	7	1	1	0	1	0	0	7	0	0	14	0	0	0
TIGR01186	6	1	0	0	0	0	0	1	4	0	3	1	0	4	0	3	1	0	1	0	0	0	2	6	4	0	0	2	0	3	0	3	1	0	0	3	0	1	0	0	0	0	1	0	0	0	1	0	0
TIGR01187	15	3	5	2	0	0	0	7	10	3	5	6	5	16	8	5	4	7	1	7	1	1	5	1	6	9	1	4	0	9	5	5	0	1	2	6	0	2	0	1	2	3	6	0	1	1	0	1	1
TIGR01188	7	11	1	5	1	0	0	0	3	4	10	1	7	9	7	5	9	7	2	8	3	5	2	15	4	7	3	4	2	4	0	5	3	4	21	2	1	3	2	3	1	6	4	2	7	11	1	7	1
TIGR01189	14	5	7	4	3	6	3	5	9	5	20	13	2	14	11	5	18	9	8	14	1	6	5	12	9	19	7	8	10	13	5	15	2	3	16	5	5	6	1	3	5	8	16	6	5	14	6	3	0
TIGR01190	6	1	1	0	3	1	1	0	2	2	5	7	0	7	6	0	1	1	0	1	1	0	2	0	1	0	0	1	3	5	1	11	0	0	0	1	0	0	0	0	1	1	2	0	0	0	0	0	0
TIGR01191	5	2	2	0	0	0	2	0	5	1	5	6	0	3	7	1	0	2	0	1	13	2	2	6	3	0	0	1	1	6	2	8	0	0	1	0	0	0	1	0	1	0	6	0	1	1	0	0	0
TIGR01193	0	0	0	1	0	2	0	0	0	0	0	2	0	0	0	0	0	3	0	0	0	0	0	0	0	0	0	1	0	0	0	0	0	0	0	0	0	0	0	0	0	0	0	0	0	0	1	0	0
TIGR01195	0	0	0	0	0	0	0	1	0	1	5	0	1	0	1	0	0	1	0	0	0	1	0	0	1	1	1	0	0	0	1	1	0	0	3	0	0	2	0	1	0	2	0	2	0	0	1	0	0
TIGR01196	14	10	9	0	0	4	0	0	9	2	12	5	2	11	12	0	12	3	1	3	1	0	6	0	3	19	0	4	2	6	0	5	0	0	0	5	0	0	1	0	0	1	7	0	1	4	0	0	1
TIGR01197	3	1	4	1	0	1	1	0	1	0	5	1	0	4	4	3	4	6	2	4	0	0	1	0	2	2	1	0	0	1	0	6	1	0	3	5	0	1	0	2	1	1	2	1	4	0	1	1	0
TIGR01198	0	0	1	0	0	0	0	0	0	0	2	2	0	0	5	2	2	1	2	1	0	0	4	2	2	0	0	1	2	0	0	4	4	3	6	1	0	1	1	2	0	1	0	2	3	1	0	0	0
TIGR01200	0	3	0	0	0	0	0	0	0	0	0	0	0	0	0	0	0	0	0	0	0	0	0	0	0	0	0	0	0	0	0	0	0	0	0	0	0	0	0	0	0	0	0	0	0	0	0	0	0
TIGR01201	0	32	26	0	0	0	0	1	7	8	5	4	0	0	10	25	0	0	12	0	9	0	0	0	30	0	0	0	1	0	5	0	0	7	46	0	5	9	0	8	4	2	0	12	0	0	7	5	0
TIGR01203	11	4	2	16	20	3	4	14	10	6	16	7	17	5	7	16	14	15	9	3	2	10	9	6	3	25	5	8	4	16	3	4	2	10	15	12	2	2	6	5	6	11	15	9	11	15	9	1	3
TIGR01204	0	0	0	0	5	2	0	0	0	0	0	0	3	0	0	0	0	0	0	0	0	1	0	0	0	0	0	0	0	0	0	1	0	1	1	1	0	3	0	0	0	0	2	0	2	4	1	1	1
TIGR01205	18	6	1	14	3	3	4	1	5	4	16	8	10	7	11	2	11	15	9	10	1	10	10	10	3	21	9	10	2	9	3	4	7	3	11	10	0	3	4	4	4	10	13	0	4	21	1	2	3
TIGR01207	4	13	10	6	1	1	0	5	8	6	9	2	6	1	6	10	11	13	4	5	2	8	0	1	10	10	12	10	2	1	1	5	6	5	35	3	0	12	3	5	2	1	11	14	4	13	5	1	4
TIGR01208	0	0	0	0	0	0	0	0	0	0	0	0	0	0	0	0	0	0	0	0	0	0	0	0	0	0	0	0	0	0	0	0	0	0	0	0	0	0	0	0	0	0	0	0	0	0	0	0	0
TIGR01211	0	0	0	0	0	0	0	0	0	0	0	0	0	0	0	0	0	0	0	0	0	0	0	0	0	0	0	0	0	0	0	0	0	0	0	0	0	0	0	0	0	0	0	0	0	0	0	0	0
TIGR01212	10	6	1	11	9	3	0	0	3	2	14	5	6	2	9	5	2	6	5	1	1	6	5	4	3	4	5	1	0	7	4	12	0	7	15	3	1	5	1	2	1	7	7	3	4	5	5	3	0
TIGR01214	0	5	5	11	2	1	0	3	7	4	11	7	5	0	3	11	14	6	3	3	2	5	0	2	3	12	6	6	5	0	2	3	7	2	22	1	1	3	3	11	0	5	3	6	0	5	4	13	4
TIGR01215	6	4	2	6	0	1	0	2	4	0	3	0	2	1	2	0	2	0	0	2	0	2	1	0	1	0	1	2	1	5	1	0	0	0	0	3	1	0	0	0	0	1	3	2	2	2	0	1	0
TIGR01216	2	0	1	4	1	0	0	0	1	0	2	1	3	4	0	1	0	2	1	3	1	3	0	2	2	0	1	1	0	1	0	0	0	0	4	2	0	1	1	2	0	0	3	0	0	1	0	0	2
TIGR01220	0	0	0	0	0	0	0	0	0	0	0	0	0	0	0	0	0	0	0	0	0	1	0	0	0	0	0	1	0	0	0	0	0	0	0	1	0	0	0	0	0	0	0	0	0	0	0	0	0
TIGR01221	0	9	1	6	8	2	0	3	13	4	12	6	13	1	4	32	7	8	19	0	2	4	0	1	9	17	5	6	3	0	7	2	8	7	56	0	4	22	3	5	0	4	2	30	3	3	6	12	3
TIGR01222	0	0	0	1	0	0	0	0	0	0	1	0	0	2	1	0	0	0	0	1	0	0	0	1	1	0	0	0	0	0	0	2	0	0	0	0	0	0	0	0	0	0	1	0	0	0	0	0	0
TIGR01225	0	3	6	0	0	0	0	0	2	1	3	1	3	3	5	5	4	1	7	3	1	0	11	1	3	5	0	3	4	0	3	8	0	5	14	0	0	2	3	4	0	0	0	2	2	0	6	0	0
TIGR01227	0	0	0	0	0	0	0	0	0	0	2	0	0	0	0	0	0	0	0	2	0	0	0	0	0	0	0	0	0	0	0	1	0	0	0	0	0	0	0	0	0	0	0	0	0	0	0	0	0
TIGR01228	0	0	0	0	0	0	0	0	0	0	1	0	0	0	0	0	1	0	0	3	0	0	0	0	0	0	0	0	0	0	0	3	1	0	0	0	0	0	0	0	0	0	0	0	0	0	0	0	0
TIGR01229	0	2	0	0	0	0	0	0	0	1	0	0	1	0	0	0	0	0	0	0	0	1	0	0	0	0	0	0	0	2	0	0	0	0	0	0	0	0	0	0	0	0	0	0	0	0	0	0	0
TIGR01230	12	3	0	8	0	0	0	3	10	3	15	1	3	9	5	0	0	1	2	7	0	0	6	1	2	2	6	0	1	5	0	12	0	0	2	3	0	2	0	1	1	0	6	1	2	1	1	0	1
TIGR01231	0	0	0	0	0	0	0	0	0	0	0	0	0	0	0	0	0	0	0	0	0	0	0	2	0	0	0	0	0	0	0	0	0	0	0	0	0	0	0	0	0	0	0	0	0	0	0	0	0
TIGR01232	0	0	0	0	0	0	0	0	0	0	0	0	3	0	0	0	1	0	0	0	0	2	0	0	0	0	0	0	1	0	0	0	0	0	0	0	0	0	0	0	0	0	2	0	0	0	0	0	0
TIGR01233	0	0	0	0	1	0	0	1	0	0	0	0	2	0	0	0	0	0	1	0	0	2	0	0	0	0	0	0	0	0	0	0	0	0	0	0	0	0	0	0	0	0	0	0	0	0	0	0	0
TIGR01236	0	10	0	0	0	0	0	0	0	2	5	1	0	0	0	0	0	0	1	0	1	0	0	0	0	0	0	0	0	0	0	0	0	0	2	0	1	0	0	0	0	0	0	0	0	0	0	2	0
TIGR01237	0	0	0	0	0	0	0	0	0	0	0	0	0	0	0	0	0	0	0	0	0	0	0	0	0	0	0	0	0	0	0	0	0	0	0	0	0	0	0	0	0	0	0	0	0	0	0	0	0
TIGR01238	9	2	1	0	0	1	0	3	2	1	8	3	1	5	7	1	1	2	1	2	0	2	4	1	0	0	0	2	3	1	0	6	1	0	3	1	0	1	1	1	0	1	6	0	2	1	0	0	0
TIGR01239	0	1	0	5	0	0	1	2	0	1	2	0	3	0	0	1	2	1	1	1	0	2	4	2	0	1	6	1	0	6	1	1	0	0	4	5	1	1	0	2	0	1	0	0	0	3	0	1	0
TIGR01240	0	0	0	0	0	0	0	0	0	0	0	0	0	0	0	0	0	0	0	0	0	4	0	0	0	0	0	1	0	0	0	0	1	0	0	0	0	0	0	0	0	0	0	0	0	0	0	0	2
TIGR01241	15	22	8	49	30	16	8	16	19	9	34	24	29	9	9	11	32	23	25	7	9	36	14	12	15	40	40	14	8	30	14	23	7	7	32	16	8	10	12	20	10	37	23	15	24	31	20	11	5
TIGR01242	0	0	0	0	0	0	0	0	0	0	1	0	0	0	0	1	0	0	0	0	0	0	0	0	0	0	0	0	0	0	0	0	0	0	0	0	0	0	0	1	0	0	0	0	0	0	0	0	0
TIGR01245	11	12	4	0	10	9	1	8	5	8	6	6	3	8	11	5	11	13	7	7	0	7	6	4	2	13	10	5	2	10	2	8	4	2	22	5	2	1	3	1	1	5	9	6	1	17	3	3	1
TIGR01246	8	3	2	0	0	0	2	0	7	2	7	4	0	6	13	0	2	3	0	6	1	0	1	2	0	0	0	3	5	3	1	3	0	1	0	4	0	3	1	0	0	0	2	1	0	5	0	0	0
TIGR01247	1	0	2	0	0	0	0	0	0	0	0	0	0	1	1	0	0	0	0	0	0	0	0	0	2	0	1	0	0	0	0	2	0	0	0	0	0	1	0	0	0	0	1	1	0	0	0	0	0
TIGR01248	0	0	0	0	0	0	0	0	0	0	0	0	0	0	0	0	0	0	0	0	0	0	0	0	0	1	0	0	0	0	0	0	0	0	0	0	0	0	0	0	0	0	0	0	0	1	0	0	0
TIGR01249	0	0	0	0	0	0	0	0	0	0	0	0	0	0	0	0	6	0	0	0	0	0	0	0	0	12	0	0	0	0	0	0	0	0	0	0	0	0	0	0	0	0	0	0	0	0	0	0	0
TIGR01250	0	0	0	0	2	0	0	0	0	0	0	0	2	0	0	0	0	0	0	0	0	0	0	0	0	0	0	0	0	0	0	0	0	0	0	0	0	0	0	0	0	0	0	0	0	0	0	0	0
TIGR01251	0	1	0	5	0	0	0	0	0	0	1	0	0	2	0	0	1	1	0	2	0	1	0	1	1	7	0	0	0	0	1	0	0	0	1	0	0	1	0	2	0	0	0	0	1	3	1	0	0
TIGR01252	0	0	0	0	0	1	0	1	0	0	13	0	5	0	0	3	7	0	0	1	0	1	0	6	0	6	3	4	2	0	0	4	0	0	0	0	2	0	0	0	1	1	0	0	0	15	0	3	0
TIGR01253	10	3	1	0	0	0	0	0	6	2	6	2	1	1	2	0	1	1	1	0	0	0	3	1	6	0	0	0	1	3	0	6	0	0	0	1	0	2	0	0	0	0	3	1	0	0	0	0	0
TIGR01254	0	0	0	0	0	0	0	0	0	0	0	0	0	0	0	0	1	0	0	0	0	0	0	0	0	5	0	0	0	0	0	0	0	0	0	0	0	0	0	0	0	0	0	0	0	0	0	0	0
TIGR01256	5	3	0	1	2	2	0	5	4	0	7	0	2	5	4	3	4	1	2	7	0	4	0	4	1	6	1	1	1	4	2	3	0	1	5	2	0	1	2	0	2	7	2	2	3	10	0	0	1
TIGR01258	8	17	4	1	1	4	19	2	11	11	22	25	9	12	9	13	21	27	30	4	4	8	3	19	6	18	2	19	5	20	7	11	9	12	24	4	6	6	12	7	3	4	17	7	9	20	10	11	3
TIGR01259	0	0	0	5	1	2	0	2	0	0	1	2	5	0	1	0	0	0	1	0	0	1	0	0	1	4	4	1	0	2	0	1	0	0	6	0	0	0	0	0	1	0	0	1	2	6	3	1	2
TIGR01260	1	6	0	5	5	1	5	3	4	5	14	3	4	1	4	3	4	15	6	2	1	4	4	6	3	6	8	8	3	5	0	5	5	4	6	6	1	0	3	0	4	0	9	0	3	19	2	7	1
TIGR01261	2	9	5	0	0	1	0	0	8	3	9	10	1	3	3	7	2	0	4	6	0	1	1	0	4	0	0	0	0	6	1	5	0	7	7	2	1	3	0	2	1	0	3	6	1	3	6	1	0
TIGR01262	7	5	2	0	0	0	0	1	1	1	6	1	1	5	3	4	2	3	1	6	1	1	3	0	2	0	0	3	2	3	3	7	0	0	1	0	0	6	0	0	0	0	6	0	1	3	0	0	0
TIGR01264	0	0	1	0	0	0	0	0	1	0	0	0	0	0	0	0	0	0	0	0	0	0	0	0	0	0	0	0	0	0	0	0	0	0	0	0	0	0	0	0	0	0	0	0	0	0	0	0	0
TIGR01265	0	1	0	0	0	0	0	0	0	0	0	0	0	0	0	0	0	0	0	0	0	0	0	0	0	0	0	0	0	0	0	0	0	0	1	0	0	0	0	0	0	0	0	0	0	1	0	0	0
TIGR01272	0	1	0	0	0	0	0	0	0	0	0	0	0	0	0	0	0	0	1	0	0	0	0	0	1	0	0	0	0	0	0	0	0	0	3	0	0	1	0	1	0	0	0	1	0	0	1	0	0
TIGR01275	4	2	5	0	0	1	0	2	4	3	5	4	0	8	6	0	1	1	0	5	0	2	1	0	2	4	1	0	3	2	0	7	1	1	1	2	0	1	0	0	7	0	4	0	1	0	0	0	0
TIGR01276	7	1	0	0	0	2	0	1	6	4	5	4	0	8	1	0	0	1	0	6	0	0	1	1	0	0	0	0	1	5	0	6	0	0	1	2	0	0	1	0	0	1	8	2	1	5	0	0	0
TIGR01277	13	5	0	3	2	1	1	3	4	3	9	6	2	5	9	0	2	5	0	3	2	2	4	4	5	7	1	1	3	8	0	5	0	0	5	4	0	1	3	1	0	0	3	1	0	5	2	2	0
TIGR01280	6	0	0	5	0	2	4	2	2	2	11	5	4	2	3	7	6	4	6	4	0	1	6	6	2	8	1	9	6	9	0	8	4	1	7	1	0	0	1	2	0	2	7	2	8	8	1	2	1
TIGR01281	0	0	0	0	0	0	0	0	0	0	0	0	0	0	0	0	0	0	0	0	0	0	0	0	0	0	0	0	0	0	0	0	0	0	0	0	0	0	0	0	0	0	0	0	0	0	0	0	0
TIGR01282	0	0	0	0	0	0	0	0	0	0	0	0	0	0	0	0	0	0	0	0	0	0	0	0	0	0	0	0	0	0	0	0	0	0	0	0	0	0	0	0	0	0	0	0	1	0	0	0	0
TIGR01283	0	0	0	0	0	0	0	0	0	0	0	0	0	0	0	0	0	0	2	0	0	0	1	0	0	0	0	0	0	0	2	0	0	0	0	0	0	0	0	0	0	0	0	0	0	0	0	0	0
TIGR01285	0	0	0	0	0	0	0	0	0	0	0	0	0	0	0	0	0	0	0	0	0	0	0	0	0	0	0	0	0	0	0	0	0	0	0	0	0	0	0	0	0	0	0	0	0	0	0	0	0
TIGR01286	0	0	0	0	0	0	0	0	0	0	1	0	0	0	0	0	0	0	0	0	0	0	0	0	0	0	0	0	0	0	0	0	0	0	0	0	0	0	0	0	0	0	0	0	0	0	0	0	0
TIGR01287	0	0	0	0	0	0	0	1	0	0	0	0	2	0	0	1	0	0	0	1	0	6	2	0	0	0	2	0	0	0	1	0	0	3	1	0	2	0	0	0	2	0	0	0	3	0	1	1	0
TIGR01290	0	0	0	0	2	0	0	0	0	0	0	0	0	0	0	0	0	1	0	0	0	0	0	0	0	0	2	0	1	0	0	0	0	0	0	0	0	1	0	0	0	0	0	0	0	0	0	0	0
TIGR01292	8	6	2	23	2	4	14	3	15	9	30	7	22	10	13	5	40	25	29	2	4	27	12	16	4	33	14	24	11	14	9	12	4	10	35	2	3	30	4	7	1	13	13	15	13	26	8	13	2
TIGR01293	4	1	0	0	0	0	0	0	1	0	0	0	0	2	1	0	2	2	0	3	0	1	3	0	0	0	0	1	0	0	0	1	1	0	1	0	0	0	0	0	2	0	0	0	0	0	2	0	0
TIGR01295	0	0	0	0	0	0	0	0	0	0	0	0	0	0	0	0	0	0	0	0	0	1	0	0	0	0	0	0	0	0	0	0	0	0	0	0	0	0	0	0	0	0	0	0	0	0	0	0	0
TIGR01296	3	7	6	18	10	8	0	0	11	3	7	6	6	2	4	4	8	2	11	1	3	5	2	0	3	12	3	1	1	9	2	12	0	7	18	2	2	2	2	3	1	0	4	6	6	5	10	4	1
TIGR01297	0	0	0	0	0	0	0	0	0	0	0	0	0	1	0	0	0	0	0	3	0	0	0	0	0	0	0	0	0	0	0	0	0	0	0	0	0	0	0	0	0	0	1	0	0	0	0	0	0
TIGR01298	3	1	0	0	0	1	0	1	3	5	11	1	1	7	2	1	0	5	0	2	1	2	0	3	0	0	0	2	1	2	1	1	1	1	0	2	0	0	0	0	1	2	2	0	1	4	0	0	0
TIGR01300	0	0	1	0	0	0	0	1	0	1	0	0	1	0	0	1	4	0	0	0	0	0	0	0	0	7	0	0	0	0	0	0	0	0	0	0	0	1	0	1	1	0	0	0	0	0	1	1	0
TIGR01302	9	14	3	18	4	9	10	5	12	13	37	16	17	10	21	4	33	25	19	6	4	10	14	16	6	39	13	10	9	17	5	20	8	9	34	8	1	7	6	9	4	10	17	10	16	19	10	8	3
TIGR01304	0	0	0	0	0	0	6	0	0	0	8	0	0	2	7	1	7	12	6	1	0	0	2	13	0	21	2	9	4	0	0	4	3	0	0	2	0	0	3	3	8	1	0	0	5	14	2	3	1
TIGR01305	7	0	2	0	0	0	0	1	6	0	2	5	0	4	5	2	2	1	0	1	0	0	0	0	1	0	0	0	2	4	1	0	0	0	0	0	0	0	0	1	0	0	5	0	0	2	1	0	0
TIGR01306	0	1	0	0	1	3	0	0	0	0	2	0	3	0	0	0	0	0	1	0	0	5	0	0	0	0	1	0	1	0	0	0	1	2	1	3	1	0	0	0	2	0	0	0	4	1	3	0	0
TIGR01307	13	13	3	12	6	4	0	2	10	4	18	8	6	12	18	6	3	4	8	8	1	9	6	2	8	3	11	3	12	10	5	10	0	3	22	7	3	4	1	6	4	8	14	6	5	6	4	1	4
TIGR01308	3	1	5	4	8	7	4	4	5	7	12	2	8	2	10	7	7	14	7	5	4	5	2	4	3	6	5	10	1	10	0	4	4	4	7	2	2	2	3	2	1	1	4	6	5	11	2	8	1
TIGR01311	18	17	7	27	3	3	1	6	12	6	16	9	22	7	11	3	22	7	8	17	3	24	2	3	9	40	15	7	1	24	5	17	0	5	7	15	3	1	3	4	6	8	15	0	5	4	9	7	7
TIGR01312	15	6	0	0	1	0	2	3	1	0	7	2	3	4	3	2	11	6	8	3	0	5	5	3	4	9	3	1	3	1	0	13	2	0	2	8	0	0	2	0	2	6	4	4	1	3	0	1	1
TIGR01313	22	2	3	0	0	0	13	2	12	2	7	6	1	8	9	0	6	13	9	7	0	0	6	7	2	12	0	17	6	3	2	5	0	1	1	1	0	2	4	1	1	3	3	0	5	5	3	1	0
TIGR01315	0	0	0	0	0	0	0	1	0	0	2	0	0	0	0	0	0	0	0	3	0	1	0	0	0	0	0	0	0	0	0	4	0	0	0	0	0	0	0	0	0	0	0	0	0	1	0	0	0
TIGR01316	0	13	2	10	2	1	0	1	2	1	2	4	5	2	7	3	1	1	4	0	1	4	0	0	7	2	3	2	1	4	1	0	0	5	19	3	1	3	1	2	2	6	2	4	3	3	2	4	1
TIGR01317	0	2	0	0	0	0	5	3	0	3	5	1	4	2	7	4	2	15	8	2	2	2	2	9	2	9	7	8	1	8	0	1	5	3	8	1	1	2	5	2	4	4	0	1	6	12	4	7	3
TIGR01318	42	6	8	0	0	1	0	3	25	6	26	17	3	18	15	3	4	6	2	10	0	6	5	13	13	2	3	12	9	27	4	17	1	0	2	5	0	1	2	0	0	2	33	2	8	7	3	1	1
TIGR01320	7	1	0	0	0	2	0	2	4	1	2	3	0	4	1	0	1	0	0	9	0	1	0	3	2	0	0	0	0	3	2	6	1	0	1	0	0	1	1	1	0	0	4	0	0	3	0	0	0
TIGR01321	4	0	1	0	0	0	0	0	5	8	3	8	0	4	2	1	1	1	1	1	0	1	2	0	1	0	0	2	1	2	4	0	0	0	0	1	0	0	0	0	1	0	3	1	1	4	0	0	0
TIGR01322	0	0	0	3	0	0	0	4	10	0	3	0	3	0	3	0	5	2	2	7	0	2	3	0	2	7	10	0	1	8	2	3	1	0	0	1	0	2	0	0	1	0	0	0	2	3	0	2	0
TIGR01324	8	2	2	0	1	3	1	0	3	2	8	2	3	5	6	1	3	1	0	7	0	4	2	2	2	0	0	2	1	3	0	2	0	0	0	2	0	0	1	1	0	0	8	0	3	2	0	0	0
TIGR01325	0	0	0	0	0	0	0	0	0	0	0	0	0	0	0	0	0	0	0	0	0	0	0	0	0	0	0	0	0	0	0	0	0	0	1	0	0	0	0	0	0	0	0	0	0	0	0	0	0
TIGR01326	0	20	7	4	38	11	50	16	19	12	45	18	5	1	26	20	33	70	56	3	8	24	14	30	18	16	33	45	18	9	9	20	16	27	88	11	10	13	9	20	18	63	22	26	34	39	15	35	12
TIGR01328	0	0	0	0	0	0	0	0	0	0	0	0	1	0	0	0	0	1	0	0	0	0	0	0	0	0	0	0	0	0	0	0	0	0	2	0	0	0	0	0	0	0	0	0	0	0	0	0	0
TIGR01329	0	0	0	0	0	0	0	0	0	0	1	0	0	0	1	0	0	0	1	1	0	0	0	0	0	0	0	0	0	0	0	0	0	0	0	0	0	0	0	0	0	0	0	0	0	0	0	0	0
TIGR01331	7	7	6	0	1	0	0	2	9	8	10	6	0	4	3	3	0	1	4	2	3	2	6	3	6	0	0	1	2	1	1	7	0	5	13	1	0	3	0	0	3	0	4	1	1	2	5	4	0
TIGR01332	0	0	0	0	0	0	0	0	0	0	0	0	0	0	0	0	0	0	0	0	0	0	0	0	0	0	0	0	0	0	0	0	0	0	0	0	0	0	0	1	0	0	0	0	0	0	0	0	0
TIGR01334	4	0	4	0	0	0	0	0	5	0	0	3	1	4	7	1	0	0	1	0	0	1	1	0	0	0	0	0	0	1	1	0	2	0	1	1	0	2	0	0	0	0	0	2	0	3	0	0	0
TIGR01340	0	1	0	0	0	0	0	0	0	0	0	0	0	0	0	0	0	0	2	0	0	0	0	0	2	0	0	0	0	0	0	0	0	0	3	0	0	1	0	0	0	0	0	0	0	0	1	0	0
TIGR01341	13	1	5	0	0	5	0	0	7	1	5	5	0	8	12	3	12	7	5	2	0	0	3	13	4	6	1	7	4	6	1	5	4	0	3	4	1	0	1	2	3	4	4	0	5	10	0	1	2
TIGR01343	0	2	0	0	1	2	0	0	0	0	0	0	0	0	0	1	0	0	0	0	0	1	2	0	0	0	2	0	0	0	0	0	0	0	1	0	0	0	0	0	0	0	5	0	0	3	0	1	0
TIGR01344	19	2	1	0	0	2	0	2	4	0	11	7	2	4	5	0	3	1	1	6	0	0	4	3	4	0	0	0	4	5	1	3	0	0	1	0	0	0	1	0	0	0	4	0	1	4	2	0	0
TIGR01345	16	4	9	0	0	0	0	0	2	2	3	8	0	7	10	1	0	0	2	0	0	0	4	0	5	0	0	0	3	5	1	5	0	0	0	1	0	0	0	0	0	1	7	0	1	5	0	0	0
TIGR01347	23	8	3	0	0	2	2	3	3	9	13	6	0	15	8	1	3	4	2	4	0	0	4	2	6	0	0	4	1	13	0	4	0	2	6	3	0	3	5	0	0	0	8	4	4	6	0	0	0
TIGR01348	15	3	1	0	0	0	0	0	5	2	3	4	1	7	3	0	0	0	3	5	0	0	1	0	3	0	0	1	0	3	0	13	2	0	0	1	0	1	0	0	0	1	3	2	2	1	0	1	0
TIGR01349	0	0	0	0	0	0	0	0	0	0	2	0	0	0	0	0	0	0	0	3	0	0	0	0	0	0	0	0	0	0	0	0	0	0	0	0	0	0	0	0	0	0	0	0	0	0	0	0	0
TIGR01350	26	9	9	2	1	4	2	0	2	6	20	4	5	12	9	7	9	4	9	7	0	5	12	7	9	8	4	12	7	6	7	12	4	5	18	6	0	11	0	3	5	0	13	3	4	9	4	2	1
TIGR01351	6	3	6	13	13	9	8	18	9	4	23	10	9	2	8	2	12	17	12	5	7	9	3	5	5	18	12	12	10	11	6	14	1	14	23	4	7	5	7	6	2	7	8	8	18	15	1	8	7
TIGR01352	3	21	10	0	7	7	0	2	10	13	25	18	2	3	10	11	4	0	15	1	4	5	2	0	14	0	3	4	6	1	4	14	0	21	34	7	7	10	0	7	9	0	4	9	6	3	20	7	0
TIGR01353	0	0	0	0	0	0	0	0	0	0	0	0	0	0	0	0	0	0	0	0	0	0	0	0	0	0	0	0	0	0	0	0	0	0	0	0	0	0	0	0	0	0	0	0	0	0	0	0	0
TIGR01354	0	3	1	11	5	5	0	4	3	3	11	3	3	0	3	4	10	4	5	1	2	4	2	0	5	10	10	1	3	5	7	4	0	6	11	14	0	4	2	2	1	2	1	2	7	9	0	8	3
TIGR01355	3	0	0	0	0	1	0	2	0	1	1	0	0	3	1	0	1	0	0	2	0	0	1	3	0	0	0	0	1	0	0	1	0	0	0	0	0	0	0	0	0	0	1	0	1	1	2	0	0
TIGR01356	4	0	0	1	0	1	1	0	1	0	5	0	4	0	0	0	1	2	2	2	0	3	1	1	1	1	2	1	2	2	1	0	4	1	4	0	1	0	0	2	1	3	2	0	2	4	1	0	0
TIGR01357	5	9	3	13	11	4	2	6	1	2	10	3	4	5	11	6	13	12	2	0	1	4	4	12	4	9	4	12	8	12	3	8	2	3	17	2	4	3	5	4	1	4	9	0	4	14	2	5	3
TIGR01358	0	0	0	0	0	0	0	0	0	0	1	0	0	0	0	0	1	0	0	0	0	0	0	0	0	19	0	0	0	0	0	0	0	0	0	0	0	0	0	0	0	0	0	0	0	0	0	0	0
TIGR01359	0	0	1	0	2	0	0	0	1	0	0	1	0	0	0	0	0	0	1	0	0	0	0	0	0	0	0	0	0	0	1	0	0	0	0	0	0	0	0	0	2	0	0	0	0	0	0	1	0
TIGR01360	0	0	0	0	0	0	0	0	0	0	0	0	0	0	0	0	0	0	0	0	0	0	0	0	0	0	0	0	0	0	0	0	0	0	0	0	0	0	0	0	0	0	0	1	0	0	0	0	0
TIGR01361	0	5	1	22	19	8	0	9	1	1	2	2	12	0	3	0	5	4	8	0	3	13	3	0	2	8	9	4	1	17	3	1	0	4	19	1	1	6	0	2	1	0	4	3	6	12	7	10	4
TIGR01362	7	7	3	0	8	11	1	3	10	6	18	14	1	6	7	2	0	3	7	4	2	5	2	4	12	0	0	2	2	10	3	6	1	12	17	7	0	6	0	1	3	0	12	7	8	10	4	6	1
TIGR01363	1	0	1	0	3	2	1	0	0	1	10	0	7	4	1	2	0	0	0	0	0	7	1	0	1	0	0	7	0	2	1	1	1	2	3	3	2	0	0	0	0	1	3	0	0	2	0	1	1
TIGR01364	8	3	3	1	4	1	0	7	10	3	7	8	3	6	10	6	15	5	6	5	2	6	3	4	6	30	5	1	1	8	6	15	0	2	23	2	8	3	2	8	5	5	8	1	2	4	6	5	5
TIGR01366	0	0	0	0	0	0	0	0	0	0	0	0	0	0	0	0	0	3	0	0	0	0	1	3	0	0	1	2	1	0	0	1	3	0	0	0	0	0	0	0	0	1	0	0	2	2	0	0	0
TIGR01367	0	1	0	7	12	5	0	0	0	0	1	0	2	0	0	0	1	1	0	1	0	5	0	0	0	2	6	1	0	2	0	0	0	0	9	0	1	1	1	0	0	0	0	0	1	1	0	0	1
TIGR01368	10	15	3	19	12	7	8	11	13	9	32	17	10	6	11	10	16	19	20	5	6	7	11	16	9	14	13	11	16	15	10	17	7	4	31	2	0	9	6	13	3	5	17	9	23	26	8	11	3
TIGR01369	28	24	16	19	3	6	1	4	7	4	15	10	6	11	15	14	14	10	17	5	2	10	18	12	13	14	15	7	11	14	1	13	5	7	35	9	5	19	2	9	8	2	17	8	12	22	6	1	5
TIGR01371	16	3	6	0	1	0	3	0	5	4	11	2	5	4	9	2	20	13	6	11	0	9	12	15	5	10	6	10	8	7	0	9	8	0	0	9	0	0	1	4	3	3	5	0	4	15	0	1	4
TIGR01374	0	0	0	0	0	0	0	0	0	0	0	0	0	0	0	0	0	0	0	0	0	0	0	0	0	0	0	0	0	0	0	0	0	0	0	0	0	0	0	0	0	0	0	0	0	0	0	0	0
TIGR01376	5	0	0	0	0	0	0	0	2	4	4	9	0	3	2	0	0	4	0	0	0	0	0	1	2	2	0	1	1	5	0	3	0	0	1	3	0	0	0	0	0	0	24	0	1	1	0	0	0
TIGR01377	0	1	0	0	0	0	0	0	0	0	0	0	0	0	0	0	0	0	0	1	0	0	0	0	1	0	0	0	0	0	0	0	0	0	0	0	0	0	0	0	0	0	0	0	0	0	0	0	0
TIGR01378	0	3	0	4	0	0	0	0	0	0	0	1	1	1	0	0	0	1	2	0	0	1	0	1	0	0	1	0	0	0	0	0	0	0	2	0	0	1	0	2	0	2	0	1	0	0	0	0	0
TIGR01379	8	7	5	0	4	3	0	2	6	7	6	3	2	0	2	8	2	3	7	4	1	4	4	3	4	3	1	1	4	2	2	6	0	1	9	3	4	4	0	4	0	0	8	3	7	4	6	2	0
TIGR01380	3	2	4	0	0	0	0	1	1	0	7	1	1	6	9	0	1	5	0	3	0	0	1	0	1	0	0	2	1	2	0	8	0	0	0	2	0	0	0	0	0	0	6	0	3	3	1	0	1
TIGR01382	4	2	0	0	0	0	0	2	4	2	10	1	1	4	5	5	4	0	1	3	0	2	6	7	0	0	0	7	2	4	2	8	2	0	2	2	0	0	3	1	0	1	10	0	4	11	0	0	0
TIGR01383	5	14	5	11	1	2	0	9	6	12	16	10	12	2	6	2	3	1	5	0	3	7	4	2	1	9	16	3	2	7	2	6	3	1	21	1	2	7	2	3	4	1	10	4	2	3	3	3	2
TIGR01384	0	0	0	0	0	0	0	0	0	0	0	0	0	0	0	0	0	0	0	1	0	0	0	0	0	0	0	0	0	0	0	0	0	0	0	0	0	0	0	0	0	0	0	0	0	0	0	0	0
TIGR01386	6	3	1	0	0	0	0	0	1	0	2	1	2	3	4	0	1	0	0	12	0	0	0	0	1	0	0	0	0	1	1	4	0	0	0	0	0	0	0	0	0	0	0	0	1	2	0	0	0
TIGR01387	31	13	23	8	11	7	0	11	19	11	43	26	15	21	20	18	25	18	8	17	4	23	12	11	18	32	19	10	13	30	10	30	4	3	33	23	5	18	6	4	7	19	29	21	8	26	12	14	9
TIGR01388	6	2	1	0	0	0	0	0	4	1	4	4	0	6	3	0	5	2	0	5	0	0	1	2	3	0	0	1	0	3	1	3	0	0	0	2	0	1	0	0	0	0	3	0	1	6	1	0	0
TIGR01389	13	18	11	12	0	2	1	4	4	5	18	6	1	9	13	13	11	12	5	7	1	6	7	11	16	6	4	9	2	7	5	11	4	1	14	3	1	7	3	2	3	3	18	5	6	23	9	3	4
TIGR01390	10	1	3	0	0	0	0	0	2	0	3	2	0	6	8	2	0	0	0	2	0	0	1	1	1	0	0	0	4	2	0	7	1	0	0	1	0	1	0	0	0	0	0	0	1	1	0	0	0
TIGR01391	0	0	0	0	0	0	0	0	0	0	0	0	0	0	0	0	0	0	0	0	0	0	0	0	0	0	0	0	0	0	0	0	0	0	0	0	0	0	0	0	0	0	0	0	0	0	0	0	0
TIGR01392	0	0	0	0	0	1	0	0	0	0	0	1	1	0	0	0	9	0	0	0	0	0	0	0	0	24	0	0	0	0	0	0	0	0	0	2	0	0	0	0	0	0	2	0	0	1	0	0	0
TIGR01393	20	28	12	37	18	24	13	14	26	15	59	24	14	8	32	15	41	48	49	6	13	24	24	11	18	47	23	37	10	34	11	23	15	21	50	11	12	8	19	8	7	20	18	24	20	49	28	32	9
TIGR01394	16	20	12	19	23	14	16	16	16	15	47	29	14	10	29	10	25	23	26	8	13	18	10	16	12	40	19	23	11	28	8	27	8	18	44	9	4	19	3	8	10	10	24	11	19	33	23	15	3
TIGR01395	5	0	1	0	1	0	0	4	7	0	2	3	4	3	3	0	3	3	2	0	2	4	3	1	1	1	1	2	2	5	5	4	0	0	1	0	0	1	1	2	0	1	3	0	1	5	0	0	0
TIGR01396	1	1	1	0	0	0	0	1	3	0	0	1	0	1	4	0	0	0	2	0	0	3	0	4	1	0	0	2	0	0	1	0	1	0	0	1	0	0	3	0	0	0	1	0	2	1	0	0	0
TIGR01397	4	0	0	0	0	0	0	0	0	0	0	0	0	2	0	0	0	0	0	0	0	0	0	0	1	0	0	0	0	0	0	0	0	0	0	0	0	0	0	0	0	0	1	0	0	0	0	0	0
TIGR01398	9	5	4	0	1	0	0	1	2	0	1	2	4	13	5	0	3	0	2	0	0	2	2	0	3	3	1	2	3	8	2	3	0	0	0	1	0	0	0	1	0	0	6	1	1	2	1	0	0
TIGR01399	0	0	0	0	0	0	0	0	0	0	0	0	0	0	4	0	0	0	0	0	0	0	0	0	0	0	0	0	0	0	0	0	0	0	0	0	0	0	1	0	0	0	0	0	0	0	0	0	0
TIGR01400	2	2	2	0	0	0	0	1	0	2	2	0	2	1	2	0	3	0	0	0	0	1	2	2	0	1	0	0	0	2	0	0	0	0	0	3	1	1	1	0	0	0	0	0	0	0	1	0	0
TIGR01401	0	0	0	0	0	0	0	0	0	0	1	0	0	0	1	0	0	0	0	0	0	0	0	0	0	0	0	0	0	1	0	0	0	0	0	0	0	0	0	0	0	0	2	0	0	0	0	0	0
TIGR01402	3	1	0	0	2	1	0	3	3	1	2	2	1	0	1	0	1	1	2	1	0	2	1	1	0	2	0	8	0	4	2	0	0	0	1	0	0	0	0	3	0	0	0	2	1	1	0	1	0
TIGR01403	0	1	0	0	0	0	0	0	0	0	1	0	0	0	1	0	0	0	0	0	0	0	0	0	0	0	0	0	0	2	0	0	0	0	0	0	0	0	0	0	0	0	1	0	0	1	0	0	0
TIGR01404	0	0	0	0	0	0	0	0	0	0	1	0	0	0	5	0	0	0	0	0	0	0	0	1	0	0	0	1	2	4	0	0	1	0	0	0	0	0	0	0	0	0	0	0	0	1	0	0	0
TIGR01406	2	1	4	12	0	2	0	0	1	2	9	4	7	2	3	2	5	2	3	4	1	4	2	3	3	4	3	2	1	11	0	4	0	0	0	2	0	2	0	2	1	1	1	1	2	4	3	1	5
TIGR01409	49	58	24	0	2	3	1	7	29	42	47	36	6	27	39	6	17	10	19	10	19	9	7	19	23	30	0	11	17	40	10	17	6	17	40	15	2	10	4	4	2	1	50	8	19	15	3	12	32
TIGR01410	7	1	0	0	0	1	0	0	2	2	3	2	2	4	4	0	5	3	0	2	0	1	0	1	1	1	0	3	1	1	1	0	0	0	1	1	0	3	2	0	1	0	1	1	3	5	0	0	1
TIGR01411	6	2	4	0	8	5	0	2	8	2	10	5	3	3	4	4	6	4	2	3	0	2	0	0	2	3	1	4	4	11	3	2	0	5	7	5	2	0	0	0	5	4	3	4	2	5	1	4	2
TIGR01412	8	0	0	0	0	2	0	2	5	1	4	3	4	7	7	1	5	1	3	3	0	5	1	0	4	7	0	2	3	5	1	6	0	2	0	4	0	1	1	0	0	0	6	0	0	1	1	0	1
TIGR01413	1	1	0	0	0	0	0	0	0	0	0	0	0	0	0	1	0	0	0	0	0	0	2	0	1	0	0	0	0	0	0	1	0	0	0	0	0	0	0	0	0	0	0	1	0	1	0	0	0
TIGR01415	0	12	3	0	0	0	0	4	1	7	6	2	0	0	2	2	1	0	5	0	2	0	0	0	5	1	0	0	1	0	0	0	0	5	12	0	2	0	0	0	1	0	0	5	0	0	6	1	0
TIGR01416	0	0	0	0	0	0	0	0	0	0	0	0	0	0	0	0	0	4	0	0	0	0	0	0	0	0	0	0	0	0	0	0	0	0	0	0	0	0	0	0	0	0	0	0	0	0	0	0	0
TIGR01417	18	3	7	13	1	1	0	1	3	0	6	3	2	7	7	1	3	0	0	9	0	5	10	3	6	0	9	0	3	4	1	3	0	1	0	3	0	2	1	1	3	0	2	2	2	9	0	0	2
TIGR01418	14	1	4	0	0	5	0	0	3	2	8	2	2	8	4	2	4	1	0	15	0	2	3	5	6	1	0	2	8	6	1	11	0	0	2	3	0	0	0	1	1	0	7	2	5	8	0	0	0
TIGR01419	10	2	0	0	0	0	0	2	5	0	5	3	0	4	7	1	0	0	0	3	3	1	1	1	0	0	0	1	0	5	0	12	0	0	0	1	0	0	1	0	0	6	3	1	1	0	1	0	0
TIGR01420	19	6	6	8	5	2	8	4	3	2	9	5	11	7	7	0	3	3	13	8	1	7	1	1	5	2	4	1	4	7	0	8	0	2	7	4	0	4	3	2	1	2	25	2	7	5	1	5	1
TIGR01421	6	3	1	1	3	5	0	2	3	2	9	4	6	7	4	1	1	3	0	5	0	2	2	2	3	0	0	0	5	4	1	6	0	0	1	6	0	0	1	0	1	0	4	2	1	0	1	1	0
TIGR01422	0	6	3	0	3	1	0	3	2	6	15	5	1	0	1	3	3	0	16	7	1	5	0	1	0	4	2	0	0	0	7	4	0	9	16	0	0	1	0	0	1	0	6	9	4	0	5	3	0
TIGR01424	0	0	0	0	0	0	0	0	0	0	0	0	0	0	0	2	0	0	0	0	0	0	0	1	0	0	0	0	0	0	0	0	1	0	0	0	0	0	0	0	0	0	0	0	0	0	0	0	0
TIGR01425	0	0	0	0	0	0	0	0	0	0	0	0	0	0	0	0	0	0	0	0	0	0	0	0	0	0	0	0	0	0	0	0	0	0	0	0	0	0	0	0	0	0	0	0	0	0	0	0	0
TIGR01426	0	0	0	0	0	0	0	0	0	0	0	0	0	0	0	0	0	0	0	0	0	0	0	0	0	0	0	0	0	0	0	0	0	0	0	0	0	0	0	0	0	0	0	0	0	0	0	0	0
TIGR01427	0	0	0	1	0	0	0	0	0	0	0	1	0	3	0	0	0	0	0	0	0	0	0	0	0	0	0	0	1	1	0	0	0	0	0	0	0	0	0	0	0	0	0	0	0	0	0	0	0
TIGR01428	0	0	0	0	0	0	0	1	0	0	0	1	0	0	0	0	0	0	0	0	0	1	1	0	0	0	0	0	0	0	0	0	0	0	0	0	0	0	0	0	0	0	0	0	0	0	0	0	0
TIGR01430	4	1	1	6	0	0	0	1	3	2	4	0	1	5	7	0	3	4	0	4	0	1	1	1	2	6	3	0	1	3	1	3	0	0	0	1	1	0	0	0	0	0	0	0	1	3	0	0	0
TIGR01433	10	4	2	2	0	0	0	4	9	2	11	4	0	1	8	0	1	4	0	2	0	2	4	3	2	0	0	0	1	9	1	9	1	0	0	3	0	1	0	0	1	0	8	1	3	1	0	0	0
TIGR01434	11	0	3	0	0	0	0	1	5	2	8	3	1	11	2	0	2	4	2	7	0	2	2	2	3	0	0	0	1	7	4	7	0	0	0	3	0	0	0	0	0	0	4	0	0	2	0	0	0
TIGR01436	0	0	0	0	0	0	0	0	0	0	0	0	0	0	0	0	0	0	0	0	0	0	0	2	0	0	0	0	0	0	0	0	0	0	0	0	0	0	0	0	0	0	0	0	0	0	0	0	0
TIGR01437	0	0	0	0	6	0	0	3	0	0	13	0	5	0	0	0	2	5	0	3	0	3	0	0	0	1	0	2	0	1	0	2	0	0	0	0	0	0	0	0	1	0	0	0	1	3	0	0	0
TIGR01438	0	0	0	0	0	0	0	0	0	0	0	0	0	0	0	0	0	0	0	0	0	0	0	0	0	0	0	0	0	0	0	0	0	0	0	0	0	0	0	0	0	0	0	0	0	0	0	0	0
TIGR01439	0	1	0	8	11	3	1	2	3	0	2	0	7	1	1	3	8	8	0	0	2	9	4	0	2	8	2	1	4	7	5	6	1	1	7	1	0	4	4	2	1	3	7	1	2	5	0	6	3
TIGR01440	0	1	0	0	10	6	0	0	0	0	2	1	4	1	0	0	1	0	0	0	0	9	0	1	0	2	1	2	0	2	0	1	0	1	5	3	1	0	0	4	1	0	0	0	5	1	1	2	3
TIGR01442	0	1	0	0	0	0	0	0	1	0	2	0	0	0	1	0	0	0	0	0	0	0	0	0	0	0	0	0	0	1	0	0	0	0	0	0	0	0	0	0	0	0	0	0	0	0	0	0	0
TIGR01443	0	3	0	0	0	0	0	0	0	0	0	0	0	0	0	0	0	0	0	0	0	1	0	0	0	0	0	0	0	0	0	0	0	0	0	0	2	0	0	0	0	0	0	0	0	0	0	1	0
TIGR01444	0	1	0	0	0	0	0	0	0	0	0	0	0	0	0	0	0	0	0	0	0	0	0	0	1	0	1	0	0	0	0	0	0	0	0	0	0	0	0	0	1	0	0	0	0	0	0	0	0
TIGR01445	0	0	0	0	0	0	0	1	0	0	0	0	0	0	0	0	0	0	0	0	0	0	0	0	0	0	0	0	0	0	0	0	0	0	0	0	0	0	0	0	0	0	0	0	2	0	0	0	0
TIGR01446	0	0	0	10	3	0	0	3	0	0	0	1	6	0	0	1	4	1	1	0	0	8	0	2	0	2	2	0	0	1	0	0	0	0	1	1	0	0	4	2	0	3	1	1	1	1	1	1	1
TIGR01447	1	0	0	0	0	0	0	0	0	0	0	0	0	0	0	0	0	0	0	0	0	0	0	0	0	0	0	0	0	0	0	0	0	0	0	0	0	0	0	0	0	0	0	0	0	0	0	0	0
TIGR01449	8	6	2	0	0	1	0	0	2	3	3	0	0	5	8	2	0	1	1	4	1	3	3	3	3	3	1	0	2	10	0	5	2	2	3	2	0	2	1	4	0	0	7	1	3	0	4	0	1
TIGR01451	0	0	0	0	1	0	0	5	0	0	1	0	2	0	0	0	6	5	2	2	0	0	0	2	0	5	0	4	0	0	0	2	0	0	1	0	0	0	0	1	4	1	0	0	4	2	0	1	1
TIGR01452	0	0	0	0	0	0	0	0	0	0	0	0	1	0	0	0	0	0	0	0	0	1	0	0	0	0	0	0	0	0	0	0	0	0	0	0	0	0	0	0	0	0	0	0	0	0	0	0	0
TIGR01455	7	5	7	20	11	5	12	6	8	4	30	8	14	6	19	1	34	21	6	6	1	19	9	9	5	27	15	11	11	9	3	14	2	0	9	7	4	4	7	3	2	17	5	0	18	21	7	2	5
TIGR01457	0	0	1	1	0	1	2	1	0	0	7	0	3	3	1	0	10	2	0	1	0	6	1	1	0	16	0	1	2	2	0	5	0	0	0	0	1	0	0	4	0	2	0	0	2	2	0	1	0
TIGR01460	3	2	0	0	0	0	0	0	1	1	2	1	0	5	7	0	0	0	0	0	0	1	3	0	2	0	1	0	1	1	0	0	0	0	1	0	0	0	0	0	1	0	2	0	0	1	0	0	0
TIGR01461	11	2	1	0	0	3	3	3	5	1	5	5	2	5	2	0	0	0	1	1	0	1	2	2	4	0	0	1	1	2	1	1	0	0	1	3	0	1	0	0	0	0	1	0	0	0	0	0	0
TIGR01462	12	9	2	9	14	4	5	9	11	10	24	11	2	5	7	5	6	6	16	5	3	12	10	6	4	12	15	8	3	15	5	6	3	6	17	8	4	5	8	5	3	7	7	13	18	3	10	8	7
TIGR01463	0	0	0	0	0	0	0	0	0	0	0	0	0	0	0	0	0	0	0	0	0	0	0	0	0	0	0	0	0	0	0	0	0	0	0	0	0	0	0	0	0	0	0	0	0	0	0	0	0
TIGR01464	7	3	2	1	10	8	0	1	2	0	2	2	2	1	16	1	3	3	1	1	0	2	5	2	1	7	1	2	5	11	0	3	1	2	9	4	1	1	2	1	1	2	5	1	4	5	1	1	1
TIGR01465	0	4	1	7	12	6	0	7	7	2	11	3	2	0	8	3	4	10	9	3	2	5	0	0	2	8	7	0	1	0	2	6	0	4	18	5	1	5	4	3	3	2	6	6	6	11	2	2	1
TIGR01466	0	8	1	11	13	5	0	2	9	3	7	4	5	0	4	5	2	6	12	3	1	11	2	0	0	3	8	0	0	4	2	2	0	1	11	5	1	4	3	1	3	4	0	10	6	3	3	4	5
TIGR01467	0	2	1	7	2	1	0	3	0	0	2	1	1	1	1	2	0	1	0	3	0	5	0	0	0	4	2	0	0	2	0	1	0	0	4	2	1	1	1	0	0	2	3	1	3	1	1	0	0
TIGR01469	7	8	0	4	15	5	0	8	4	5	9	4	4	3	0	0	5	5	2	4	0	5	5	0	5	2	6	6	2	20	2	4	2	6	6	3	1	1	1	1	1	2	7	3	13	12	0	4	1
TIGR01470	2	0	0	0	0	0	0	1	0	0	2	1	1	0	1	1	1	2	0	0	0	2	2	2	0	0	0	0	0	4	0	0	0	0	2	0	0	1	0	2	0	0	3	0	0	1	0	0	2
TIGR01472	12	23	5	0	0	0	0	5	12	13	7	10	0	4	16	8	1	2	22	2	5	5	0	2	6	0	0	2	7	6	6	8	0	19	26	2	8	8	3	9	6	1	14	14	6	2	8	5	1
TIGR01473	3	0	2	0	0	0	0	0	3	1	3	1	0	6	7	1	0	1	0	6	1	1	2	0	3	0	0	2	0	4	0	4	0	0	1	1	0	0	1	0	0	0	4	0	1	1	1	0	0
TIGR01474	8	0	1	0	0	0	0	4	1	0	10	7	1	5	2	2	1	1	1	3	0	0	3	2	7	0	0	2	0	12	1	7	1	0	0	2	0	0	0	0	0	0	7	0	2	2	0	0	0
TIGR01475	0	0	0	0	0	0	0	0	0	0	0	1	0	0	0	0	0	0	0	0	0	0	0	0	0	0	0	0	0	0	0	0	0	0	0	0	0	0	0	0	0	0	0	0	0	0	0	0	0
TIGR01479	0	0	0	0	0	0	0	0	0	0	0	0	0	0	0	0	0	0	0	1	0	0	0	0	0	0	0	0	0	0	0	0	0	0	0	0	0	0	0	0	0	0	0	0	0	0	0	0	0
TIGR01480	0	0	0	0	0	0	0	0	0	0	4	0	1	0	0	0	0	0	0	6	0	3	0	0	0	0	0	0	0	0	0	1	0	0	0	0	0	0	0	0	0	0	0	0	0	1	0	0	0
TIGR01481	18	6	6	24	3	0	2	5	4	0	10	1	7	22	9	7	21	18	12	24	1	20	14	14	9	31	12	7	9	13	3	19	6	2	15	9	1	7	1	6	4	7	2	1	5	9	1	3	1
TIGR01484	0	0	0	0	0	0	0	0	0	0	0	0	0	0	0	0	2	0	0	2	0	0	0	0	0	0	0	0	0	0	0	0	0	0	0	0	0	0	0	0	0	0	0	0	0	0	0	0	0
TIGR01487	0	4	0	5	1	3	1	0	0	0	0	1	0	0	0	0	3	2	0	0	0	1	0	0	0	3	2	1	1	1	0	0	0	0	0	0	2	1	0	0	0	0	2	1	0	2	1	0	0
TIGR01488	0	0	0	2	0	0	0	0	0	0	0	0	0	0	0	0	0	0	0	0	0	0	0	0	0	1	0	0	0	0	0	0	0	0	0	0	0	0	0	0	0	0	0	0	0	0	0	0	0
TIGR01489	0	0	0	0	0	0	0	0	0	0	0	0	0	0	0	0	0	0	0	0	0	0	0	0	0	0	0	0	0	1	0	0	0	0	0	0	0	0	0	0	0	0	0	0	0	0	0	0	0
TIGR01490	0	0	0	8	0	0	0	0	0	1	5	0	1	1	1	0	2	0	0	2	0	0	2	0	0	2	0	0	0	0	0	1	0	0	0	1	1	0	0	0	0	3	1	0	0	0	0	0	0
TIGR01494	75	84	58	217	157	93	81	125	98	67	253	98	214	78	109	89	208	208	227	57	48	161	103	119	38	196	153	156	73	209	85	156	42	76	324	47	65	80	89	75	67	112	195	178	145	210	93	140	49
TIGR01495	0	0	0	0	0	0	0	0	0	0	0	0	0	0	0	0	0	0	0	0	0	0	0	2	0	1	0	0	0	0	0	0	0	0	0	0	0	0	0	0	0	0	0	0	0	0	0	0	0
TIGR01496	7	12	7	11	6	7	7	9	10	5	26	13	7	13	11	9	5	10	21	12	1	4	8	5	6	11	9	14	6	14	4	11	4	7	20	1	0	5	3	5	4	2	14	3	7	15	4	2	2
TIGR01497	4	0	3	0	1	0	0	0	2	0	0	1	3	0	2	1	2	0	0	2	0	3	1	0	0	0	2	1	0	0	0	2	0	0	3	1	0	0	0	1	0	1	3	3	1	1	2	2	0
TIGR01498	6	5	2	3	5	6	4	3	6	5	20	8	4	4	1	4	6	20	10	6	4	4	2	10	6	3	1	3	2	11	3	5	4	7	12	3	2	3	4	4	4	3	4	3	6	18	2	5	3
TIGR01499	5	1	3	4	1	1	0	1	1	0	4	2	3	2	5	2	1	7	1	2	1	1	1	1	1	5	2	0	2	4	0	4	1	5	9	1	0	2	0	1	1	0	6	2	2	7	1	1	0
TIGR01501	0	0	0	0	0	0	0	0	0	0	0	0	2	0	1	0	1	0	0	0	0	0	0	0	0	0	0	0	0	0	0	0	0	0	0	0	0	0	0	0	0	0	0	0	0	2	0	0	0
TIGR01502	0	0	0	0	0	0	0	0	0	0	0	0	0	0	8	0	0	4	0	0	0	1	0	0	0	0	0	0	1	0	0	0	0	0	0	0	0	0	0	0	0	0	0	0	0	1	0	0	0
TIGR01503	0	4	0	0	0	0	0	0	0	0	2	0	0	0	7	0	0	3	0	0	0	1	0	0	0	0	0	0	1	0	0	0	0	0	0	0	0	0	0	0	0	0	1	0	0	4	0	0	0
TIGR01504	6	2	2	0	0	0	0	0	0	0	0	1	0	4	1	1	0	0	0	0	0	0	1	0	5	0	0	2	0	1	0	0	0	0	0	0	0	0	0	0	0	0	1	0	0	1	0	0	0
TIGR01505	27	1	2	0	0	2	0	3	11	6	13	7	2	19	24	2	3	0	1	4	1	1	4	5	7	1	0	3	2	7	3	10	0	1	6	0	3	6	1	0	3	0	14	1	6	8	0	1	0
TIGR01508	0	2	1	0	0	0	0	0	0	0	2	0	0	0	0	0	0	3	1	0	0	0	0	0	0	0	0	0	0	0	0	0	0	0	2	0	0	1	0	0	1	0	0	1	0	0	0	0	0
TIGR01509	5	1	1	0	0	0	0	1	0	1	5	0	0	1	1	0	5	5	0	2	0	1	1	0	3	6	2	1	0	3	0	7	0	0	4	0	0	0	1	2	1	2	0	0	1	0	0	2	0
TIGR01510	4	5	1	11	8	7	6	7	1	4	18	5	4	3	7	1	7	12	13	1	0	14	7	5	0	8	8	14	3	6	2	6	6	0	7	4	2	8	5	0	6	9	10	7	5	16	3	7	2
TIGR01511	0	0	0	0	0	0	0	0	0	0	0	0	0	0	0	0	0	0	0	0	0	0	0	0	0	0	0	1	0	0	0	0	0	0	0	0	0	0	0	0	0	0	0	0	0	0	0	0	0
TIGR01512	0	0	0	0	0	0	0	0	0	0	0	0	1	0	0	0	0	0	0	0	0	0	0	2	0	0	0	1	0	0	0	0	0	0	0	0	0	0	0	0	0	1	0	0	0	0	0	0	0
TIGR01513	0	1	0	7	9	3	4	4	0	2	10	1	13	2	5	0	19	12	11	1	0	7	10	3	0	11	10	7	2	7	2	9	11	1	6	4	0	0	3	4	2	7	2	2	2	19	1	1	2
TIGR01514	5	0	5	0	0	2	0	1	3	0	6	3	1	5	7	7	0	2	0	1	0	2	1	1	5	0	0	1	3	1	1	14	0	1	8	2	1	2	0	1	3	0	3	1	2	1	0	0	0
TIGR01515	12	6	1	22	1	1	8	10	11	7	21	6	2	14	13	1	37	16	9	5	1	20	12	13	6	22	15	9	3	9	3	23	6	0	4	2	2	3	1	9	2	8	11	0	9	12	5	2	1
TIGR01518	0	2	0	0	2	0	0	0	3	2	1	0	3	0	3	1	0	0	4	0	1	2	0	0	0	0	3	1	0	2	0	0	0	8	6	0	2	0	0	1	0	0	3	0	0	0	0	1	0
TIGR01520	11	2	3	0	1	1	14	3	8	3	13	7	1	8	13	2	15	16	7	4	0	1	5	9	5	12	1	8	3	9	1	15	3	0	0	5	0	1	2	1	0	0	11	0	10	15	2	0	3
TIGR01521	0	0	0	0	0	0	0	0	0	0	0	0	0	0	0	0	0	0	0	0	0	0	0	0	0	0	0	0	0	0	0	0	0	0	0	0	0	0	0	0	0	0	0	0	0	0	0	0	0
TIGR01524	2	0	0	0	0	0	0	0	1	0	0	0	0	0	0	0	0	0	0	0	0	0	0	0	0	0	0	0	1	0	0	0	0	0	0	0	0	3	0	0	0	0	0	0	0	2	0	0	0
TIGR01526	4	3	2	0	1	1	0	1	0	3	8	2	8	4	2	0	1	1	1	2	1	1	0	3	6	0	0	2	1	7	1	6	0	0	0	2	0	0	1	0	0	0	2	0	2	0	0	1	0
TIGR01527	0	0	0	0	0	0	0	0	0	0	0	0	0	0	0	0	0	0	0	0	0	0	0	0	0	0	0	0	0	0	0	0	0	0	0	0	0	0	0	0	0	0	0	0	0	0	0	0	0
TIGR01528	4	1	1	0	0	1	0	0	0	1	0	0	0	5	1	2	0	2	1	0	0	1	1	1	1	0	0	0	2	0	1	0	1	0	1	1	0	2	0	0	0	1	2	0	0	2	0	0	1
TIGR01529	13	4	5	19	7	7	9	3	5	3	25	6	8	7	3	8	14	13	10	3	3	6	1	4	7	10	3	5	6	5	3	4	1	2	12	11	0	1	2	7	2	1	1	6	8	14	7	2	2
TIGR01532	4	2	6	0	0	3	0	2	1	2	8	2	2	12	2	3	0	3	1	1	2	0	1	4	0	0	1	3	7	7	1	16	0	0	0	1	0	0	1	0	1	2	3	2	0	0	0	0	0
TIGR01533	0	0	0	9	1	4	0	0	0	0	3	0	4	0	0	0	0	1	0	0	0	5	2	0	0	0	0	0	0	2	0	0	2	0	0	1	0	0	0	0	0	0	1	0	0	0	0	0	0
TIGR01534	6	5	5	9	10	4	11	10	10	3	26	14	13	14	7	10	10	23	21	4	8	18	5	7	7	14	7	11	8	7	3	15	6	9	12	14	1	7	5	4	7	6	10	8	16	25	7	9	7
TIGR01536	7	5	6	0	0	0	0	0	3	0	3	2	0	1	4	0	0	1	0	5	0	0	0	1	8	1	2	0	1	0	0	2	0	1	6	0	0	2	1	0	1	1	1	0	1	1	1	0	0
TIGR01537	0	0	0	0	0	0	0	0	0	0	1	0	0	0	0	0	0	0	0	1	0	0	0	0	0	0	0	0	0	1	0	0	0	0	0	0	0	0	0	0	0	0	0	0	0	0	0	0	0
TIGR01538	0	0	0	0	0	0	0	0	0	0	0	0	0	0	0	0	0	0	0	0	0	0	0	0	0	0	0	0	0	0	0	0	0	0	0	0	0	0	0	0	0	0	0	0	0	0	0	0	0
TIGR01539	0	0	0	0	0	0	0	0	0	0	0	1	0	0	0	0	0	0	0	1	0	0	0	0	0	0	0	0	2	0	0	0	0	0	0	0	0	0	0	0	0	0	3	0	0	0	0	0	0
TIGR01540	5	0	0	0	0	0	0	0	0	0	0	0	0	2	0	0	0	2	0	0	0	0	1	0	0	0	0	2	0	2	0	0	0	0	0	2	0	0	0	0	0	0	0	0	0	0	0	0	0
TIGR01541	11	0	0	0	0	0	0	0	1	0	2	2	0	0	0	0	0	1	0	0	0	0	0	0	1	0	0	0	5	2	0	0	0	0	2	0	0	0	0	0	0	0	2	0	0	1	2	0	0
TIGR01542	0	0	0	0	0	0	0	0	0	0	0	0	0	0	0	0	0	0	0	0	0	0	0	0	0	0	0	0	0	0	0	0	0	0	0	0	0	0	0	0	0	0	0	0	0	0	0	0	0
TIGR01543	1	2	0	1	0	1	0	0	0	0	4	0	0	0	0	0	21	0	1	2	0	0	0	0	0	3	0	1	1	4	0	1	1	0	1	0	0	1	0	1	1	3	1	0	1	2	0	0	0
TIGR01545	3	0	2	0	0	0	0	0	8	3	3	4	2	3	3	2	0	1	0	3	1	0	2	3	5	0	0	1	2	5	3	5	0	0	0	0	0	0	0	0	0	0	4	0	1	0	1	0	0
TIGR01546	0	0	0	0	0	0	0	0	0	0	0	0	0	0	0	0	0	0	0	0	0	0	0	0	0	0	0	0	0	0	0	0	0	0	0	0	0	0	0	0	0	0	0	0	0	0	0	0	0
TIGR01549	0	0	0	0	1	0	0	0	1	1	1	0	1	0	0	0	0	0	0	0	0	0	0	1	0	2	0	2	1	0	0	2	0	0	0	0	0	0	0	0	0	1	1	0	0	0	0	0	0
TIGR01550	0	0	0	0	0	0	0	0	0	0	3	0	0	0	0	0	0	1	1	1	0	0	0	0	1	0	0	0	0	0	0	3	0	0	0	0	0	1	0	0	0	0	0	0	0	0	0	0	0
TIGR01551	6	0	0	0	0	0	0	0	0	0	0	0	0	1	0	0	0	0	0	0	0	0	1	1	0	0	0	0	0	1	0	0	0	0	0	0	0	0	0	0	0	0	0	0	0	0	0	0	0
TIGR01552	3	0	2	0	3	0	2	1	1	0	6	0	2	4	6	3	3	1	3	1	0	2	0	0	3	2	7	4	2	0	0	10	0	0	5	2	1	0	2	1	0	1	2	1	2	2	1	6	3
TIGR01556	0	1	0	0	0	0	0	0	0	0	0	0	0	0	0	0	0	0	0	0	0	0	0	0	0	0	0	0	0	0	0	0	0	0	0	0	0	0	0	0	0	0	0	0	0	0	0	0	0
TIGR01557	0	1	0	0	0	0	0	0	0	1	0	0	0	0	0	0	0	0	0	0	1	0	0	0	0	0	0	0	0	0	0	0	0	3	0	0	0	0	0	0	0	0	0	0	0	0	0	1	0
TIGR01558	6	2	1	5	0	0	0	0	1	2	1	0	0	0	1	1	0	1	0	0	0	1	0	0	2	0	2	0	1	1	1	7	0	0	0	0	0	5	0	0	0	1	2	0	0	0	1	0	0
TIGR01560	0	0	0	1	0	0	0	0	0	0	0	0	0	0	0	0	1	0	0	0	0	3	0	0	0	0	0	0	0	1	0	0	0	0	0	0	0	0	0	0	0	1	0	0	1	0	0	0	0
TIGR01562	8	0	1	0	0	1	0	4	5	1	5	4	1	4	7	1	2	2	0	1	0	0	4	3	4	0	0	0	1	2	4	8	0	1	0	0	0	0	0	0	0	0	4	0	3	2	0	0	0
TIGR01563	0	0	0	1	0	0	0	1	0	0	2	0	0	0	0	0	0	0	0	0	0	1	0	0	1	0	0	0	0	0	0	1	0	0	1	0	0	0	0	0	0	0	0	0	1	0	0	0	0
TIGR01564	4	0	0	0	0	0	0	3	0	0	3	3	0	1	2	1	1	4	0	1	0	0	0	0	1	0	0	2	0	4	1	5	0	0	0	0	0	1	1	1	0	0	3	1	1	5	1	0	0
TIGR01566	0	0	0	0	0	0	0	0	0	0	0	0	0	0	0	0	2	0	0	0	0	0	1	0	0	0	1	0	0	0	0	0	0	0	0	0	0	0	0	1	0	0	0	0	0	0	0	0	0
TIGR01568	0	0	0	0	0	0	0	0	0	0	0	0	0	0	0	0	0	0	0	0	0	0	0	0	0	0	0	0	0	0	0	0	0	0	0	0	0	0	0	0	0	0	0	0	0	0	0	0	0
TIGR01573	0	0	0	1	0	1	2	0	1	0	1	0	0	1	0	1	1	7	2	0	0	0	1	3	0	1	0	0	0	0	0	0	0	2	2	3	0	0	1	0	1	0	1	1	2	1	1	5	3
TIGR01574	10	4	4	4	1	0	0	5	3	5	4	2	1	9	7	3	0	2	7	2	1	2	3	3	10	1	1	2	4	3	3	11	2	2	1	2	0	5	1	0	2	2	5	1	3	7	6	2	1
TIGR01575	21	13	11	16	12	12	2	10	6	3	27	10	19	12	14	9	29	22	13	19	2	23	14	21	13	31	17	11	8	16	3	29	9	4	22	23	3	5	5	8	4	7	22	6	15	19	10	4	5
TIGR01579	0	12	1	4	1	4	0	3	2	1	1	0	1	0	0	1	0	1	7	2	0	4	1	0	1	3	7	0	2	2	1	0	0	3	14	4	1	1	2	4	5	10	3	1	0	4	3	0	1
TIGR01581	5	2	3	2	1	1	0	1	1	2	4	0	2	1	2	1	11	6	1	3	0	6	3	3	1	13	3	4	1	0	1	0	0	0	4	2	0	1	0	2	3	1	1	0	1	6	0	1	0
TIGR01582	15	0	7	0	0	1	1	3	12	8	13	5	1	12	6	4	4	3	0	4	3	3	5	6	2	1	0	8	2	9	4	8	1	0	1	4	0	0	0	1	0	1	11	1	2	3	0	0	0
TIGR01583	6	0	5	0	1	0	0	2	5	0	2	3	0	6	3	1	0	2	3	7	0	0	6	4	4	0	0	1	1	8	0	6	0	0	2	2	0	0	0	0	0	0	5	1	2	2	0	0	0
TIGR01584	16	2	4	20	9	6	0	2	9	8	11	6	4	3	1	1	5	6	0	0	4	8	6	2	4	1	3	3	3	6	2	12	0	9	6	3	0	1	1	2	1	3	5	0	19	9	0	1	0
TIGR01587	0	0	0	0	0	0	0	0	0	0	0	0	0	0	0	0	0	0	0	0	0	0	0	0	0	0	0	1	0	0	0	0	0	0	0	0	0	0	0	0	0	0	0	0	0	0	0	0	0
TIGR01588	7	3	2	14	5	2	1	2	1	9	15	4	1	5	3	5	4	10	0	0	1	7	5	7	3	0	1	3	4	16	1	7	0	1	7	3	2	1	1	1	2	1	7	0	8	11	2	2	3
TIGR01591	16	3	6	0	0	1	0	0	3	2	7	2	0	1	1	0	2	4	0	5	0	2	0	5	9	0	1	1	0	3	1	8	0	0	1	3	0	2	0	0	0	0	2	0	1	1	0	0	0
TIGR01592	0	0	0	0	0	0	0	0	0	0	0	0	0	0	0	0	0	0	0	2	0	0	0	0	0	0	1	0	0	0	0	0	1	0	3	0	0	0	0	2	0	0	0	1	0	0	0	0	0
TIGR01593	0	0	0	1	0	0	0	0	0	0	0	0	0	0	0	0	0	0	0	0	0	2	0	0	0	0	11	0	0	1	0	1	0	0	1	0	0	1	0	0	0	1	1	0	0	1	0	1	0
TIGR01594	3	1	0	0	0	0	0	0	0	0	0	0	0	1	0	0	0	0	0	0	3	0	0	0	0	0	0	0	0	5	0	2	0	0	0	1	0	0	0	0	0	0	2	0	2	0	0	0	0
TIGR01595	0	0	0	0	0	0	0	0	0	0	0	0	0	0	0	0	0	0	0	0	0	0	0	0	0	0	0	0	0	0	0	0	0	0	0	0	0	0	0	0	0	0	0	0	1	0	0	0	0
TIGR01596	2	0	1	2	0	0	2	1	0	2	1	0	1	0	1	0	1	0	4	1	0	2	0	2	0	9	0	0	1	2	0	0	1	0	2	0	0	1	0	0	0	5	1	0	3	4	0	2	0
TIGR01598	0	0	0	0	0	0	0	0	0	0	0	0	0	0	0	0	0	1	0	0	0	0	0	0	0	0	1	0	0	0	0	0	0	0	0	0	0	0	0	0	0	0	0	0	0	0	0	0	0
TIGR01600	6	4	0	0	1	0	0	1	10	0	13	6	0	1	3	3	0	5	2	0	1	1	1	0	7	0	0	4	13	5	7	20	5	1	4	3	0	1	0	0	0	1	13	3	6	8	3	0	1
TIGR01603	0	0	0	0	0	0	0	0	0	0	0	0	1	0	0	0	0	0	0	0	0	0	0	0	0	1	0	0	0	0	0	0	0	0	0	1	0	0	0	1	0	0	0	0	0	0	0	0	0
TIGR01605	0	0	0	0	0	0	0	0	0	0	0	0	0	0	0	0	0	0	0	0	0	0	0	0	0	0	0	0	0	0	0	0	0	0	0	0	0	0	0	0	0	0	0	0	0	0	0	0	0
TIGR01607	0	0	0	0	0	0	0	0	0	0	0	0	0	0	0	0	0	0	0	0	0	0	0	0	0	0	0	0	0	0	0	0	0	0	0	0	0	0	0	0	0	0	0	0	0	0	0	0	0
TIGR01608	4	0	2	1	3	3	1	1	2	1	0	0	1	2	2	1	1	5	0	0	2	2	2	0	0	2	0	1	0	4	1	10	2	1	0	7	1	0	1	0	0	0	1	0	4	2	0	0	0
TIGR01610	4	0	1	0	0	0	0	0	1	0	0	0	0	1	0	0	0	3	0	0	0	0	2	0	0	0	0	0	0	3	2	0	0	1	0	0	0	0	0	0	0	0	1	0	0	0	0	0	0
TIGR01611	14	0	0	0	0	0	0	0	12	0	0	1	1	1	0	0	0	0	0	0	0	0	0	0	0	0	0	2	0	4	5	0	0	0	0	10	0	0	0	2	0	1	1	0	1	1	0	0	0
TIGR01613	0	0	0	0	0	0	0	0	0	0	0	0	0	0	0	0	0	0	0	0	0	0	0	0	0	0	0	0	0	0	0	0	0	0	0	0	0	0	0	0	0	0	0	0	0	0	0	0	0
TIGR01615	0	0	0	0	0	0	0	0	0	0	0	0	0	0	0	0	0	0	0	0	0	0	0	0	0	0	0	0	0	0	0	0	0	0	0	0	0	0	0	0	0	0	0	0	0	0	0	0	0
TIGR01617	6	4	2	6	2	1	0	4	2	1	10	3	6	0	1	3	1	0	1	2	0	4	2	2	1	3	8	3	1	4	4	4	0	0	7	2	2	0	1	1	1	5	6	5	2	8	0	2	2
TIGR01618	0	0	0	0	0	0	0	0	0	0	0	0	0	0	0	0	0	0	0	0	0	0	0	0	0	0	0	0	0	0	0	0	0	0	0	0	0	0	0	0	0	0	0	0	0	0	0	0	0
TIGR01619	0	0	0	0	0	0	0	0	0	0	0	0	0	0	0	0	0	0	0	0	0	0	0	0	0	0	0	0	0	2	0	0	0	0	0	0	0	0	0	0	0	0	0	0	0	0	0	0	0
TIGR01620	6	1	3	0	0	0	0	1	2	0	6	4	2	5	2	0	4	0	1	0	0	1	0	0	0	0	0	1	3	5	0	6	0	0	0	5	0	0	0	0	0	0	7	1	1	0	1	0	0
TIGR01621	2	0	0	0	0	0	0	0	0	1	2	1	1	1	3	2	0	1	1	0	0	1	0	0	0	2	0	3	0	0	0	0	0	1	0	0	0	0	0	1	0	0	0	0	1	3	0	0	1
TIGR01623	0	0	0	0	0	0	0	0	0	0	0	0	0	0	0	0	0	0	0	0	0	0	0	0	0	0	0	0	0	0	0	0	0	0	0	0	0	0	0	0	0	0	0	0	0	0	0	0	0
TIGR01624	0	0	0	0	0	0	0	0	0	0	0	0	0	0	0	0	1	0	0	0	1	0	0	0	0	0	0	0	0	0	0	0	0	0	0	0	0	0	0	0	0	0	0	0	0	0	0	0	0
TIGR01625	12	30	16	6	2	0	1	6	33	34	41	34	2	10	19	19	18	6	45	3	12	0	6	6	25	18	0	7	3	10	9	12	3	22	67	4	9	11	1	7	5	1	21	36	3	8	27	6	1
TIGR01626	10	1	2	0	0	2	1	0	4	0	7	6	0	7	8	4	0	0	0	1	0	0	3	2	3	0	0	0	7	11	1	13	0	0	1	4	0	0	0	3	0	0	9	0	4	1	0	0	0
TIGR01629	0	0	1	0	1	0	0	0	0	0	0	0	0	0	0	2	0	0	0	0	0	0	0	0	13	0	0	0	0	0	0	0	0	0	0	5	0	2	0	0	0	0	0	0	0	0	0	0	0
TIGR01630	0	0	0	0	0	0	0	1	0	0	0	1	0	0	0	0	0	0	0	0	0	1	0	0	0	0	0	0	0	0	0	0	0	0	0	0	0	0	0	0	0	0	0	1	0	1	0	0	0
TIGR01631	0	0	1	0	0	0	0	0	0	1	2	1	0	0	0	2	0	0	0	0	0	0	0	0	0	0	0	0	0	5	0	0	0	1	0	0	0	1	0	3	0	0	0	0	0	0	1	0	0
TIGR01632	6	9	3	7	11	11	6	6	9	7	15	11	4	5	9	9	17	26	25	2	5	7	7	4	4	20	7	21	6	12	3	15	7	6	15	2	2	12	9	1	8	5	8	13	18	25	5	15	1
TIGR01633	0	0	0	3	0	0	0	0	0	0	0	0	1	0	0	0	0	0	0	0	0	0	0	0	0	0	2	0	0	0	0	0	0	0	0	0	0	0	0	0	0	0	0	0	0	0	0	1	0
TIGR01634	17	0	2	1	0	2	0	1	13	0	7	2	0	15	1	0	0	0	1	1	0	5	5	0	0	0	0	3	2	21	3	0	0	0	2	4	1	0	0	3	0	1	6	6	1	9	2	0	1
TIGR01635	5	0	0	0	0	0	0	0	0	0	1	0	2	0	0	0	1	0	0	0	0	1	0	0	0	1	0	0	1	1	0	0	0	0	0	0	0	0	0	0	0	0	2	0	0	0	0	0	0
TIGR01636	0	0	0	0	0	0	0	0	0	0	0	0	0	0	0	0	0	0	0	0	0	0	0	0	0	0	0	0	0	0	0	0	0	0	0	0	0	0	0	0	0	0	0	0	0	0	0	0	0
TIGR01637	0	0	0	0	0	0	0	0	0	0	0	0	2	0	0	0	0	0	0	0	0	3	0	0	0	0	0	0	0	0	0	0	0	0	0	0	0	0	0	0	0	1	0	0	1	0	0	0	0
TIGR01639	0	0	0	0	0	0	0	0	0	0	0	1	0	0	0	0	0	0	0	0	0	0	0	0	0	0	0	0	0	0	0	0	0	0	0	0	0	0	0	0	0	0	0	0	0	0	0	0	0
TIGR01641	0	0	0	0	1	0	0	2	1	0	0	1	1	0	0	0	3	0	0	1	0	4	1	0	2	1	3	0	0	1	0	2	0	0	6	0	0	0	0	0	1	0	1	0	5	1	0	5	0
TIGR01643	0	10	1	0	0	0	0	5	0	13	1	2	7	0	0	2	49	4	0	0	3	47	0	9	1	41	21	20	4	59	0	16	0	6	48	1	5	4	5	10	6	4	97	0	1	7	11	10	8
TIGR01644	13	0	0	0	0	0	0	0	6	0	0	2	2	2	0	0	1	1	0	0	0	0	1	0	0	0	0	3	2	7	1	1	0	0	1	0	0	0	0	0	0	0	0	0	0	1	1	0	0
TIGR01653	0	0	0	0	0	1	0	0	0	0	0	0	0	0	0	0	0	0	0	0	0	0	0	0	0	0	0	0	0	0	0	0	0	0	0	0	0	0	0	0	0	0	0	0	0	0	0	0	0
TIGR01655	0	0	0	0	0	0	0	0	1	0	0	0	0	0	0	0	0	0	0	0	0	1	0	0	0	0	0	0	0	0	0	0	0	0	0	0	0	0	0	0	0	0	0	0	0	0	0	0	0
TIGR01656	0	1	0	0	0	0	0	0	0	0	0	0	0	0	0	0	0	0	0	0	0	0	1	0	0	0	0	0	0	0	0	0	0	0	0	0	0	0	0	0	0	0	0	0	0	0	0	0	0
TIGR01660	12	2	4	0	0	1	0	1	5	3	5	2	1	5	6	0	4	1	0	4	1	2	1	2	3	2	0	3	3	3	0	3	0	0	2	6	0	2	0	0	0	0	3	0	0	0	0	0	0
TIGR01662	2	9	2	1	3	2	5	1	3	1	4	1	5	0	2	6	7	6	5	1	0	2	3	2	1	5	6	3	2	2	3	7	2	0	15	1	1	0	0	2	0	7	3	7	10	5	6	2	4
TIGR01666	10	2	2	0	0	0	0	0	1	0	0	0	0	4	2	1	0	0	0	1	0	0	1	2	3	0	0	0	0	0	0	2	0	1	0	1	0	0	0	0	0	0	2	0	0	1	0	0	0
TIGR01667	2	0	2	0	0	0	0	0	0	0	0	0	0	3	0	1	0	0	0	1	0	0	0	0	0	0	0	0	0	0	0	0	0	0	0	0	0	1	0	0	0	1	0	0	0	0	0	0	0
TIGR01668	0	0	0	0	0	0	0	0	0	0	0	0	0	0	0	0	0	0	0	0	0	0	0	0	0	1	1	0	0	0	0	0	1	0	0	0	0	0	1	0	0	0	0	2	1	1	0	1	1
TIGR01669	0	0	0	0	0	0	0	3	0	0	0	0	2	0	0	0	0	0	0	0	0	0	0	0	0	1	0	0	0	0	0	0	0	0	0	0	0	0	0	0	0	0	0	0	0	0	0	0	0
TIGR01670	13	1	6	3	3	3	0	3	6	4	7	14	1	2	3	5	3	3	4	1	3	3	3	10	4	4	3	2	2	12	0	10	2	3	10	4	2	6	0	2	0	0	6	4	6	11	7	1	2
TIGR01671	0	0	0	0	0	0	0	0	0	0	0	0	5	0	0	0	0	0	0	1	0	0	0	0	0	0	1	0	0	0	0	0	0	0	0	0	0	0	0	0	0	0	0	0	0	0	0	0	0
TIGR01672	5	1	0	0	0	0	1	2	6	1	5	6	1	10	3	0	2	6	0	1	1	1	5	1	2	0	0	0	1	2	1	5	0	0	0	4	1	3	0	0	0	0	8	0	0	4	1	0	0
TIGR01673	0	0	0	0	0	0	0	0	0	0	0	0	0	0	0	0	0	0	0	0	0	0	0	0	0	0	0	0	0	0	0	0	0	0	0	0	0	0	0	0	0	0	0	0	0	0	0	0	0
TIGR01674	5	1	0	0	0	0	0	0	2	0	7	8	0	0	3	1	0	0	2	2	0	0	0	0	4	0	0	0	1	7	1	0	0	0	0	0	0	0	0	0	0	0	2	0	0	4	1	0	0
TIGR01681	0	0	0	1	0	0	0	0	0	1	0	0	0	0	0	1	0	0	1	0	0	0	0	0	0	0	0	0	0	0	0	0	0	1	1	1	0	4	0	2	0	0	0	2	1	0	2	0	0
TIGR01682	3	1	1	0	2	0	0	2	2	4	0	0	2	2	1	0	3	0	0	1	1	0	4	0	1	2	0	0	0	1	0	0	1	0	0	0	0	0	0	0	0	0	2	0	2	1	0	0	0
TIGR01683	0	0	0	8	0	5	10	2	3	2	11	1	1	2	3	1	5	15	9	0	1	1	2	7	0	0	2	12	1	8	3	7	6	3	9	0	1	1	1	0	0	0	4	1	4	7	2	5	1
TIGR01686	0	0	4	0	0	0	0	0	0	0	0	0	0	0	0	0	0	0	0	0	0	0	0	0	0	0	0	0	0	0	0	0	0	0	0	0	0	0	0	0	0	0	0	0	0	0	0	0	0
TIGR01687	0	0	0	0	0	0	0	0	0	0	0	0	0	0	0	0	0	0	0	0	0	0	0	0	0	0	0	0	0	0	0	0	0	0	0	0	0	0	0	0	0	0	0	0	0	0	0	0	0
TIGR01688	0	0	1	0	1	2	0	1	0	1	1	1	3	0	0	0	0	1	1	0	0	2	0	2	0	0	0	1	0	0	0	2	0	0	0	0	0	0	0	0	0	0	0	0	0	1	0	0	0
TIGR01689	0	0	0	0	0	0	0	0	1	0	0	0	1	0	0	0	0	0	0	0	0	0	0	0	0	0	0	0	0	0	0	0	0	0	2	0	0	4	0	0	0	0	0	0	0	0	0	0	0
TIGR01691	0	0	0	0	0	1	0	4	0	0	3	0	1	0	0	0	0	1	0	2	2	0	0	0	0	0	0	0	0	0	0	0	0	0	0	0	0	0	0	0	0	0	0	0	0	0	0	0	0
TIGR01692	8	0	3	4	0	0	0	2	4	1	3	1	0	9	0	2	8	2	1	1	0	2	3	1	2	6	4	0	0	2	0	7	1	0	0	3	1	1	0	1	0	2	1	0	3	3	0	0	0
TIGR01694	0	1	0	0	3	7	0	1	0	0	0	1	0	0	0	0	0	0	0	0	0	3	0	0	0	0	0	0	0	1	0	1	0	0	4	0	0	1	0	1	0	2	0	0	3	1	0	0	2
TIGR01695	2	0	0	0	0	0	0	0	0	0	0	2	0	2	0	2	0	0	0	2	0	0	0	1	0	0	0	2	0	0	0	1	0	0	0	0	0	2	0	0	0	0	2	0	0	1	0	0	0
TIGR01696	11	1	3	14	2	8	1	6	2	4	4	3	5	14	11	0	6	4	2	4	1	4	3	1	4	4	3	1	3	7	0	3	1	0	6	4	0	1	0	3	2	7	5	0	4	4	0	0	2
TIGR01697	3	4	1	19	0	0	0	1	3	0	2	1	2	4	1	0	0	3	6	0	0	1	7	0	0	0	4	1	4	15	2	0	0	0	0	4	0	1	0	1	4	1	2	1	1	0	1	1	0
TIGR01698	0	0	0	1	0	0	0	0	0	0	0	0	0	0	0	0	4	0	0	0	0	0	0	0	0	11	3	0	1	0	0	0	0	0	2	0	0	0	0	0	0	2	0	0	0	0	0	0	0
TIGR01699	3	0	0	0	0	0	0	1	1	0	1	1	0	2	0	0	0	0	0	0	0	0	1	0	0	0	0	1	0	0	0	0	1	0	0	0	1	0	0	0	0	0	4	0	0	3	2	0	0
TIGR01700	0	5	2	0	2	1	0	1	11	3	10	7	4	0	5	12	0	1	11	1	1	10	1	1	2	1	8	2	0	7	5	0	0	1	15	1	1	5	0	3	1	5	1	7	1	1	3	5	1
TIGR01701	1	0	0	0	0	0	0	0	0	0	0	0	0	0	0	0	0	0	0	1	0	0	0	0	1	0	0	0	0	0	0	0	0	0	0	0	0	0	0	0	0	0	0	0	0	0	0	0	0
TIGR01702	0	0	0	0	0	0	0	0	0	0	0	0	0	0	0	0	0	0	0	0	0	0	0	0	0	2	4	0	0	0	0	0	0	0	0	0	0	0	0	0	1	1	0	0	0	0	0	0	0
TIGR01703	9	25	3	49	7	14	0	10	9	6	7	10	5	3	10	4	9	4	6	4	4	7	5	3	8	6	9	0	2	15	7	6	0	7	21	12	7	17	2	4	2	14	10	10	11	6	6	5	3
TIGR01704	6	0	1	6	2	1	0	1	5	4	8	8	4	5	10	0	6	4	1	6	1	6	1	5	2	10	3	7	2	4	4	7	2	0	4	6	2	1	2	4	3	4	9	1	4	2	4	2	0
TIGR01707	15	0	0	0	0	2	0	0	5	3	0	8	0	7	0	2	0	0	0	1	0	2	1	1	1	0	0	0	0	2	1	5	0	0	0	1	0	1	0	0	0	0	2	0	1	2	0	0	0
TIGR01708	2	0	0	0	0	0	0	0	0	0	1	0	0	0	0	0	0	0	0	0	0	0	0	0	0	0	0	0	0	0	0	0	0	0	0	1	0	0	0	0	0	0	0	0	0	0	0	0	0
TIGR01709	2	0	1	0	0	0	0	0	0	0	0	0	0	1	0	0	0	0	0	0	0	0	0	0	0	0	0	0	0	0	0	0	0	0	0	0	0	0	0	0	0	0	0	0	0	0	0	0	0
TIGR01710	10	0	3	0	1	1	0	3	7	2	5	9	3	6	0	1	2	0	0	4	0	4	3	0	1	0	1	0	3	8	3	5	0	0	0	5	0	0	0	0	2	1	4	2	1	3	1	0	2
TIGR01711	5	0	1	0	0	0	0	0	0	0	3	1	0	4	0	0	0	0	0	1	1	0	2	1	2	0	0	0	0	1	0	1	0	0	0	0	0	0	0	0	0	0	0	0	0	2	0	0	0
TIGR01712	4	1	0	0	0	1	0	0	5	0	25	11	4	1	2	2	3	4	1	0	3	2	0	0	2	0	0	0	0	1	0	9	4	1	10	0	1	3	0	5	2	0	4	1	5	24	3	0	0
TIGR01713	4	0	1	0	0	0	0	0	2	1	1	1	0	1	0	0	0	0	0	4	1	0	4	1	3	0	0	0	0	0	1	4	0	1	0	1	0	0	0	0	0	0	4	0	2	0	0	0	0
TIGR01714	0	0	0	0	1	0	0	0	0	0	0	1	6	0	0	0	1	0	0	0	0	8	3	0	0	4	5	0	0	1	1	0	0	0	4	1	2	0	0	1	0	0	0	1	1	0	0	4	0
TIGR01715	3	0	0	0	0	0	0	0	3	0	1	1	0	0	1	0	0	0	0	3	0	0	0	0	0	0	0	0	6	2	0	0	0	0	0	5	0	0	0	0	0	1	1	1	0	3	0	0	0
TIGR01717	11	0	1	0	0	0	0	2	3	2	6	5	0	6	4	1	0	1	0	1	0	0	0	4	1	0	1	1	1	5	1	5	0	0	2	4	0	0	2	0	0	1	3	0	2	2	0	0	0
TIGR01718	8	4	1	19	0	0	2	8	2	2	8	2	7	4	9	0	8	2	2	5	0	10	9	1	1	4	2	4	3	13	3	3	0	1	5	5	0	1	0	1	0	0	3	1	1	2	0	0	1
TIGR01720	0	0	0	0	0	0	0	0	0	0	0	0	0	0	0	0	0	0	0	0	0	0	0	0	0	0	0	0	0	0	0	0	0	0	0	0	0	0	0	0	0	0	0	4	0	0	0	0	0
TIGR01721	0	3	1	0	0	0	0	1	0	1	3	3	0	0	1	1	0	0	3	0	2	0	0	0	1	0	0	0	0	0	2	0	0	3	7	0	0	2	0	2	1	0	0	5	0	0	5	0	0
TIGR01722	0	0	0	0	0	0	0	0	0	0	8	0	1	0	0	0	5	0	0	2	0	0	0	0	0	4	1	0	0	0	0	0	0	0	0	0	0	0	0	0	0	0	0	0	3	0	0	0	0
TIGR01725	0	0	0	3	0	0	0	0	0	0	0	0	0	0	0	0	6	0	0	1	0	0	0	0	1	1	0	0	2	1	0	0	0	0	1	0	0	1	0	0	0	0	1	0	0	0	0	0	0
TIGR01726	20	9	6	18	30	34	19	25	29	12	56	20	24	33	35	19	44	99	29	25	4	34	21	49	13	49	21	42	16	38	7	44	16	4	24	20	3	7	17	7	4	20	27	3	30	64	7	17	14
TIGR01727	16	13	2	18	10	7	3	12	8	12	43	11	25	14	15	16	31	16	12	14	6	32	11	29	9	38	15	15	9	25	6	28	7	2	18	17	2	6	9	8	7	6	23	6	23	18	5	17	6
TIGR01728	0	0	1	0	0	0	0	0	0	0	0	0	0	1	2	1	0	0	0	1	0	0	0	0	2	0	0	1	0	1	0	0	0	0	0	0	0	0	0	0	0	0	0	0	0	0	0	0	0
TIGR01729	10	1	1	0	0	1	0	1	4	2	10	2	1	4	6	0	0	4	1	5	0	1	4	0	3	0	0	2	0	6	0	4	0	0	0	1	0	0	0	0	0	1	3	4	0	3	0	0	0
TIGR01731	0	0	5	0	4	3	0	0	0	0	1	19	1	0	0	3	0	2	0	2	0	5	0	0	13	0	3	0	1	15	0	0	0	0	0	2	1	2	0	0	1	0	0	0	5	0	1	0	1
TIGR01732	0	0	0	0	0	0	0	1	0	0	0	0	0	0	0	0	0	0	0	0	0	0	0	0	0	0	0	0	0	0	0	0	0	0	0	0	0	0	0	0	0	0	0	0	0	0	0	0	0
TIGR01733	7	1	11	1	0	0	0	0	5	1	0	4	1	5	5	4	0	2	0	2	0	1	1	1	8	0	0	1	2	0	1	3	0	0	6	1	0	6	0	0	2	0	5	5	0	1	1	1	3
TIGR01734	0	0	0	1	0	1	0	0	0	1	4	1	6	0	0	0	1	0	0	0	0	6	0	0	2	0	0	0	1	0	0	0	2	0	0	3	0	0	0	0	0	0	0	0	0	3	1	0	0
TIGR01736	0	0	0	0	0	0	0	0	0	0	1	0	0	0	0	0	2	0	0	1	0	1	0	0	0	9	0	0	0	0	0	0	0	0	0	0	0	0	0	0	0	0	0	0	0	0	0	0	0
TIGR01737	2	8	4	4	7	2	2	4	0	2	11	6	5	4	6	7	23	9	7	2	1	2	5	4	0	18	3	4	5	1	2	2	1	4	9	7	1	1	0	6	3	5	6	4	3	7	1	5	0
TIGR01738	6	1	4	0	0	0	0	1	0	5	11	1	1	4	6	0	2	1	0	1	0	0	2	2	4	0	0	0	0	8	1	8	1	0	0	1	0	1	1	0	0	0	0	0	1	2	0	0	1
TIGR01740	3	1	0	0	4	1	0	1	0	1	3	1	2	3	4	0	0	2	1	2	0	2	4	0	2	0	0	1	2	0	1	4	0	0	1	1	0	0	0	0	0	0	2	0	4	6	0	1	0
TIGR01741	0	1	0	0	0	0	0	0	0	0	0	0	0	0	0	2	0	0	0	0	0	0	0	0	0	0	0	0	0	0	0	0	0	0	0	0	0	0	0	0	0	0	0	0	0	0	0	0	0
TIGR01743	0	0	0	12	9	2	1	0	0	0	4	3	5	0	0	0	0	0	2	0	0	9	6	0	0	1	0	2	5	11	1	1	0	2	7	2	0	0	0	0	1	0	1	0	2	3	0	0	0
TIGR01744	0	4	1	19	8	9	12	5	1	1	15	7	13	1	2	3	10	9	20	1	2	6	11	9	1	3	13	9	2	4	1	3	2	3	23	5	1	8	2	3	4	29	0	7	12	13	11	10	3
TIGR01745	14	0	1	0	0	0	0	0	1	0	4	3	1	4	3	0	3	0	0	4	0	1	4	0	4	0	1	0	1	0	0	6	0	0	0	0	0	1	0	0	1	1	2	0	1	0	0	0	0
TIGR01747	12	2	1	1	0	0	0	0	7	0	1	3	1	3	5	2	1	1	0	2	0	2	1	1	5	0	0	2	4	3	1	0	0	0	1	2	0	3	0	2	0	0	6	1	0	0	0	0	0
TIGR01748	10	9	2	0	6	5	0	2	8	17	17	9	2	3	10	4	1	4	14	5	2	2	3	3	6	4	9	0	7	10	0	11	1	6	5	1	2	4	1	10	0	7	19	2	5	3	4	0	1
TIGR01749	3	0	0	0	0	0	0	1	2	0	5	1	1	1	2	0	0	1	0	3	0	1	0	0	0	0	0	0	0	2	0	0	0	0	0	0	0	0	0	0	0	0	3	0	1	2	0	0	0
TIGR01750	8	4	3	3	18	10	3	3	11	6	20	10	11	1	3	2	3	6	14	1	0	11	5	12	0	3	6	4	1	8	2	4	0	13	18	7	2	4	3	4	1	4	15	13	6	9	1	6	2
TIGR01752	8	9	12	0	0	1	0	2	12	17	16	8	1	9	4	7	1	4	5	13	5	1	4	7	10	0	0	1	8	14	5	8	2	5	13	6	0	3	0	0	3	0	6	11	4	8	2	2	0
TIGR01753	8	3	7	22	4	6	0	4	4	2	7	2	4	3	2	1	9	5	7	2	0	4	2	5	2	7	10	2	4	6	3	3	1	2	13	1	0	3	2	3	2	6	4	1	3	6	0	2	5
TIGR01754	0	0	0	0	1	1	0	0	0	0	0	0	0	0	0	0	1	1	0	0	0	3	0	0	0	0	0	0	0	0	0	0	0	0	2	0	0	0	0	2	0	0	0	0	0	0	0	0	0
TIGR01755	5	1	1	0	0	0	0	0	5	4	5	3	2	6	4	0	1	4	1	1	0	1	2	6	1	2	0	2	4	4	1	7	1	0	2	3	0	0	1	0	0	0	5	1	4	0	0	0	0
TIGR01759	0	4	0	0	0	0	0	0	0	0	0	0	0	0	1	1	14	0	0	0	0	0	0	0	0	13	0	0	0	0	1	0	0	0	0	0	4	1	0	1	0	0	7	1	0	0	0	0	0
TIGR01761	3	1	2	0	0	0	0	0	0	1	0	1	1	2	2	0	0	1	0	0	0	0	3	0	2	0	0	0	3	3	0	2	0	0	0	0	0	0	0	0	0	0	1	0	1	1	0	0	0
TIGR01763	0	5	0	0	0	0	0	2	3	0	1	2	0	0	1	4	0	0	6	0	0	0	0	0	4	0	0	0	0	0	1	1	0	1	4	0	1	1	0	0	2	0	0	1	0	0	3	0	0
TIGR01764	18	42	22	13	6	4	0	14	33	14	56	41	15	8	19	22	36	17	28	2	7	22	2	8	18	61	29	12	4	7	25	13	5	58	108	10	15	31	6	14	20	11	17	45	13	13	68	27	15
TIGR01765	0	0	0	0	0	0	0	0	0	0	0	0	0	0	0	0	0	0	0	0	0	0	0	0	0	0	0	0	0	0	0	0	0	0	0	0	0	0	0	0	0	0	0	0	0	0	0	0	0
TIGR01766	0	2	0	40	3	0	2	2	1	0	2	2	10	1	0	1	0	3	1	0	0	5	0	6	2	3	0	1	1	3	0	0	1	0	18	5	0	1	2	1	2	3	0	0	1	0	0	11	1
TIGR01767	0	0	0	0	0	0	0	3	1	0	8	0	0	0	1	0	4	1	0	3	1	1	0	0	0	0	0	0	0	0	0	4	0	0	0	0	0	0	0	0	0	1	0	0	0	0	0	0	0
TIGR01768	1	0	0	0	0	0	0	0	0	0	0	0	0	0	0	0	0	0	0	0	0	0	0	0	0	0	0	0	0	0	0	0	0	0	0	0	0	0	0	0	0	0	0	0	0	0	0	0	0
TIGR01770	5	2	4	0	0	0	0	2	1	0	1	3	0	2	8	2	5	1	1	1	1	1	1	0	7	6	0	2	1	4	1	6	0	2	6	1	1	5	0	0	3	0	3	0	1	3	2	1	0
TIGR01771	0	2	1	23	20	7	21	10	0	2	26	2	15	3	7	5	28	21	20	5	2	12	13	21	2	32	13	26	6	10	3	14	9	1	18	10	2	7	14	6	4	13	2	4	6	27	8	22	2
TIGR01772	15	1	2	0	0	1	0	4	9	2	10	2	0	7	2	1	3	3	0	2	0	0	2	5	4	0	0	1	4	2	2	9	1	0	0	1	0	0	0	0	1	0	4	0	1	1	0	0	0
TIGR01773	6	3	2	0	0	0	0	0	2	2	3	2	0	9	4	1	0	1	0	6	0	1	1	1	0	0	0	1	1	1	0	5	2	0	0	1	0	4	0	0	0	0	5	2	1	2	0	0	0
TIGR01777	10	4	6	0	0	0	0	0	13	2	7	2	0	0	9	5	1	2	0	4	0	1	0	0	5	0	0	2	0	8	0	12	1	0	4	6	1	3	0	0	0	0	11	5	1	1	1	2	0
TIGR01779	9	0	0	0	0	0	0	0	1	1	0	0	0	5	2	0	0	0	1	1	0	0	1	1	1	0	0	1	1	1	2	0	0	0	0	0	0	0	0	0	0	0	0	0	0	2	0	0	0
TIGR01780	16	11	4	8	4	5	0	4	11	7	27	10	6	18	5	1	8	7	2	21	2	7	7	10	11	1	1	5	8	17	1	31	0	3	4	7	0	6	1	1	1	0	17	0	4	6	6	2	0
TIGR01784	45	66	15	22	3	7	0	11	79	56	141	50	38	22	30	19	17	9	41	20	19	23	18	18	16	38	31	20	27	59	19	48	5	27	41	18	23	31	15	7	13	39	59	24	23	23	47	17	33
TIGR01788	27	9	13	15	0	1	0	1	15	10	10	15	0	15	21	12	0	32	10	2	2	0	5	14	14	0	2	1	4	10	5	12	2	3	17	4	0	5	2	7	2	2	17	12	5	8	6	3	0
TIGR01791	0	0	0	0	0	0	0	0	0	0	0	0	0	0	0	0	0	0	0	0	0	0	0	0	0	0	0	0	0	0	0	0	0	0	0	0	0	0	0	0	0	0	0	0	0	0	0	0	0
TIGR01792	0	1	1	0	1	4	0	5	0	0	5	0	3	0	0	0	1	5	1	6	0	0	0	6	0	0	0	1	0	0	0	0	0	0	2	1	0	0	1	1	0	0	0	0	0	0	2	3	0
TIGR01795	0	0	0	0	0	0	6	0	0	1	4	0	0	2	3	0	7	8	6	4	1	3	7	8	0	3	0	8	1	0	0	0	3	0	2	0	0	0	1	0	3	3	0	0	3	11	1	2	0
TIGR01796	0	0	0	0	0	0	0	0	0	0	0	0	0	0	0	0	0	0	0	0	0	0	0	0	0	0	0	0	0	0	0	0	0	0	0	0	0	0	0	0	0	0	0	0	0	0	0	0	0
TIGR01797	5	1	0	0	0	2	0	0	4	1	6	1	1	3	3	0	1	0	0	0	1	1	0	2	1	0	0	0	0	4	3	2	0	0	1	0	0	0	0	0	0	0	1	0	4	1	1	0	1
TIGR01798	3	0	1	0	0	0	0	0	0	0	0	0	0	1	0	0	0	0	0	2	0	0	1	0	1	0	0	0	0	0	0	1	0	0	0	0	0	0	0	0	0	0	0	0	0	0	0	0	0
TIGR01799	5	1	5	0	0	1	0	0	0	3	3	1	0	1	3	1	0	2	0	2	0	2	0	0	2	0	0	0	3	1	0	1	0	0	6	4	0	3	0	0	1	0	5	1	1	0	1	0	0
TIGR01800	9	7	2	0	0	0	1	0	11	4	4	5	1	7	11	0	10	3	2	5	0	1	3	2	6	13	2	9	6	8	2	11	0	2	2	5	1	7	0	0	1	4	8	1	6	6	5	3	1
TIGR01803	0	0	0	0	0	0	0	0	0	0	0	0	0	0	0	0	0	0	0	0	0	0	0	0	0	0	0	0	0	0	0	0	0	1	0	0	1	1	0	0	0	0	0	0	0	1	0	0	0
TIGR01804	12	2	6	0	0	0	0	3	3	2	3	4	0	9	6	0	4	0	0	1	0	0	1	0	1	0	0	0	1	2	4	6	0	0	0	2	0	1	0	0	1	0	6	1	2	0	1	0	0
TIGR01805	0	3	1	7	5	6	0	5	1	0	0	0	2	0	0	1	8	1	1	0	0	6	1	0	0	0	4	3	1	1	3	0	0	2	5	0	0	0	2	1	0	3	1	3	4	2	2	3	0
TIGR01807	0	1	1	0	0	0	1	1	3	0	5	1	0	1	1	5	0	0	2	0	0	1	0	0	0	0	0	0	0	1	1	1	0	0	4	0	0	0	0	0	0	0	1	4	0	0	1	0	0
TIGR01808	0	1	0	0	0	0	0	0	0	0	0	1	0	0	0	0	0	1	0	0	1	0	0	0	0	0	0	0	0	0	0	0	0	1	1	1	0	0	0	1	0	0	0	0	0	0	1	0	0
TIGR01809	0	0	0	0	0	0	0	0	0	0	0	0	0	0	0	0	0	0	0	1	0	0	0	0	0	0	0	0	0	0	0	0	0	0	0	0	0	0	0	0	0	0	0	0	0	0	0	0	0
TIGR01810	13	0	3	0	0	1	0	1	6	7	6	4	0	6	12	1	0	8	0	8	0	1	3	1	4	0	0	0	3	9	0	12	0	0	1	1	0	0	2	0	0	0	6	2	4	0	0	0	0
TIGR01811	0	6	6	0	0	0	0	0	4	0	1	1	0	0	1	2	7	0	4	0	0	0	0	0	2	10	0	0	0	0	1	0	0	4	3	0	0	3	0	0	0	0	3	2	0	0	1	0	1
TIGR01812	8	0	4	0	4	8	0	0	4	1	12	3	3	5	1	0	2	3	1	3	1	5	3	3	1	3	1	5	6	3	0	4	2	0	7	4	1	0	2	0	0	3	8	1	2	10	0	0	0
TIGR01813	0	0	0	0	0	1	0	0	0	0	1	0	1	0	0	0	0	0	0	4	0	0	1	0	0	0	0	0	0	1	0	0	0	0	1	0	0	0	0	0	0	0	0	0	0	1	0	0	0
TIGR01816	11	0	4	0	2	0	2	1	9	7	12	7	0	11	5	3	3	6	3	4	2	2	12	10	4	1	1	3	1	3	3	12	5	0	0	1	0	1	5	2	1	1	4	0	5	15	2	0	0
TIGR01817	0	2	0	0	0	0	0	0	0	0	0	0	0	0	0	0	0	1	0	0	0	0	1	0	0	0	0	0	0	0	0	0	0	0	1	0	0	0	0	0	0	0	0	0	0	0	0	0	0
TIGR01818	4	1	1	0	0	1	0	0	1	0	3	0	0	7	2	0	0	1	1	0	0	0	3	0	2	0	0	0	0	6	0	5	0	0	0	3	0	0	0	0	0	0	0	1	0	3	0	0	1
TIGR01820	0	0	1	0	2	3	0	2	0	0	1	0	3	5	0	1	2	4	0	1	0	1	1	0	0	1	3	3	1	1	0	1	1	0	7	1	0	0	0	2	0	2	0	0	1	7	0	1	1
TIGR01822	7	17	6	0	0	1	0	4	8	9	21	12	0	8	24	6	12	3	3	5	1	4	5	2	13	6	5	1	3	9	2	10	0	4	20	3	4	0	6	6	0	2	24	7	4	4	5	6	0
TIGR01824	0	1	1	0	0	0	1	1	0	0	0	0	0	1	2	2	0	2	2	0	2	0	0	0	0	2	0	1	1	0	1	0	1	0	2	0	0	0	1	1	0	2	5	0	1	1	0	0	0
TIGR01825	0	0	0	0	0	0	0	0	0	0	0	0	0	0	0	0	0	0	0	0	0	0	0	0	0	0	0	0	0	0	0	0	0	0	1	1	0	0	0	0	0	0	0	0	0	0	0	0	0
TIGR01826	10	1	0	12	8	6	1	2	5	4	14	3	4	2	3	0	5	3	2	2	0	5	2	1	6	6	2	3	6	7	2	6	0	2	3	11	1	0	4	2	0	1	1	1	5	9	3	0	0
TIGR01828	0	15	10	21	2	0	0	4	5	1	6	4	11	0	5	6	19	4	9	0	1	4	2	1	5	29	12	0	2	6	10	2	0	5	20	2	6	12	0	6	8	7	10	10	1	0	6	3	4
TIGR01829	3	2	0	1	0	2	3	0	1	1	6	0	0	0	4	0	5	3	3	0	0	0	0	3	0	1	2	1	3	1	2	2	1	1	5	0	0	0	0	0	0	0	0	1	0	2	0	0	0
TIGR01830	66	52	40	70	38	33	24	39	82	57	146	72	49	50	55	46	55	89	69	53	28	50	36	52	46	68	45	34	29	81	22	57	13	37	153	48	20	33	20	12	19	26	70	60	53	70	29	59	19
TIGR01831	0	0	0	0	0	0	0	1	0	0	0	0	0	0	5	1	0	0	0	0	0	0	0	0	2	0	0	0	0	2	0	0	0	0	0	0	0	0	0	0	0	0	0	0	0	0	0	0	0
TIGR01832	12	0	2	4	0	2	0	5	7	2	12	2	5	8	6	3	6	5	3	11	0	4	7	1	4	0	2	0	3	11	0	8	0	0	1	1	1	3	4	0	1	0	5	3	1	1	0	0	1
TIGR01835	0	0	0	0	1	1	0	0	0	0	2	2	1	0	0	1	0	2	0	0	0	2	0	0	0	0	0	0	0	0	0	2	1	0	0	0	0	0	0	0	0	0	1	0	0	5	1	0	0
TIGR01837	0	0	0	1	0	0	0	0	0	0	0	0	0	0	0	0	0	0	0	1	0	0	0	0	0	1	1	0	0	0	0	0	0	0	0	0	0	0	0	0	0	0	0	0	0	0	0	0	0
TIGR01840	0	0	0	0	0	0	0	0	0	0	0	0	1	0	0	0	0	0	0	0	0	0	0	0	0	0	0	0	0	0	0	0	0	0	0	0	0	0	0	0	0	0	0	0	0	0	0	0	0
TIGR01841	0	0	0	0	0	0	0	0	0	0	0	0	0	0	0	0	0	0	0	0	0	0	0	0	0	0	0	0	0	0	0	0	0	0	0	0	0	0	0	0	0	0	0	0	0	0	0	0	0
TIGR01842	0	0	0	0	0	0	0	0	0	0	0	0	0	0	0	0	0	0	0	0	0	0	0	0	0	0	0	0	0	0	0	0	0	0	0	0	0	0	0	0	0	0	0	0	1	0	0	0	0
TIGR01843	0	1	1	0	0	0	0	0	0	0	0	2	0	0	3	2	0	0	0	0	0	1	0	0	2	0	0	0	0	1	0	0	0	0	0	0	0	0	0	0	0	0	1	0	0	0	0	0	0
TIGR01844	7	3	0	0	0	0	0	0	0	1	3	1	0	6	2	0	1	0	1	4	0	0	0	0	2	0	0	0	2	0	0	2	0	0	0	2	0	0	0	0	0	0	2	0	2	2	0	0	0
TIGR01845	4	1	0	0	0	0	0	0	1	0	0	0	0	1	0	0	0	0	0	6	0	0	0	0	1	0	0	0	0	0	0	0	0	0	0	0	0	0	0	0	0	0	0	0	0	0	0	0	0
TIGR01846	0	0	3	0	0	0	0	0	0	0	0	4	0	0	0	0	0	0	0	0	0	0	0	0	3	0	0	0	0	0	0	0	0	0	0	0	0	1	0	0	0	0	2	0	0	0	0	0	0
TIGR01847	0	0	0	0	0	0	0	0	0	0	0	1	0	0	0	0	0	2	1	0	0	0	0	1	0	0	0	1	0	0	0	0	0	1	0	0	0	0	0	0	0	0	0	0	0	0	0	0	0
TIGR01850	8	7	1	0	0	2	2	7	8	2	17	2	8	9	9	2	10	17	12	5	3	5	3	8	9	11	8	6	3	13	0	19	5	10	13	2	0	6	3	5	4	5	8	7	8	10	7	5	2
TIGR01851	0	0	0	1	10	4	0	1	0	0	0	0	0	0	0	0	0	0	0	0	1	1	0	0	0	1	0	1	0	2	0	0	0	0	0	11	0	0	0	0	0	0	0	0	0	4	0	1	4
TIGR01852	8	7	4	0	14	3	0	8	21	4	21	5	0	5	7	6	1	11	12	2	1	3	3	1	9	1	1	1	3	6	7	4	4	9	22	6	1	6	3	3	3	1	9	20	5	15	6	5	3
TIGR01853	10	7	5	0	8	6	0	1	6	3	12	2	2	4	8	10	1	2	9	4	1	2	2	2	6	0	0	2	4	9	3	6	0	4	16	2	0	3	0	2	4	2	8	9	6	4	7	1	1
TIGR01854	5	4	3	0	0	0	2	2	7	11	9	5	0	4	13	1	1	4	1	5	0	0	3	0	1	0	0	2	0	8	2	4	1	1	2	2	0	1	1	0	1	0	4	1	2	0	2	1	0
TIGR01855	3	2	4	3	7	6	3	5	5	11	9	4	4	4	10	1	11	19	8	4	3	6	4	5	3	14	8	4	3	11	4	7	4	5	15	2	1	6	3	3	3	13	7	3	9	14	9	13	6
TIGR01856	0	4	0	10	1	1	0	0	0	0	0	0	1	0	0	2	0	0	0	0	0	2	1	0	2	4	4	0	2	0	0	0	0	2	3	0	0	4	0	1	1	0	0	2	0	0	0	0	0
TIGR01858	54	7	8	21	12	6	0	10	31	11	23	37	18	29	19	13	10	11	13	2	1	19	20	2	23	5	8	4	10	44	9	22	4	5	15	9	1	20	3	3	1	9	26	5	14	19	3	4	2
TIGR01859	2	9	6	12	6	1	1	4	3	2	10	9	10	1	4	4	7	6	12	2	3	9	9	1	1	5	14	3	2	6	3	4	0	6	16	1	4	7	4	2	4	14	2	4	1	12	6	5	4
TIGR01862	0	0	0	0	0	0	0	1	0	0	0	0	0	0	0	0	0	0	1	0	0	0	0	0	0	0	0	0	0	0	0	0	0	0	0	0	0	0	0	0	0	0	0	0	1	0	0	0	0
TIGR01866	0	0	0	0	0	0	0	0	0	0	0	0	0	0	0	0	0	0	0	0	0	0	0	0	0	0	0	0	0	0	0	0	0	0	0	0	0	0	0	0	0	0	0	0	0	0	0	0	0
TIGR01868	0	0	0	0	0	0	0	0	0	0	1	0	0	0	0	0	0	0	0	1	0	0	0	0	0	4	0	0	0	0	0	2	0	0	0	0	0	0	0	1	0	0	0	0	0	0	0	0	0
TIGR01869	0	0	0	0	0	0	0	0	0	0	0	0	1	0	4	0	3	0	0	1	0	0	0	1	0	7	0	1	0	2	0	0	0	0	0	0	0	0	0	1	0	0	0	0	0	4	0	0	0
TIGR01870	0	0	0	0	0	0	0	0	0	0	0	0	0	0	0	0	0	0	0	0	0	0	0	0	0	0	0	0	0	0	0	0	0	0	0	0	0	0	0	0	0	0	0	0	0	0	1	0	0
TIGR01873	0	1	0	0	0	0	0	0	0	0	1	0	2	0	0	0	3	0	0	1	0	0	0	1	0	5	0	1	0	4	0	0	0	0	0	0	0	0	2	0	0	0	0	0	0	0	0	0	0
TIGR01875	0	0	0	0	0	0	0	0	0	0	0	0	1	0	0	0	0	0	0	0	0	0	0	0	0	0	0	0	0	0	0	0	0	0	0	0	0	0	0	0	0	0	0	0	0	0	0	0	0
TIGR01876	0	0	0	0	0	0	12	1	0	2	0	0	0	0	0	0	0	0	5	0	0	0	0	0	0	0	2	0	1	0	0	0	1	1	1	0	0	0	0	0	0	1	0	0	8	0	1	1	0
TIGR01877	0	0	0	0	0	0	0	0	0	0	0	0	0	0	0	0	0	0	0	0	0	0	0	0	0	0	0	0	0	0	0	0	0	0	2	0	0	0	0	0	0	0	0	0	0	0	0	0	0
TIGR01879	0	0	0	0	2	3	0	1	0	0	1	0	0	0	0	0	1	5	0	7	2	3	0	0	0	1	1	1	0	1	0	2	0	0	2	3	0	1	0	5	2	0	0	0	1	2	0	0	0
TIGR01880	0	0	0	0	0	0	0	0	0	0	0	0	0	0	0	0	0	0	0	0	0	0	0	0	0	0	0	0	0	0	0	0	0	0	0	0	0	0	0	0	0	0	0	0	0	0	0	0	0
TIGR01882	5	6	5	25	3	6	0	1	5	3	3	5	14	3	5	3	7	0	4	3	3	12	4	1	4	9	8	3	11	10	0	3	0	2	11	4	0	0	0	1	2	3	5	3	3	5	8	2	2
TIGR01883	0	0	0	8	0	1	0	0	0	0	0	0	0	0	0	0	0	0	0	0	0	0	0	0	0	0	0	0	0	0	0	0	0	0	3	0	0	0	0	1	0	0	0	0	1	0	0	0	0
TIGR01885	4	14	1	0	2	3	2	2	3	11	8	9	6	9	10	1	5	5	16	1	2	4	11	5	7	0	0	2	5	7	0	2	1	9	11	8	2	1	5	0	2	3	5	3	6	5	9	6	0
TIGR01886	0	0	0	1	0	1	0	0	0	0	2	0	4	0	0	0	0	0	0	0	0	2	0	1	0	0	0	1	0	0	0	1	0	0	0	0	0	0	0	0	0	0	0	0	0	0	0	0	0
TIGR01887	0	0	0	11	0	1	0	0	0	0	0	0	2	0	0	1	2	0	1	0	0	3	0	0	0	0	1	0	0	0	1	0	0	0	0	0	0	0	0	0	0	2	0	0	0	0	0	0	1
TIGR01889	0	1	0	5	0	1	1	0	0	0	0	1	2	0	0	0	3	0	1	0	0	0	0	1	0	1	0	0	0	1	1	1	0	0	3	0	0	1	0	0	1	2	1	0	0	0	2	0	0
TIGR01890	12	3	4	1	0	1	0	1	1	0	3	4	1	8	3	2	3	4	0	5	0	2	0	3	3	0	0	2	2	4	3	6	3	1	0	2	0	1	0	0	0	2	11	0	1	1	0	0	0
TIGR01891	2	5	0	8	2	2	0	0	1	0	7	2	5	2	4	0	7	4	3	12	0	2	5	2	1	2	5	1	4	6	0	3	3	0	2	7	0	2	1	3	0	1	1	0	2	8	1	0	0
TIGR01892	3	3	5	0	0	1	0	1	5	0	4	3	0	6	12	1	1	5	0	6	0	1	2	2	3	0	0	0	2	7	0	1	0	0	1	2	0	1	0	0	1	0	1	2	2	2	0	0	0
TIGR01893	5	13	6	18	3	2	0	3	2	2	10	5	3	6	6	4	2	1	6	3	1	1	3	3	5	1	4	0	1	8	3	10	1	3	29	5	1	11	0	3	4	2	4	6	5	4	7	5	0
TIGR01898	0	0	1	0	0	0	0	0	0	0	0	0	0	0	0	0	0	0	0	0	0	0	0	0	0	0	0	0	0	0	1	0	0	0	1	0	0	0	0	0	0	0	0	0	0	0	0	0	0
TIGR01900	0	0	0	0	0	0	12	0	0	1	7	0	0	2	6	6	9	18	5	0	0	0	3	10	0	7	0	10	2	0	0	0	7	0	1	3	0	0	12	0	2	3	0	0	8	14	1	3	1
TIGR01901	0	0	2	0	4	0	0	0	0	0	3	4	1	0	0	0	0	1	0	1	0	5	0	0	2	0	0	0	1	4	0	1	0	0	0	3	1	0	0	0	0	0	0	0	3	1	0	0	0
TIGR01904	0	0	0	0	0	0	0	0	0	0	0	0	0	0	0	0	0	0	0	0	0	0	0	0	0	0	0	0	0	0	0	0	0	0	0	0	0	0	0	0	0	0	1	0	1	0	0	0	0
TIGR01905	0	0	0	0	0	0	1	1	0	0	0	0	1	0	0	0	0	0	2	0	0	0	0	0	0	0	0	0	0	1	0	0	0	0	0	1	0	0	0	0	0	0	3	0	0	2	0	0	0
TIGR01906	0	0	0	0	0	0	0	0	1	0	1	0	0	0	0	0	3	0	1	0	0	1	1	0	0	1	1	0	0	0	0	1	0	0	1	0	0	1	0	0	0	0	1	0	0	2	0	0	0
TIGR01907	0	0	0	0	0	0	0	0	0	0	1	0	1	0	7	0	0	0	0	1	0	1	0	0	0	0	0	1	0	4	0	0	0	0	0	0	0	0	0	0	0	0	0	0	0	1	0	0	0
TIGR01909	0	6	0	8	1	0	0	0	0	0	0	6	1	0	1	0	2	2	5	0	1	2	0	0	1	0	0	0	0	2	1	0	0	1	5	0	0	1	0	0	1	0	1	3	0	0	2	0	0
TIGR01910	0	0	0	0	0	0	0	0	0	0	0	0	0	0	0	0	0	0	0	0	0	2	0	0	0	0	1	0	0	0	0	0	0	0	2	0	0	1	0	0	0	0	0	0	0	0	0	0	0
TIGR01911	0	0	0	10	1	0	0	1	0	0	0	0	3	0	0	0	0	0	0	0	0	0	0	0	0	0	1	0	1	4	2	0	0	0	0	0	0	0	0	0	0	0	0	0	0	0	0	0	0
TIGR01912	1	1	0	0	1	0	0	0	0	0	0	1	0	0	0	2	0	0	1	1	0	1	0	0	2	1	0	0	0	0	0	1	0	0	4	0	0	1	0	1	0	0	0	0	1	0	1	0	0
TIGR01913	3	0	0	0	0	0	0	0	0	0	0	0	0	0	1	0	0	0	0	0	0	0	0	0	0	0	0	0	0	2	0	0	0	0	0	0	0	0	0	0	0	0	0	0	0	0	0	0	0
TIGR01915	0	0	0	0	0	0	0	0	0	0	0	0	0	0	0	0	0	0	0	0	0	0	0	0	0	0	0	0	0	0	0	0	0	0	0	0	0	0	0	0	0	0	0	0	0	0	0	0	0
TIGR01916	0	0	0	0	0	0	0	0	0	0	0	0	0	0	0	0	0	0	0	0	0	0	0	0	0	0	0	0	0	0	0	0	0	0	0	0	0	0	0	0	0	0	0	0	0	0	0	0	0
TIGR01918	0	0	0	0	11	0	1	0	0	3	1	0	14	0	4	9	0	3	3	0	0	7	2	0	0	1	7	4	0	5	0	0	0	0	6	1	0	0	1	5	3	1	4	0	0	2	2	2	2
TIGR01919	0	0	0	0	0	0	7	0	0	1	6	0	0	5	0	1	6	14	6	0	3	0	2	8	0	18	3	10	2	0	0	3	3	0	1	2	0	1	1	0	0	1	0	0	5	10	0	4	0
TIGR01921	0	12	5	0	7	2	0	0	3	1	5	3	3	0	1	5	14	0	6	0	2	5	1	0	3	3	7	0	0	2	3	0	0	3	17	1	4	9	1	4	3	2	1	3	7	10	6	2	0
TIGR01922	0	0	0	0	0	0	0	0	0	0	0	0	0	0	0	0	0	0	0	0	0	0	0	0	0	0	0	0	0	0	0	0	0	0	0	0	0	0	0	0	0	0	0	0	0	0	0	0	0
TIGR01923	2	1	1	0	0	0	0	0	0	0	1	0	0	1	4	0	0	1	0	2	0	2	0	0	1	1	1	1	5	0	0	1	0	0	1	2	0	0	0	0	0	0	0	0	1	8	1	0	0
TIGR01924	0	0	0	0	1	0	0	0	0	0	1	0	0	0	0	2	0	0	0	0	0	0	0	2	0	0	1	0	0	0	0	1	0	0	0	0	0	0	0	0	0	0	0	0	0	1	0	0	0
TIGR01925	2	3	1	21	3	1	1	0	2	1	2	1	5	0	0	0	3	0	3	2	1	4	3	0	0	6	10	0	0	0	1	0	0	0	7	2	0	1	0	1	3	4	4	2	2	3	1	2	2
TIGR01926	0	0	0	0	0	0	0	1	0	0	4	0	1	0	0	1	0	0	0	0	0	0	0	0	0	0	0	0	0	0	0	2	0	0	0	0	0	0	0	0	0	0	0	0	0	0	0	0	0
TIGR01927	5	2	4	0	0	2	0	0	3	0	4	1	0	4	4	2	2	0	0	3	3	1	3	0	1	0	0	4	1	3	0	0	0	0	1	1	0	0	0	0	0	0	3	0	0	0	0	0	0
TIGR01928	0	0	0	0	0	2	0	0	0	0	0	0	0	0	0	0	0	0	0	0	0	1	1	0	0	0	2	0	0	0	0	0	0	1	1	4	0	0	0	2	0	0	0	0	0	2	0	0	0
TIGR01929	8	8	4	0	10	7	0	3	5	11	22	13	3	3	6	1	14	7	3	1	1	1	5	1	4	9	2	2	5	8	1	6	0	7	21	1	3	5	0	0	1	0	12	10	11	13	6	0	0
TIGR01930	35	9	9	13	2	2	0	7	13	6	25	6	5	15	21	2	5	3	1	7	2	8	9	12	13	2	5	4	7	11	3	18	2	2	4	9	1	2	2	1	2	1	18	1	3	2	0	0	0
TIGR01931	7	0	4	0	0	0	0	0	4	4	8	2	2	9	14	0	2	1	0	5	0	2	4	1	1	0	0	0	2	1	1	2	2	0	0	1	0	0	0	0	0	1	9	0	5	4	0	0	0
TIGR01932	9	1	1	0	0	1	0	0	2	3	6	4	1	0	9	3	1	1	0	4	0	1	5	4	4	0	0	3	2	5	2	1	0	0	0	1	0	0	0	0	0	2	4	0	3	4	0	0	0
TIGR01933	10	5	5	1	1	1	0	3	2	3	8	4	0	9	5	1	3	1	1	3	0	1	4	0	3	0	4	1	3	9	0	5	1	0	1	2	0	0	0	1	0	0	9	0	3	3	1	0	0
TIGR01934	11	9	9	2	7	3	0	1	8	4	14	13	4	6	8	3	7	2	7	6	3	15	8	1	16	18	1	2	2	12	7	17	0	2	15	5	2	7	0	2	3	4	26	4	5	3	5	4	4
TIGR01935	0	0	1	0	0	0	0	0	0	0	1	0	0	0	0	0	1	0	0	0	0	0	0	0	0	2	1	0	0	3	0	1	0	3	4	0	0	0	0	1	3	0	0	0	2	0	0	1	0
TIGR01936	0	1	2	0	0	1	0	1	0	0	1	2	0	0	0	0	1	1	0	5	1	0	0	0	1	0	0	0	1	0	0	1	0	0	3	1	1	3	0	0	0	0	0	0	1	0	2	0	0
TIGR01937	0	6	3	0	0	1	0	1	0	2	3	1	0	0	0	0	2	3	2	2	1	0	0	0	3	0	0	0	0	0	2	1	0	0	3	0	0	2	0	1	0	0	0	0	0	0	0	0	0
TIGR01938	0	3	5	0	1	1	0	1	3	3	10	6	0	0	6	5	2	0	5	2	4	0	0	0	3	0	0	0	5	0	3	0	0	5	8	1	2	4	0	1	0	0	0	2	0	1	4	1	0
TIGR01939	0	5	1	0	0	3	1	4	1	1	11	5	0	0	2	0	0	1	5	3	0	0	0	1	0	0	0	0	2	0	2	0	0	5	11	1	1	2	0	2	6	0	1	5	1	0	3	1	0
TIGR01940	0	7	4	0	0	1	0	0	5	9	6	1	0	0	5	3	3	1	7	1	0	0	0	0	1	0	0	0	0	1	0	1	0	3	10	0	3	3	0	2	2	0	0	0	0	0	4	3	0
TIGR01941	0	5	1	0	2	0	0	2	1	1	6	4	2	0	2	1	0	2	4	3	2	0	0	0	3	0	0	0	0	0	3	2	0	5	12	1	2	2	0	0	3	1	0	6	1	1	4	0	0
TIGR01942	8	0	5	0	0	0	0	1	3	1	2	2	1	6	0	1	0	1	0	2	0	0	1	4	1	0	1	0	0	0	0	7	0	0	0	0	0	0	0	0	1	0	7	0	0	1	0	0	0
TIGR01943	3	6	12	10	4	5	0	2	7	5	18	5	7	4	4	5	5	3	11	3	5	15	0	2	1	2	6	10	2	6	2	5	0	8	15	3	2	5	1	2	4	11	12	19	3	2	18	7	6
TIGR01944	4	1	3	6	1	1	0	3	3	2	7	4	3	1	1	0	3	4	5	3	1	4	1	0	2	3	2	1	0	10	2	4	0	4	8	2	0	2	0	0	0	1	6	4	1	2	2	1	1
TIGR01945	9	10	4	10	4	1	0	3	9	9	10	6	2	7	17	1	6	1	12	2	1	3	3	0	6	7	6	2	3	12	2	14	0	6	20	3	2	6	3	4	9	4	9	7	2	6	6	3	0
TIGR01946	9	11	5	12	4	2	1	7	7	12	9	9	5	4	8	5	5	2	11	2	2	4	1	0	12	1	9	4	0	8	5	8	0	10	15	5	7	9	1	4	4	3	8	11	3	2	13	7	0
TIGR01947	0	5	1	6	2	0	0	1	0	4	2	3	2	5	2	4	0	5	7	0	0	1	2	1	4	3	3	0	1	4	0	3	0	1	5	1	3	4	0	1	0	2	4	2	2	0	4	1	0
TIGR01948	5	7	5	10	2	0	0	3	4	4	18	5	5	6	5	9	7	6	14	3	3	5	1	2	4	3	14	4	6	13	3	3	0	8	11	1	2	3	3	0	4	3	3	9	3	0	11	5	4
TIGR01949	0	3	1	0	0	0	0	1	0	1	4	0	1	0	7	0	0	0	0	2	0	0	0	0	1	0	0	1	2	1	0	1	0	1	2	0	0	0	0	0	2	0	1	0	0	0	0	1	0
TIGR01950	10	4	1	0	0	0	0	3	9	3	13	5	0	2	4	0	0	2	0	2	2	0	1	3	3	0	0	2	2	9	2	7	0	0	0	2	0	0	1	0	0	0	7	3	1	1	0	0	0
TIGR01951	6	4	5	11	10	9	6	3	6	2	15	6	10	6	2	4	12	18	7	1	4	8	6	3	3	27	11	7	4	9	3	12	7	4	13	5	3	8	2	2	6	2	6	6	12	10	5	5	4
TIGR01953	13	9	7	8	12	5	2	5	14	5	17	7	5	11	11	14	14	14	8	1	2	8	4	8	3	12	11	2	3	9	3	12	3	4	20	4	2	8	4	1	2	6	8	7	7	13	8	8	0
TIGR01954	6	2	0	0	0	0	1	1	3	0	9	4	2	3	5	5	1	0	2	4	1	2	0	1	0	0	0	0	3	7	3	6	1	0	0	2	0	0	0	0	0	0	3	1	2	1	1	0	1
TIGR01955	8	2	2	0	0	0	0	1	12	1	8	6	2	3	2	2	0	1	1	2	2	0	1	1	5	0	0	1	1	5	1	3	0	1	5	1	0	0	0	0	0	0	3	0	3	2	0	0	0
TIGR01957	13	3	4	0	0	0	0	3	10	7	16	7	1	4	5	6	5	5	15	2	4	1	3	1	3	9	0	3	3	2	1	13	0	2	14	0	4	3	3	0	3	2	10	13	3	3	7	2	0
TIGR01958	2	7	0	0	3	0	0	5	0	0	5	2	0	1	2	1	7	1	2	4	2	3	1	1	2	9	4	5	1	6	4	3	0	2	2	0	3	2	2	4	4	5	5	3	0	0	1	8	1
TIGR01959	9	9	4	0	5	1	0	1	5	3	18	9	4	3	9	7	11	1	0	4	9	6	3	5	8	25	10	3	2	5	4	11	2	0	6	2	1	0	1	1	1	2	10	0	1	5	1	8	1
TIGR01961	11	3	7	0	0	1	0	2	5	2	10	5	0	2	10	2	5	2	6	9	1	1	2	2	10	6	0	1	3	4	0	4	0	5	6	1	1	2	0	0	1	0	10	5	1	2	5	1	1
TIGR01962	19	1	10	0	0	2	0	4	4	3	8	10	1	8	15	5	7	3	5	6	3	2	4	2	5	23	0	3	2	6	3	5	0	2	16	7	2	2	0	2	3	0	20	4	2	2	5	2	0
TIGR01963	4	1	0	1	5	0	1	0	1	1	9	3	9	3	0	1	3	2	3	5	0	2	0	1	0	5	0	1	2	1	0	7	0	1	4	0	2	5	0	0	1	2	1	1	4	3	0	0	0
TIGR01965	0	0	0	0	0	0	0	0	0	0	0	0	0	0	0	0	0	0	1	0	0	1	0	0	0	0	0	0	0	0	0	0	0	0	0	0	0	0	0	0	0	0	0	0	0	0	0	0	0
TIGR01966	10	2	1	19	23	15	14	5	7	9	28	7	16	13	13	5	8	25	13	8	1	8	6	13	4	14	9	31	12	28	0	13	10	1	6	6	0	3	4	5	2	12	16	0	25	29	6	6	0
TIGR01967	0	2	1	0	0	0	0	0	0	0	0	0	0	1	1	0	0	0	0	0	0	0	0	0	0	0	0	0	0	0	0	0	0	0	0	0	0	0	0	0	0	0	0	0	0	0	0	0	0
TIGR01968	9	5	2	15	4	1	0	6	5	3	8	4	6	9	6	1	8	5	1	2	0	10	3	1	4	3	10	6	5	18	3	4	1	0	6	3	0	1	1	1	2	3	6	2	5	1	1	3	5
TIGR01969	0	3	2	2	0	0	3	2	2	0	2	1	3	0	4	7	8	10	4	2	0	3	0	2	1	6	7	8	2	0	1	7	2	3	13	3	2	2	0	5	4	4	5	4	6	1	1	1	1
TIGR01970	13	1	1	0	0	0	0	0	3	0	1	4	0	5	5	1	0	1	0	0	0	0	3	0	2	0	0	1	1	2	0	0	0	0	0	2	0	0	0	0	0	0	5	1	0	2	0	0	0
TIGR01971	8	4	5	12	0	5	1	5	3	9	7	6	2	1	10	2	4	1	6	2	2	4	1	0	7	8	3	3	5	8	1	6	0	3	13	0	2	16	1	1	4	0	9	5	2	7	6	2	2
TIGR01972	14	1	4	0	0	0	0	2	2	1	12	3	1	5	7	4	4	3	2	5	0	3	3	2	11	13	0	0	3	5	5	13	0	0	4	1	0	5	0	1	1	1	5	1	0	2	1	0	0
TIGR01973	5	0	3	0	0	0	0	0	0	0	0	3	0	5	2	0	1	0	0	0	0	0	0	2	0	0	0	2	1	2	0	3	0	0	0	1	0	0	0	0	0	0	0	0	1	1	0	0	0
TIGR01974	10	4	8	0	0	0	0	0	7	2	8	4	1	2	2	3	5	0	0	2	0	1	2	4	3	15	0	0	2	3	0	5	2	1	5	0	0	3	2	0	2	0	3	2	0	1	2	0	0
TIGR01975	15	2	3	27	0	0	0	6	9	2	3	4	4	3	8	1	1	6	2	0	0	3	6	0	4	0	7	3	1	17	2	11	0	0	2	0	0	0	2	0	0	1	6	1	4	0	4	1	0
TIGR01976	0	0	0	0	0	0	0	0	0	0	0	0	0	0	0	0	0	0	0	0	0	0	0	0	0	0	0	0	0	0	0	0	0	0	0	0	0	0	0	0	0	0	0	0	0	0	0	1	0
TIGR01977	0	0	0	13	10	1	0	2	0	0	0	0	2	0	0	0	1	0	0	0	0	6	0	0	0	2	5	0	1	4	0	1	0	0	0	0	0	0	1	1	0	2	2	0	0	0	2	1	1
TIGR01978	10	12	5	5	15	8	11	11	14	12	23	20	5	11	19	16	20	17	32	7	4	12	7	12	6	29	4	23	8	14	2	14	2	15	36	14	4	5	9	6	1	4	14	9	17	20	11	12	8
TIGR01979	12	9	11	5	15	10	16	9	22	21	32	13	11	16	19	13	23	23	22	9	8	26	14	20	12	26	2	24	10	11	8	18	10	10	40	10	5	15	5	4	4	13	16	17	16	29	22	9	5
TIGR01980	16	18	6	1	20	12	24	3	12	18	35	17	10	11	24	9	37	28	24	7	4	13	8	12	5	21	2	30	12	3	5	18	12	9	18	8	6	15	13	10	9	16	6	12	19	36	13	17	4
TIGR01981	1	6	2	0	0	1	0	0	3	0	3	0	1	4	3	2	2	4	1	0	0	2	3	4	5	3	1	5	1	0	0	4	0	1	3	0	0	2	0	0	2	0	1	1	1	3	0	1	0
TIGR01982	9	2	5	6	0	1	1	3	5	2	12	3	3	12	7	3	5	7	2	9	1	3	9	7	6	0	1	7	7	11	0	7	6	0	0	3	1	2	1	4	0	2	5	0	3	16	0	0	0
TIGR01983	7	4	5	4	2	2	0	5	9	2	10	7	3	4	7	0	11	1	0	4	0	2	3	0	4	2	3	3	3	4	2	3	1	1	5	2	0	0	1	1	0	6	8	1	2	3	1	1	1
TIGR01984	0	0	0	0	0	0	0	0	0	0	1	0	0	0	0	0	0	0	0	1	0	0	0	0	0	0	0	0	0	0	0	0	0	0	0	0	0	0	0	0	0	0	0	0	0	0	0	0	0
TIGR01987	0	0	0	0	0	0	0	0	0	0	7	0	0	0	1	0	5	0	0	0	0	0	0	7	0	2	10	9	0	0	0	1	3	0	0	1	1	0	3	0	0	0	3	3	1	10	1	0	2
TIGR01988	24	3	4	0	0	0	0	0	5	8	10	3	0	6	12	1	0	0	0	12	1	0	5	1	7	0	0	0	3	8	0	10	0	1	1	2	0	1	0	0	0	2	9	2	2	3	0	0	0
TIGR01990	12	8	3	2	9	0	0	6	5	4	21	7	18	7	4	6	22	5	12	3	3	8	1	2	9	12	6	5	3	9	3	6	3	0	13	1	1	9	1	1	4	5	12	6	4	19	5	0	3
TIGR01991	15	2	2	3	1	2	0	1	6	3	12	4	3	9	4	0	4	2	2	8	1	2	1	2	2	0	1	1	3	4	3	7	1	3	5	6	1	1	0	0	1	1	3	2	5	6	4	0	0
TIGR01992	8	6	3	12	0	1	0	1	3	2	6	5	3	3	5	0	5	3	1	1	1	7	2	8	5	1	1	0	4	7	0	6	0	0	0	1	0	1	0	3	0	0	3	1	3	0	0	4	0
TIGR01993	0	0	0	0	0	0	0	0	0	0	0	0	0	0	0	0	0	0	0	0	0	0	0	0	0	0	0	0	0	0	0	0	0	0	0	0	0	0	0	0	0	0	0	0	0	0	1	0	0
TIGR01994	0	1	0	1	2	5	7	2	0	0	8	0	4	2	2	1	7	8	2	0	0	3	3	2	0	8	8	7	1	1	0	2	0	1	7	6	0	1	1	3	0	4	0	0	7	9	1	3	4
TIGR01995	0	0	0	0	0	0	0	0	0	0	0	0	0	0	0	0	0	0	0	0	0	0	0	0	0	0	0	0	0	0	0	0	0	0	0	0	0	0	0	0	0	0	0	0	0	0	0	0	0
TIGR01996	2	1	0	11	1	1	0	8	6	2	13	1	12	2	0	2	18	2	2	9	1	9	2	1	1	37	14	4	7	6	6	6	1	1	5	7	1	2	0	3	3	3	5	2	2	1	2	1	0
TIGR01997	2	0	2	0	0	0	0	3	2	0	3	2	1	1	1	3	0	1	3	1	0	0	2	0	0	0	0	1	1	4	1	3	0	0	1	0	0	0	0	0	0	0	1	1	2	3	0	0	0
TIGR01998	7	0	1	18	0	1	2	5	5	0	5	4	2	8	7	1	3	5	0	4	1	4	3	12	1	6	6	16	1	8	4	10	9	0	0	3	1	1	0	5	2	2	9	1	4	16	1	1	1
TIGR01999	2	1	1	0	1	1	0	1	1	3	4	4	0	3	4	0	0	0	0	1	1	0	1	0	0	0	0	2	1	2	1	1	0	0	0	1	0	0	0	0	0	0	0	0	1	1	0	0	0
TIGR02002	18	6	3	18	4	0	0	3	14	2	8	9	13	10	14	5	12	3	2	7	0	7	7	5	6	9	7	0	2	12	3	4	0	0	0	14	1	3	4	3	0	4	4	2	4	8	1	1	0
TIGR02004	9	1	1	0	0	1	0	0	7	0	7	1	1	2	2	1	1	0	0	2	0	0	3	0	5	0	0	1	2	1	0	6	1	0	1	0	0	0	0	0	0	0	3	1	0	1	0	0	0
TIGR02005	0	5	0	16	2	5	0	9	0	1	13	0	3	0	7	0	0	9	2	2	1	3	0	2	0	0	1	3	3	9	2	8	0	0	1	1	2	0	1	0	0	0	9	0	1	6	0	1	0
TIGR02006	1	0	0	0	0	0	0	0	0	0	0	0	0	2	0	0	0	0	0	2	0	0	0	0	0	0	0	0	0	0	0	0	0	0	0	0	0	0	0	0	0	0	0	0	0	0	0	0	0
TIGR02007	6	3	0	0	1	0	0	3	5	3	12	0	0	0	8	1	1	0	0	1	2	0	0	0	2	3	0	3	0	4	0	6	0	0	2	1	0	1	0	0	0	0	4	0	1	0	1	0	0
TIGR02008	3	1	0	0	0	0	0	1	2	0	3	1	0	3	3	0	2	0	0	1	0	0	0	0	1	0	0	0	0	3	0	1	0	0	0	1	0	0	0	0	0	0	1	0	3	0	0	0	0
TIGR02009	17	4	1	6	0	3	0	1	2	6	3	2	3	6	10	6	5	5	3	5	4	2	2	5	3	3	5	4	3	5	1	11	2	1	6	4	1	4	2	2	3	2	10	1	3	5	2	0	1
TIGR02010	2	3	5	7	3	0	0	4	4	2	7	0	5	5	3	0	0	0	3	0	0	0	3	1	4	0	2	2	2	5	3	5	0	0	1	1	0	2	0	0	0	1	4	0	1	3	1	0	1
TIGR02011	4	1	2	0	0	1	0	1	1	2	1	1	0	6	4	1	0	0	2	1	1	0	3	0	1	0	0	0	1	5	0	1	0	0	0	1	0	0	0	0	0	0	4	0	3	2	0	0	0
TIGR02012	6	10	3	12	7	5	8	2	7	3	8	2	14	1	10	9	17	13	10	4	2	16	1	4	1	17	4	6	8	5	3	4	2	6	20	5	0	1	3	0	1	3	12	2	6	17	8	10	0
TIGR02013	17	34	21	31	7	16	5	4	4	5	20	8	19	23	17	15	35	17	9	8	3	17	15	18	10	39	24	14	10	14	4	23	3	11	28	7	4	12	5	8	10	11	17	4	10	26	10	5	4
TIGR02017	0	0	0	0	0	0	0	0	0	0	4	0	0	0	0	0	0	0	0	0	0	2	0	0	0	0	0	0	0	0	0	0	0	0	0	0	0	0	0	0	0	0	1	0	0	0	0	0	0
TIGR02018	14	1	5	3	1	0	0	5	2	2	11	1	11	8	10	8	24	8	5	11	1	7	3	3	4	21	9	16	4	7	1	14	4	0	2	0	0	3	0	0	2	7	7	1	4	14	0	1	0
TIGR02020	0	0	0	0	0	0	0	0	0	0	0	0	0	0	0	0	0	0	0	0	0	0	0	0	0	1	0	0	0	0	0	0	0	0	0	0	0	0	0	0	0	0	0	0	0	0	0	0	0
TIGR02021	0	0	0	0	0	0	0	0	0	0	1	0	0	0	0	0	0	0	1	0	0	0	0	0	0	0	0	0	0	0	0	0	0	0	0	0	0	0	0	0	0	0	0	0	0	0	0	0	0
TIGR02022	0	0	0	0	0	0	0	0	0	0	0	0	0	0	0	0	0	2	0	0	0	0	0	0	0	0	0	0	0	0	0	0	0	0	0	0	0	0	0	0	0	0	0	0	0	0	0	0	0
TIGR02024	0	8	4	0	0	0	0	1	10	1	9	4	2	0	5	6	0	0	9	0	7	0	0	0	4	0	0	0	0	0	3	0	0	9	32	0	1	5	0	1	1	0	0	4	5	0	5	6	0
TIGR02027	7	6	7	10	8	8	14	4	7	1	27	7	5	8	7	11	25	21	20	7	6	21	6	5	2	23	8	19	4	15	8	27	6	8	21	9	3	12	13	3	8	2	14	12	19	28	15	10	6
TIGR02030	0	0	0	0	0	7	0	1	0	0	1	0	0	0	0	0	0	0	0	0	0	2	0	0	0	1	0	0	1	0	0	1	0	2	1	0	0	0	0	0	0	0	1	0	4	1	0	0	0
TIGR02033	7	3	3	1	7	1	0	1	4	0	0	3	7	6	4	2	2	1	0	0	1	3	4	1	2	8	6	3	1	8	1	4	1	0	7	2	1	1	1	2	2	6	7	0	1	6	0	0	0
TIGR02034	12	10	5	0	0	1	0	9	14	7	9	10	3	5	5	8	0	4	8	4	3	3	3	0	6	0	1	2	4	6	1	14	0	4	26	2	4	1	7	3	2	0	6	12	3	5	8	5	2
TIGR02035	12	3	1	0	0	0	0	2	7	3	14	5	3	8	15	1	0	0	0	2	0	0	2	0	2	0	1	3	6	2	0	8	1	0	0	3	0	0	0	1	0	0	6	1	1	0	1	1	1
TIGR02036	15	1	2	0	0	1	0	3	1	5	11	3	3	5	1	0	0	5	2	15	0	1	5	2	0	0	0	0	1	0	0	5	0	0	0	3	0	0	2	0	0	0	7	0	0	4	0	0	0
TIGR02037	27	9	5	6	1	2	3	4	9	8	21	6	3	9	12	2	12	13	8	6	5	2	7	11	9	4	3	5	3	14	0	7	4	2	12	8	2	2	2	3	2	6	6	0	3	11	2	0	2
TIGR02038	3	0	4	0	3	3	1	1	5	2	6	6	4	8	17	3	1	1	0	2	1	2	5	2	3	1	1	0	0	10	1	5	0	0	1	1	0	1	2	0	0	0	10	1	3	3	0	0	0
TIGR02039	5	5	2	0	0	0	0	5	9	3	8	3	1	4	5	2	0	0	6	4	3	1	2	3	13	0	0	0	0	4	2	10	0	3	12	1	4	1	1	2	0	0	2	3	2	1	5	0	0
TIGR02041	11	3	4	0	0	7	0	4	3	1	8	3	3	9	6	1	2	1	2	2	2	2	2	2	4	0	0	2	4	8	5	10	0	0	0	9	0	0	0	0	0	0	8	1	0	1	2	0	1
TIGR02043	7	1	1	2	4	1	2	1	5	3	9	3	4	4	8	0	3	2	3	4	0	13	3	8	1	2	3	2	6	2	2	2	1	0	3	2	0	2	1	0	1	3	6	1	1	6	1	1	0
TIGR02044	4	2	1	1	4	1	3	2	2	4	11	5	11	5	2	3	13	4	3	4	1	11	1	9	2	12	12	4	1	4	2	8	1	0	4	4	2	4	0	3	1	8	5	0	7	7	2	6	3
TIGR02046	0	4	2	0	0	0	0	0	5	1	2	0	0	0	0	3	1	0	6	0	1	0	0	0	3	12	0	1	0	0	0	0	0	0	9	0	1	6	0	2	1	0	1	3	0	0	2	1	0
TIGR02047	1	0	0	0	3	0	3	1	0	0	4	0	1	0	0	3	3	11	0	1	0	1	0	1	0	3	5	0	2	1	2	1	0	0	1	1	0	1	0	1	0	4	1	0	1	0	0	2	2
TIGR02050	7	0	0	0	0	0	0	0	9	1	2	2	2	2	3	1	2	2	0	2	1	0	2	1	2	7	0	5	1	3	0	1	2	0	0	0	1	1	0	0	0	1	4	0	0	1	0	0	0
TIGR02051	3	2	0	0	3	1	3	1	2	3	8	6	2	4	4	0	11	2	0	17	3	2	0	6	1	6	1	2	2	0	1	2	2	0	0	0	1	1	1	2	0	1	3	0	0	2	0	1	1
TIGR02052	0	0	0	0	0	0	1	0	1	0	0	0	1	0	4	2	2	0	0	5	0	1	0	0	1	0	0	0	0	0	1	1	0	0	1	0	0	0	0	0	0	0	0	0	0	0	0	0	0
TIGR02053	0	0	0	0	0	0	0	0	0	0	0	0	0	0	0	0	0	0	0	4	0	2	0	0	0	0	0	0	0	0	0	0	0	0	0	0	0	0	0	1	0	0	0	0	0	5	0	0	0
TIGR02054	0	4	0	0	0	0	0	0	0	0	0	0	0	0	1	0	0	1	0	6	0	0	0	0	0	0	0	0	1	0	0	1	0	0	0	0	0	0	0	0	0	0	0	0	0	0	0	0	0
TIGR02055	0	2	0	0	0	0	0	0	0	1	0	0	1	0	0	0	1	0	0	0	0	2	0	0	0	0	0	0	0	1	0	0	0	0	0	0	1	0	0	2	0	0	1	0	0	0	0	0	0
TIGR02057	3	1	2	0	0	1	0	0	2	1	3	0	2	2	2	0	1	0	0	1	0	0	0	0	3	0	0	0	1	2	0	3	0	0	0	0	0	1	0	0	1	0	1	0	0	0	0	0	0
TIGR02060	0	0	0	0	0	0	0	0	0	0	0	0	0	0	0	0	0	0	0	0	0	0	0	0	0	0	0	0	0	0	0	0	0	0	2	0	0	0	0	0	0	0	0	0	1	1	0	0	0
TIGR02061	0	0	0	0	0	0	0	1	0	0	0	0	0	0	0	0	0	0	0	0	0	0	0	0	0	0	0	0	0	0	0	0	0	0	0	0	0	0	0	0	0	0	0	0	0	0	0	0	0
TIGR02062	11	1	2	0	0	0	1	0	6	1	4	0	0	3	6	3	2	1	0	4	0	0	1	1	4	0	0	3	2	3	0	9	1	0	0	1	0	1	2	1	0	0	4	0	3	3	0	0	0
TIGR02063	17	3	8	2	1	1	0	1	4	1	5	1	5	4	7	1	1	1	1	5	0	1	7	1	11	1	2	1	0	5	2	2	1	0	7	4	0	3	0	1	3	2	2	0	0	3	2	2	0
TIGR02064	0	0	0	0	0	0	0	1	0	0	0	0	0	0	0	0	0	0	0	0	0	0	0	0	0	0	0	0	0	0	0	0	0	0	0	0	0	0	0	0	0	0	0	0	0	0	0	0	0
TIGR02066	0	0	0	0	0	0	0	0	0	0	0	0	0	0	0	0	0	0	0	0	0	0	0	0	0	0	0	0	0	0	0	0	0	0	0	0	0	0	0	0	0	0	0	0	0	0	0	0	0
TIGR02067	4	3	2	0	0	0	0	0	0	0	4	1	0	2	5	10	2	0	3	1	0	1	0	1	3	15	0	0	0	1	0	5	0	0	0	1	0	0	0	2	0	0	2	0	0	1	1	1	0
TIGR02069	0	0	0	7	0	0	0	2	0	0	0	0	5	0	0	0	0	0	0	0	0	2	0	0	0	0	3	2	0	4	0	0	0	0	0	1	0	0	0	0	0	0	0	0	0	0	0	0	0
TIGR02070	23	12	9	6	6	13	7	8	12	14	21	20	7	14	19	10	21	18	17	7	6	8	8	9	15	16	9	18	3	10	2	14	6	12	26	6	5	5	2	5	7	7	16	12	11	16	5	5	5
TIGR02071	6	1	4	0	0	0	0	0	1	0	3	0	1	4	3	0	0	0	0	4	0	2	1	1	1	0	0	0	0	6	2	2	0	0	0	3	0	0	0	0	0	0	4	0	2	1	0	0	0
TIGR02072	6	2	5	1	1	0	0	0	1	2	5	4	0	1	6	8	0	1	1	1	0	0	1	0	2	0	0	1	4	2	1	3	0	3	9	2	1	2	0	0	1	0	2	0	1	2	0	0	0
TIGR02073	1	1	0	0	0	0	0	0	0	0	0	1	0	2	3	3	0	0	0	0	0	0	2	0	2	0	0	0	0	0	0	1	0	0	0	0	0	0	0	0	0	0	0	0	0	0	0	0	0
TIGR02074	4	2	0	3	0	2	0	0	0	0	1	0	1	0	1	1	1	0	0	1	0	2	2	0	2	1	3	0	0	1	0	1	1	2	1	0	0	1	0	2	0	3	0	0	3	1	0	0	0
TIGR02075	6	7	6	12	23	12	9	3	15	7	28	12	9	8	11	6	13	21	15	6	5	16	10	15	7	13	9	17	2	15	4	7	7	12	27	5	1	6	8	2	7	20	15	10	14	14	13	6	3
TIGR02076	0	0	0	0	0	0	0	0	0	0	1	0	0	0	0	0	0	0	0	0	0	0	0	0	0	0	0	0	0	0	0	0	0	0	1	0	0	0	0	0	0	0	0	0	6	0	0	1	0
TIGR02079	0	0	0	1	0	2	0	0	0	1	5	1	4	1	1	1	0	0	1	0	0	2	0	1	1	0	0	2	1	0	0	0	0	0	1	1	0	1	0	0	1	1	4	0	0	1	0	0	1
TIGR02080	11	1	2	6	3	9	7	4	11	4	22	6	2	12	14	1	16	12	12	6	0	5	8	7	4	10	5	16	11	8	2	19	1	1	3	7	0	0	4	2	0	7	10	0	5	11	1	4	2
TIGR02081	0	0	0	0	0	0	0	0	0	0	0	0	0	0	0	0	0	0	0	0	0	0	0	0	0	0	0	0	0	0	0	0	0	0	0	0	0	0	0	0	0	0	0	0	0	0	0	0	0
TIGR02082	0	0	0	0	0	0	0	0	0	0	0	0	0	0	0	0	0	0	0	2	0	0	0	0	0	0	0	0	0	0	0	0	0	0	0	0	0	0	0	0	0	0	0	0	0	0	0	0	0
TIGR02083	0	0	0	0	0	0	0	0	0	0	0	0	0	0	0	0	0	0	0	0	0	0	0	0	0	0	0	0	0	0	0	0	0	0	1	0	0	0	0	0	0	0	0	0	0	0	0	0	0
TIGR02084	0	0	0	0	5	0	0	2	0	0	0	0	0	0	0	2	0	0	0	0	0	4	1	0	0	0	1	0	1	1	0	1	0	1	2	2	0	0	3	0	0	1	1	0	0	1	0	1	1
TIGR02085	10	0	4	0	0	0	0	1	3	0	8	7	1	5	10	2	3	2	0	4	0	1	7	0	1	5	0	2	0	8	1	6	0	0	0	0	0	0	2	0	0	1	14	2	4	5	1	0	0
TIGR02086	0	0	1	0	0	0	0	0	0	0	0	0	0	0	1	1	0	1	0	0	0	0	0	0	1	0	0	0	0	0	0	0	0	0	0	0	0	0	0	0	0	0	1	0	0	0	0	0	0
TIGR02087	2	1	1	0	8	3	0	4	1	1	2	1	5	0	0	1	2	2	2	0	1	5	2	1	2	3	12	6	1	4	1	1	0	2	6	0	0	1	5	2	1	6	4	0	5	7	4	2	1
TIGR02088	0	0	0	0	0	0	0	0	0	0	0	0	0	0	0	0	0	0	0	0	0	0	0	0	0	0	0	0	0	0	0	0	0	0	0	0	0	0	0	0	0	0	0	0	0	0	0	0	0
TIGR02089	0	1	0	0	0	0	0	0	0	2	10	0	2	0	9	1	4	10	5	6	1	0	1	3	0	1	0	2	4	2	0	7	3	0	0	0	0	1	0	1	2	1	4	0	1	3	0	1	0
TIGR02090	0	4	0	0	7	10	0	1	2	2	5	0	0	0	1	2	2	1	5	0	0	6	0	0	3	0	2	2	9	1	2	1	1	5	9	7	3	4	0	1	0	0	4	1	5	5	5	3	0
TIGR02091	13	3	1	19	2	2	11	8	8	3	16	4	8	12	12	2	20	27	10	9	1	11	3	9	4	47	25	12	4	16	3	18	8	0	9	5	2	5	5	2	2	27	14	11	9	19	5	10	5
TIGR02092	0	0	0	13	0	2	1	5	0	0	0	0	3	0	0	0	2	0	0	0	0	1	0	1	0	0	1	2	0	4	0	0	1	0	3	0	0	1	0	1	2	2	0	0	0	4	1	2	1
TIGR02093	36	11	9	31	2	5	19	10	14	7	50	14	17	29	26	7	45	50	14	20	1	8	27	43	7	33	20	50	20	20	5	56	19	0	18	12	1	7	14	11	6	27	19	4	20	57	4	14	4
TIGR02094	0	21	7	0	0	0	0	1	1	10	4	11	0	0	4	4	0	0	16	0	5	0	0	1	4	0	0	0	1	0	3	3	0	4	23	0	1	5	0	4	7	0	8	5	0	0	15	3	0
TIGR02095	6	0	1	10	0	1	0	2	1	1	3	1	3	6	3	0	3	1	0	2	0	4	1	2	5	3	6	0	2	2	1	4	1	0	5	2	0	3	1	1	1	1	4	0	1	0	2	0	1
TIGR02096	0	0	0	0	0	0	0	0	0	0	0	0	0	0	0	0	0	0	0	0	0	0	0	0	0	0	1	0	0	0	0	0	0	0	0	0	0	0	0	0	1	0	0	3	0	0	0	0	0
TIGR02097	3	2	2	0	0	1	0	0	5	1	9	1	0	3	1	0	2	0	1	0	0	0	0	3	1	0	0	1	0	2	0	2	0	0	0	0	1	0	1	0	0	7	2	0	0	1	0	2	0
TIGR02098	10	2	1	73	5	0	0	4	7	0	18	4	2	3	5	1	5	5	3	1	1	4	3	0	1	7	5	5	1	5	1	7	4	2	4	3	0	2	1	1	2	3	6	2	0	25	2	0	3
TIGR02103	0	0	0	0	0	0	0	0	0	0	0	0	0	0	0	0	0	0	0	2	0	0	0	0	0	0	0	0	0	0	0	1	0	0	0	0	0	0	0	0	0	0	1	0	0	0	0	0	0
TIGR02104	0	4	7	29	0	3	4	1	3	2	6	6	8	0	7	10	10	18	9	2	3	0	1	0	5	4	5	5	4	4	5	2	2	2	28	0	0	10	0	1	4	9	0	7	5	10	4	2	0
TIGR02105	0	1	0	0	0	0	0	0	0	0	0	0	0	0	1	0	0	0	0	0	0	0	0	0	0	0	0	0	0	3	0	0	0	0	0	0	0	0	0	0	0	0	0	0	0	0	1	0	0
TIGR02106	1	0	0	0	0	0	0	0	0	0	1	0	0	0	0	0	0	0	0	1	0	1	1	0	1	0	0	0	0	1	3	0	0	0	0	3	0	0	0	0	0	0	0	0	0	1	0	0	0
TIGR02107	0	0	0	0	0	0	0	1	0	0	0	0	0	0	0	0	0	0	0	0	0	0	0	0	0	0	0	0	0	0	0	0	0	0	0	0	0	0	0	0	0	0	0	0	0	0	0	0	0
TIGR02108	0	0	0	0	0	0	0	1	0	0	4	0	0	0	0	0	0	0	0	4	0	0	0	0	0	0	0	0	0	0	0	1	0	0	0	0	0	0	0	0	0	0	0	0	0	0	0	0	0
TIGR02109	0	0	0	0	0	0	0	4	0	0	10	0	0	0	0	0	1	0	0	2	2	0	0	0	0	0	0	0	0	0	0	1	0	0	0	0	0	0	0	0	0	0	0	0	0	0	0	0	0
TIGR02111	0	0	0	0	0	0	0	1	0	1	9	0	0	0	0	0	0	0	0	1	0	0	0	0	0	0	0	0	0	0	0	1	0	0	0	0	0	0	0	0	0	0	0	0	0	0	0	0	0
TIGR02112	8	0	0	0	0	0	1	0	8	1	3	2	0	1	4	1	1	0	0	6	0	3	2	1	2	0	0	2	1	6	6	11	1	1	2	2	0	1	0	1	2	0	3	0	5	1	0	1	2
TIGR02113	1	3	2	6	4	0	1	0	2	1	3	2	2	2	4	1	2	8	7	2	1	1	3	2	2	4	5	0	0	2	0	3	1	1	7	3	0	3	2	2	0	1	4	1	2	3	3	3	1
TIGR02114	0	0	1	0	0	0	0	0	0	0	1	1	3	2	0	0	0	2	3	0	0	3	0	0	1	1	0	0	0	0	0	2	0	1	3	1	1	0	0	0	0	0	0	1	0	0	0	1	0
TIGR02115	2	0	0	0	0	0	0	1	3	2	0	2	0	0	2	1	0	0	3	0	1	0	1	0	1	0	0	0	0	0	0	2	0	3	2	0	0	2	0	1	0	0	0	3	0	1	0	1	0
TIGR02116	1	1	3	0	0	1	1	4	1	9	4	28	1	2	7	2	2	0	7	0	3	1	0	2	3	24	6	3	1	0	0	18	4	15	11	1	1	3	4	6	2	16	3	1	2	10	7	8	0
TIGR02117	0	0	0	0	0	0	0	0	0	2	0	0	0	0	0	0	0	0	0	0	0	0	0	0	0	0	0	0	0	0	0	1	0	0	0	0	0	0	0	0	0	0	0	0	0	0	0	0	0
TIGR02118	0	0	0	0	0	1	0	0	0	0	0	0	0	0	0	0	0	0	0	0	0	0	0	0	0	0	0	0	0	0	0	0	0	0	0	0	0	0	0	0	0	0	0	0	0	0	0	0	0
TIGR02119	13	4	2	0	0	0	0	2	4	1	7	6	1	11	7	0	4	3	0	4	0	0	2	0	1	0	1	3	1	6	2	8	1	1	2	3	0	0	0	0	0	0	9	2	2	2	1	0	0
TIGR02120	20	2	5	16	0	0	0	3	10	8	5	5	1	10	0	2	8	0	4	6	1	1	9	1	5	0	2	1	3	7	2	15	1	0	0	4	0	1	0	0	1	0	6	0	3	2	2	0	1
TIGR02121	6	3	1	0	12	8	8	5	11	3	19	5	1	15	13	1	25	19	8	4	4	5	9	8	1	26	3	11	9	9	1	6	11	5	3	7	2	1	4	2	2	6	13	0	14	17	3	4	5
TIGR02123	0	0	0	0	0	0	0	1	0	0	0	0	0	0	0	0	0	0	0	0	0	0	1	0	0	1	0	0	0	0	0	0	0	0	0	0	0	0	0	0	0	0	0	0	0	0	1	0	0
TIGR02124	10	8	1	0	10	7	2	3	8	12	22	5	1	5	5	1	2	1	0	2	4	5	2	1	3	6	0	2	0	4	1	6	0	1	4	2	2	4	2	1	0	0	15	0	10	9	3	1	0
TIGR02125	5	6	2	0	10	3	0	0	8	0	8	4	0	4	5	1	0	0	1	0	0	2	2	0	4	0	0	0	3	5	0	2	1	1	2	3	2	0	0	0	1	1	5	0	3	4	0	1	0
TIGR02126	0	0	0	0	0	0	0	0	0	0	0	0	0	0	0	0	0	0	0	0	0	0	0	0	0	0	0	0	0	0	0	3	0	0	0	0	0	0	0	1	0	1	2	0	0	0	0	0	0
TIGR02127	0	1	4	0	0	0	4	0	1	5	8	0	3	5	4	6	6	12	8	2	3	2	8	7	2	10	6	6	1	1	3	11	7	1	9	1	1	3	3	3	4	3	7	4	3	9	2	4	2
TIGR02129	0	0	0	0	0	0	0	0	0	0	0	0	0	0	0	0	0	0	0	0	0	0	0	0	0	2	4	0	0	0	0	0	0	0	2	0	1	0	0	0	0	3	6	0	0	1	1	0	0
TIGR02133	0	0	0	0	0	0	0	0	0	0	0	0	0	0	0	0	3	0	0	0	0	0	0	0	0	6	0	0	0	0	0	0	0	0	0	0	0	0	0	0	0	0	0	0	0	0	0	0	0
TIGR02134	0	0	0	0	0	0	0	1	0	0	0	0	0	0	0	0	0	0	0	0	0	0	0	0	0	0	0	0	0	0	0	0	0	0	0	0	0	0	0	0	0	0	0	0	0	0	0	0	0
TIGR02135	5	5	4	6	2	3	2	5	6	2	7	3	5	9	6	2	6	4	8	2	1	3	2	6	5	11	2	5	2	5	1	6	6	1	11	3	1	5	6	3	1	12	1	3	4	7	3	2	3
TIGR02136	0	0	0	0	0	0	0	0	0	0	0	0	0	0	0	0	0	0	0	0	0	0	0	0	0	0	0	0	0	0	0	0	0	0	0	0	0	0	0	0	0	0	0	0	0	0	1	0	0
TIGR02137	0	0	0	0	0	0	0	1	0	0	0	0	0	0	0	0	0	0	0	0	0	0	0	0	0	0	0	0	0	0	0	0	0	0	2	0	0	0	0	0	0	0	0	0	0	0	0	5	0
TIGR02138	4	9	3	12	2	5	11	9	9	4	18	7	2	10	14	8	10	16	7	5	3	5	8	6	9	11	15	10	5	8	4	9	4	4	22	4	3	5	3	3	11	10	7	4	10	9	6	7	2
TIGR02139	3	2	3	0	2	3	0	1	5	4	6	1	1	5	5	2	10	4	0	3	0	8	5	2	4	12	5	4	1	3	1	4	0	0	13	4	5	0	1	1	2	1	4	2	4	6	1	3	2
TIGR02140	2	0	0	0	0	0	0	1	0	0	1	0	0	0	0	0	0	0	1	0	0	0	0	0	0	0	0	0	0	0	0	0	0	0	3	0	0	0	0	2	0	1	0	0	1	0	0	0	0
TIGR02141	13	6	8	23	11	2	5	6	11	3	15	4	13	15	15	11	63	19	12	16	1	19	9	7	8	81	18	11	8	8	4	17	7	5	12	7	6	9	4	5	5	26	12	10	13	37	5	6	6
TIGR02142	5	1	0	0	1	3	0	1	6	1	8	0	0	2	3	1	1	1	1	1	2	3	2	1	1	0	0	2	0	3	1	2	0	0	0	1	0	0	0	0	0	0	4	0	2	2	0	0	0
TIGR02143	8	1	5	0	0	1	0	2	9	1	6	6	2	8	7	1	2	3	0	0	2	2	2	3	2	0	0	1	1	7	1	10	0	0	1	1	1	1	1	0	0	2	3	0	2	1	1	0	0
TIGR02145	0	1	2	0	0	0	0	0	4	0	0	0	0	0	2	5	0	0	0	0	0	0	0	0	3	0	0	0	0	0	2	0	0	0	8	0	0	6	0	0	2	0	0	6	0	0	0	1	0
TIGR02148	0	0	0	0	0	0	0	0	0	0	0	0	0	0	0	0	0	12	0	0	0	0	0	0	0	0	1	0	0	0	0	3	1	0	0	0	0	0	1	0	0	0	0	0	0	0	0	0	0
TIGR02149	0	1	0	1	0	0	14	0	0	3	11	0	0	0	10	1	12	31	6	1	3	0	3	14	0	21	1	9	1	0	0	2	8	0	0	0	0	0	1	1	0	4	0	0	2	8	0	3	0
TIGR02150	4	5	0	0	0	0	0	1	3	2	3	2	1	3	1	1	1	3	0	3	0	0	2	1	3	1	0	1	1	3	0	2	0	2	0	1	1	0	0	0	1	0	7	1	2	2	1	0	0
TIGR02151	1	1	0	1	0	0	0	0	0	0	3	1	0	0	0	1	0	1	0	0	0	1	0	0	0	0	1	0	0	0	0	1	0	0	2	2	0	1	0	0	0	0	0	0	1	1	0	0	0
TIGR02152	30	18	13	30	12	9	6	12	13	14	30	17	19	26	21	9	26	14	11	14	5	16	14	26	14	32	22	20	17	25	3	23	7	4	25	16	3	12	4	7	3	9	15	6	19	32	8	13	3
TIGR02153	0	0	0	0	0	0	0	0	0	0	0	0	0	0	0	0	0	0	0	0	0	0	0	0	0	0	0	0	0	0	0	0	0	0	0	0	0	0	0	0	0	0	0	0	0	0	0	0	0
TIGR02154	72	66	45	82	36	11	38	83	44	50	119	74	63	52	68	54	150	80	98	40	18	60	42	44	62	133	83	54	47	79	26	74	16	49	143	30	34	55	34	34	53	59	64	43	59	58	79	66	27
TIGR02155	0	9	5	0	0	1	0	1	5	6	6	6	2	0	6	7	5	0	14	2	1	0	0	3	8	0	1	3	2	2	3	4	1	6	15	0	1	8	0	1	2	0	1	3	1	1	6	3	0
TIGR02156	0	0	0	0	0	1	0	3	0	0	6	0	0	0	0	0	0	0	0	3	0	0	0	0	0	0	0	0	0	5	0	1	0	0	0	0	0	0	1	0	1	0	5	0	0	0	0	0	0
TIGR02157	0	0	0	0	0	2	0	2	0	0	3	0	0	0	0	0	0	0	0	1	0	0	0	0	0	0	0	2	0	5	0	1	0	0	0	0	0	0	0	0	0	0	2	0	2	0	0	0	0
TIGR02158	0	0	0	0	0	1	0	0	0	0	3	0	0	0	0	0	3	0	0	2	1	0	0	2	0	0	0	1	0	3	0	0	0	0	0	0	0	0	0	0	0	0	4	0	1	0	0	0	0
TIGR02159	0	0	0	0	0	1	0	1	0	0	6	0	1	0	0	0	2	0	0	1	0	0	0	1	0	0	0	0	0	2	0	0	0	0	0	0	0	0	1	0	0	0	1	0	0	0	0	0	0
TIGR02160	0	3	0	0	0	0	0	1	1	0	3	0	0	0	0	0	1	0	0	1	0	0	2	0	0	0	0	3	0	3	0	1	0	0	0	0	0	0	0	0	0	0	1	0	0	0	0	0	0
TIGR02161	12	3	3	0	1	0	0	0	6	2	1	3	0	3	6	1	0	4	2	0	0	1	1	2	5	0	0	3	3	10	1	5	0	0	0	5	0	0	0	0	0	1	6	0	0	2	0	0	0
TIGR02162	11	0	3	0	0	0	0	0	10	1	1	9	0	7	4	1	0	0	2	0	0	0	2	3	1	0	0	1	0	6	0	2	0	0	0	2	0	0	1	1	0	0	8	2	2	0	0	0	0
TIGR02163	14	5	3	0	2	1	2	0	5	3	4	1	0	5	10	1	0	0	3	0	1	2	1	0	5	0	2	6	4	11	1	6	0	0	3	4	0	5	0	0	1	0	7	2	3	3	0	2	0
TIGR02166	14	3	10	0	0	1	0	0	2	1	2	2	1	8	7	1	3	1	1	7	0	1	2	4	9	0	0	3	2	6	2	7	0	0	0	2	0	0	1	0	3	0	6	0	1	0	0	0	0
TIGR02167	0	0	0	0	0	0	0	2	0	0	0	0	1	0	0	0	0	0	1	0	0	0	0	0	0	0	2	0	0	0	0	2	0	0	0	0	0	0	0	0	0	0	0	0	0	0	0	2	0
TIGR02170	0	0	0	10	1	0	0	0	0	0	0	0	0	0	0	0	0	3	0	0	0	0	0	0	0	0	0	0	0	1	0	0	0	0	0	0	0	0	0	0	0	0	0	0	0	0	0	0	1
TIGR02172	0	0	0	0	0	0	0	0	0	0	0	0	0	0	0	0	0	0	0	0	0	0	0	0	0	0	0	0	0	0	0	0	0	0	0	0	0	0	0	0	0	0	0	0	0	0	0	0	0
TIGR02173	0	0	0	0	0	0	0	0	0	0	0	0	0	0	0	0	0	1	1	0	0	1	0	0	0	1	2	0	0	0	0	0	0	0	0	0	0	0	0	0	0	4	1	1	0	0	0	1	1
TIGR02174	0	0	0	0	0	0	0	0	0	0	0	0	0	0	0	0	0	0	0	0	0	0	0	0	0	0	0	0	0	0	2	0	0	0	0	0	0	0	0	0	0	0	0	0	0	0	0	0	0
TIGR02175	0	0	0	0	0	0	0	0	0	0	0	0	0	0	0	0	0	0	0	0	0	0	0	0	0	0	0	0	0	0	0	0	0	0	0	0	0	0	0	0	0	0	0	0	0	0	0	0	0
TIGR02176	2	10	3	31	0	4	0	2	4	1	3	1	3	5	7	6	2	0	4	6	0	6	5	0	3	3	4	0	1	4	3	3	1	2	13	6	2	11	0	5	0	3	2	4	6	4	1	2	0
TIGR02177	0	12	3	0	6	4	0	0	5	9	7	5	3	0	3	2	0	0	8	0	2	2	1	0	2	0	2	2	1	0	1	0	0	9	18	0	0	9	0	5	4	2	1	12	6	2	1	1	0
TIGR02178	11	0	2	0	0	0	0	1	7	4	6	2	0	1	3	0	0	1	0	2	0	0	1	0	6	0	0	0	1	6	1	0	0	0	0	0	0	0	2	0	1	0	5	0	4	1	0	0	0
TIGR02179	3	39	3	20	16	3	0	11	6	20	16	11	30	2	12	9	18	3	18	1	8	26	3	2	8	17	17	6	0	13	7	7	1	18	50	3	9	11	6	11	12	5	8	14	10	11	10	18	5
TIGR02181	3	0	1	0	0	0	0	1	2	2	13	0	0	4	3	0	0	2	2	0	1	0	4	1	2	4	0	4	2	4	3	11	0	1	0	3	2	6	1	0	0	0	2	3	6	1	1	0	0
TIGR02182	4	2	0	0	0	0	2	0	1	4	1	3	0	4	1	3	0	1	0	0	0	0	0	0	3	0	0	5	0	5	1	5	0	0	0	3	0	1	0	0	0	0	1	0	0	0	0	0	0
TIGR02183	2	0	1	0	3	2	0	2	2	1	1	3	0	2	5	2	3	0	0	1	1	0	5	1	1	0	0	1	0	2	0	2	0	1	2	0	0	0	0	1	0	0	3	0	0	0	0	0	0
TIGR02184	0	0	0	0	0	0	0	0	0	0	0	0	0	0	0	1	0	0	0	0	0	0	0	0	1	0	0	0	0	0	0	0	0	0	0	0	0	0	0	0	0	0	0	0	1	0	0	0	0
TIGR02185	0	3	0	0	0	0	0	0	0	0	0	0	1	3	0	0	7	0	0	0	0	6	3	1	0	5	0	4	1	0	0	2	0	0	5	0	3	0	1	5	0	4	0	0	0	0	0	6	1
TIGR02187	0	0	0	0	0	0	0	0	0	0	0	0	0	0	0	0	0	0	0	0	0	0	0	0	0	0	0	0	0	0	0	0	0	0	0	0	0	0	2	0	0	0	0	0	0	1	0	0	1
TIGR02188	17	6	5	0	0	0	0	2	4	5	20	3	1	19	9	6	0	2	2	7	0	4	2	2	6	0	0	3	5	11	0	16	0	0	3	5	0	1	4	0	1	0	10	1	6	1	0	0	0
TIGR02189	0	0	0	0	0	0	1	0	0	0	0	0	0	0	0	0	0	0	0	0	0	0	0	0	0	0	0	0	1	0	0	1	0	0	0	0	0	0	0	0	0	1	0	0	0	0	0	0	0
TIGR02190	0	0	0	0	0	1	0	0	0	0	0	1	0	0	0	0	1	0	1	0	0	0	0	0	0	0	0	0	0	1	0	0	0	0	0	1	0	0	0	0	0	0	0	0	0	0	0	0	0
TIGR02191	4	3	2	8	6	6	4	7	9	3	5	8	5	8	9	8	5	20	12	8	1	7	4	6	4	9	3	8	3	5	4	2	6	1	13	8	1	3	9	3	2	6	9	6	9	9	3	5	2
TIGR02192	0	1	0	0	0	0	0	0	0	0	0	0	3	0	3	0	0	0	0	0	0	1	0	0	0	0	0	0	0	0	0	0	0	0	0	1	0	0	0	0	0	0	0	0	0	0	0	0	0
TIGR02193	9	0	2	0	0	1	1	3	6	1	5	4	1	5	2	1	6	0	1	3	0	1	2	2	7	0	0	0	0	5	2	6	0	0	0	5	0	0	1	0	0	0	5	0	2	9	0	0	0
TIGR02194	3	0	1	1	0	1	12	1	4	2	8	3	2	3	9	3	17	7	7	2	0	3	5	8	4	13	3	7	2	6	4	12	2	2	0	1	0	0	4	0	1	6	4	1	4	9	0	3	0
TIGR02195	4	2	2	0	2	1	1	3	5	1	7	7	1	6	6	4	0	4	2	1	0	1	3	2	3	0	1	0	4	10	1	7	1	1	1	2	0	4	1	0	0	3	9	0	2	1	1	2	0
TIGR02196	0	0	0	13	0	1	0	1	0	0	0	0	2	0	0	0	0	0	1	0	0	0	1	0	1	0	3	0	0	5	1	0	0	1	1	1	0	0	1	0	0	1	1	2	1	0	0	0	0
TIGR02197	9	0	0	0	7	4	0	4	2	2	14	4	4	4	9	3	0	2	1	2	1	2	0	1	1	1	2	3	3	7	0	10	0	3	3	6	2	0	5	0	0	1	9	2	3	7	1	0	1
TIGR02198	10	0	1	0	12	10	0	7	6	3	14	1	1	6	2	3	3	2	3	4	3	3	1	2	1	1	2	2	2	6	1	10	1	0	7	5	0	2	1	3	0	2	12	1	9	12	0	0	0
TIGR02199	10	5	1	0	18	5	0	2	5	6	4	5	2	3	8	2	6	1	3	3	0	4	2	0	1	2	0	3	1	7	1	7	0	3	6	2	0	1	1	0	2	2	8	2	4	5	1	0	0
TIGR02200	0	0	0	0	0	0	3	0	0	1	6	0	0	0	0	2	2	0	8	1	0	0	2	5	0	3	0	9	5	0	0	4	2	0	0	0	0	0	0	0	1	3	0	0	4	3	1	1	1
TIGR02201	4	2	2	0	0	0	0	0	5	1	4	1	0	4	4	0	1	1	0	3	2	1	1	2	8	0	0	2	2	12	1	10	0	0	2	2	1	1	2	0	0	2	9	1	1	2	0	0	0
TIGR02203	7	2	4	0	0	1	0	1	2	1	2	5	2	6	4	1	0	1	0	5	0	1	1	1	2	0	0	2	2	4	0	11	1	0	0	1	0	0	0	0	1	8	4	0	0	3	0	0	0
TIGR02204	7	9	6	30	5	7	9	5	3	5	14	2	20	12	8	11	45	22	20	8	3	25	17	13	9	51	25	12	10	11	1	11	12	8	56	8	2	14	5	21	2	17	16	7	14	36	12	13	4
TIGR02206	0	0	0	5	0	0	0	1	0	0	1	0	0	0	0	0	0	1	0	0	0	2	1	0	0	0	0	0	0	0	0	0	0	0	0	0	1	0	0	0	0	0	0	0	0	0	0	0	0
TIGR02207	12	1	6	0	0	4	1	4	13	4	25	12	2	9	8	2	3	3	4	10	0	1	1	3	6	0	0	6	6	16	1	5	2	0	1	3	0	2	1	1	0	0	10	0	6	5	0	0	0
TIGR02208	14	1	2	0	1	1	0	2	3	8	6	3	0	6	2	1	0	3	2	5	1	3	1	2	1	0	0	0	1	1	3	13	0	0	0	6	0	0	0	0	1	2	6	0	4	2	0	0	0
TIGR02209	3	2	0	6	1	6	0	2	2	0	7	0	1	2	5	0	4	3	1	1	0	1	1	0	2	2	3	1	1	2	0	0	0	1	1	1	1	2	0	1	1	4	3	1	7	3	1	0	0
TIGR02210	2	15	10	16	14	9	1	4	12	1	14	6	4	3	9	12	8	11	15	2	3	12	16	10	9	14	12	1	2	12	8	11	3	14	30	8	6	9	6	4	5	18	9	5	13	17	6	12	6
TIGR02211	25	40	16	26	56	24	35	36	39	39	88	27	46	33	41	21	95	103	66	18	18	59	28	74	21	74	32	63	20	52	18	53	25	25	83	36	10	25	38	21	27	57	51	34	43	112	31	42	16
TIGR02212	9	2	2	0	0	2	1	1	1	2	6	1	1	7	2	1	2	0	0	3	0	0	1	1	5	0	0	1	2	1	0	5	1	1	0	7	0	0	0	0	1	1	4	0	0	1	2	0	0
TIGR02213	9	2	2	0	0	3	0	3	3	1	9	2	0	10	8	0	4	2	0	2	2	3	1	9	6	0	0	3	0	7	0	3	0	0	2	0	0	0	1	0	0	3	13	0	4	2	0	0	0
TIGR02214	0	1	0	37	0	0	0	0	0	0	0	0	3	0	0	0	0	1	2	0	0	0	1	0	0	0	2	0	0	1	1	0	0	0	1	1	0	0	0	0	1	0	0	0	1	0	0	0	0
TIGR02215	0	0	0	0	0	0	0	0	0	0	0	0	0	0	0	0	0	0	0	0	0	0	0	0	0	0	0	0	0	0	0	1	0	0	0	0	0	0	0	0	0	0	0	0	0	0	0	0	0
TIGR02216	0	0	0	0	0	0	0	0	0	0	0	0	0	1	0	0	0	0	0	0	0	0	0	0	0	0	0	3	0	0	0	1	0	0	0	0	0	0	0	0	0	0	0	0	0	0	0	0	0
TIGR02217	0	0	0	0	0	0	0	0	0	0	0	0	0	0	0	0	0	0	0	0	0	0	0	0	0	0	0	0	0	0	0	0	0	0	1	0	0	0	0	0	0	0	0	0	0	0	0	0	0
TIGR02219	3	0	0	1	0	0	0	0	4	1	2	1	1	1	4	2	3	0	0	1	0	1	1	0	2	0	0	1	1	5	1	0	0	0	0	2	0	1	0	2	1	1	1	1	0	0	1	0	0
TIGR02220	0	0	0	0	0	0	0	1	0	0	0	0	0	0	0	0	0	0	0	0	0	0	0	0	0	0	4	1	2	1	0	1	0	0	1	0	0	0	0	0	0	0	2	0	0	0	0	0	0
TIGR02222	0	0	0	0	0	0	0	1	0	1	0	0	0	0	0	0	0	0	0	0	0	0	0	0	0	0	0	0	0	0	0	0	0	0	0	0	0	0	0	0	0	0	0	0	0	0	0	0	0
TIGR02223	6	0	0	0	0	0	0	0	0	4	2	2	0	1	2	0	0	1	0	2	0	1	3	0	2	0	0	0	5	2	1	3	0	0	0	0	0	0	0	0	0	0	1	0	0	1	0	0	0
TIGR02224	11	9	8	2	1	1	12	4	9	12	26	16	10	12	18	8	13	15	13	8	3	6	13	9	6	9	9	15	6	18	6	9	6	8	25	4	2	14	5	4	10	8	13	22	11	13	17	6	4
TIGR02225	9	10	5	7	1	2	3	4	13	13	11	12	5	6	15	7	6	16	15	8	3	3	5	13	4	13	5	9	4	7	3	13	3	4	22	5	6	6	3	0	5	8	7	9	1	11	6	8	1
TIGR02226	0	1	0	0	0	0	0	0	0	0	1	1	0	0	1	0	0	0	0	0	0	0	0	0	0	0	0	0	1	0	0	0	0	1	3	0	0	1	0	0	0	0	1	0	0	0	0	0	0
TIGR02227	5	10	14	20	5	4	5	11	10	6	21	8	15	9	15	9	8	15	16	2	4	7	9	3	4	14	9	10	8	10	5	7	4	12	19	15	6	9	1	3	8	11	11	13	5	11	5	11	3
TIGR02228	0	1	0	5	0	0	0	0	0	0	0	0	1	0	0	0	2	0	0	0	0	5	0	0	0	6	3	0	0	0	0	0	0	0	4	0	0	0	3	1	0	0	0	0	0	0	0	0	0
TIGR02229	0	2	0	0	0	0	0	0	0	0	0	0	0	0	0	0	0	0	0	0	0	0	0	1	0	0	0	0	0	0	0	0	0	0	0	0	0	0	0	0	0	0	0	0	0	0	0	0	0
TIGR02230	0	0	0	0	0	0	1	0	0	0	0	0	0	0	0	0	0	0	0	0	0	1	0	0	0	0	0	0	0	0	0	0	0	0	0	0	0	0	0	0	0	3	0	0	0	0	0	0	0
TIGR02232	0	0	0	0	0	0	0	0	0	0	0	0	0	0	0	0	0	0	0	0	0	0	0	1	0	0	0	0	0	0	0	0	1	0	0	0	0	0	0	0	0	0	0	0	0	0	0	0	0
TIGR02235	0	0	1	0	0	0	0	0	0	0	0	0	0	0	0	0	0	0	0	0	0	0	0	0	0	0	0	0	0	0	0	0	1	0	0	0	0	0	0	0	0	0	0	0	0	1	0	0	0
TIGR02236	0	0	0	0	0	0	0	0	0	0	0	0	0	0	0	0	0	0	0	0	0	0	0	1	0	0	0	0	0	0	0	0	0	0	0	0	0	0	0	0	0	0	0	0	0	0	0	0	0
TIGR02237	0	0	0	0	0	0	0	0	0	0	0	0	0	0	0	0	0	0	0	0	0	0	0	0	0	0	0	0	0	0	0	0	0	0	0	0	0	0	0	0	1	0	0	0	0	0	0	0	0
TIGR02241	0	6	0	0	0	0	0	0	0	1	0	0	0	0	0	0	0	0	0	0	0	0	0	0	0	0	0	0	0	0	0	0	0	2	2	0	0	0	0	0	0	0	0	0	0	0	0	0	0
TIGR02246	0	0	0	0	0	0	0	0	0	0	0	0	0	0	0	0	0	0	0	0	0	1	0	0	0	0	0	0	0	0	0	0	0	0	0	0	0	0	0	0	0	0	0	0	0	0	0	0	0
TIGR02247	0	1	0	0	0	0	0	0	0	0	0	0	0	1	0	0	0	0	1	0	0	0	0	1	0	0	0	0	0	0	0	0	0	0	0	0	0	0	0	0	0	0	0	0	0	0	0	0	0
TIGR02248	4	0	2	0	1	3	0	1	7	3	5	1	0	4	5	1	1	1	1	2	0	2	3	1	2	0	1	1	2	7	0	4	0	0	0	2	0	0	1	0	0	0	5	2	1	4	0	0	0
TIGR02249	0	6	1	0	0	0	0	0	0	0	0	3	0	0	7	0	0	0	0	3	0	0	0	0	1	0	3	7	0	0	1	0	0	2	6	0	0	3	0	3	1	2	2	0	1	0	3	4	0
TIGR02252	0	0	0	0	0	0	0	0	0	2	0	0	0	0	5	0	3	0	1	0	0	0	0	1	1	2	0	0	0	1	0	1	0	3	1	1	0	0	0	0	1	0	0	0	0	0	0	0	0
TIGR02253	2	0	1	0	0	0	0	0	0	0	0	0	0	0	0	0	0	0	0	0	0	0	0	0	2	0	0	0	0	0	0	0	0	0	0	0	0	1	0	0	0	0	0	0	0	0	0	0	0
TIGR02254	4	2	4	3	1	1	0	2	3	5	10	2	2	3	6	2	0	0	3	1	0	4	4	3	1	2	1	0	1	7	0	4	0	1	11	0	0	4	0	1	0	0	0	3	0	3	1	3	0
TIGR02256	0	0	0	0	0	0	0	0	0	0	0	0	1	0	0	0	0	0	0	0	0	0	0	0	0	0	0	0	0	0	0	0	0	0	0	0	0	1	0	0	0	0	0	0	0	0	0	0	0
TIGR02258	6	2	4	0	0	0	0	1	2	3	0	3	0	0	2	1	0	1	1	5	1	0	4	0	2	0	0	1	3	5	1	2	0	1	0	1	0	1	1	0	0	0	2	1	1	1	1	0	0
TIGR02262	0	0	0	0	0	0	0	0	0	0	0	0	0	0	0	0	0	0	0	0	0	0	0	0	0	0	0	0	0	0	0	0	0	0	0	0	0	0	0	0	0	0	0	0	0	0	0	0	0
TIGR02266	0	0	0	0	0	0	0	0	0	0	0	0	0	0	0	0	0	0	0	0	0	0	0	0	0	0	0	0	0	0	0	0	0	0	0	0	0	0	0	0	0	0	0	0	0	0	0	0	0
TIGR02272	0	0	0	0	0	0	0	0	0	0	4	0	0	0	0	0	0	1	0	0	0	0	0	0	0	0	0	0	0	0	0	0	0	0	0	0	0	0	0	0	0	0	0	0	0	1	0	0	0
TIGR02273	3	1	0	6	1	1	3	6	5	3	7	5	4	8	4	7	6	4	5	4	1	1	1	10	4	12	5	7	3	14	3	5	0	3	6	3	3	4	0	2	4	1	3	1	3	13	10	4	1
TIGR02274	5	1	3	0	0	0	11	2	5	6	10	3	1	7	7	2	22	18	8	2	1	1	2	8	0	12	1	17	2	3	1	7	6	0	2	4	0	0	2	0	4	8	4	0	8	12	0	8	0
TIGR02275	30	2	4	0	0	0	0	4	8	4	13	16	0	12	13	1	5	1	0	5	1	2	6	3	5	0	0	2	7	10	4	14	0	0	3	4	0	1	1	1	1	2	9	0	2	6	0	1	0
TIGR02276	1	3	4	0	0	0	0	2	9	4	15	2	3	6	8	3	0	1	8	0	1	0	3	2	5	0	0	1	0	7	3	2	0	4	4	1	0	0	1	0	0	0	1	2	1	0	2	2	0
TIGR02277	0	0	0	0	0	0	0	1	0	0	5	0	1	0	0	0	0	0	0	0	0	0	0	2	0	0	0	3	0	1	0	1	0	0	0	0	0	0	1	0	0	0	0	0	0	0	0	0	0
TIGR02278	0	0	0	0	0	0	0	0	0	0	4	0	1	0	0	0	1	1	0	4	0	0	0	3	0	0	2	3	0	8	0	5	0	0	0	0	0	0	0	0	0	0	5	0	0	0	0	0	0
TIGR02279	0	1	0	2	0	2	0	0	0	0	1	0	0	1	0	0	3	0	0	2	0	0	2	2	0	0	1	2	1	1	0	1	0	0	0	0	0	0	1	0	2	0	2	0	0	0	0	0	0
TIGR02280	9	4	2	17	6	1	0	3	0	2	5	1	1	6	6	3	0	4	3	3	1	3	4	12	4	0	4	8	1	6	1	4	1	0	2	7	0	1	1	1	2	1	7	0	3	7	0	0	0
TIGR02281	0	0	0	0	0	0	0	0	1	0	0	0	0	0	0	0	0	0	0	1	0	0	0	0	0	0	0	0	0	0	0	0	0	0	0	0	0	0	0	0	0	0	0	0	0	0	0	0	0
TIGR02282	9	0	6	0	0	0	0	1	5	4	3	4	2	5	3	2	0	2	1	1	0	0	0	7	0	0	1	3	4	6	1	3	0	0	0	1	0	0	0	0	0	0	3	0	1	1	1	0	0
TIGR02283	0	0	0	0	0	0	0	0	0	0	0	0	0	0	0	0	0	0	0	0	0	0	0	0	0	0	0	0	0	0	0	0	0	0	0	0	0	0	0	0	0	0	0	0	0	0	0	0	0
TIGR02286	2	4	0	0	1	0	0	1	1	0	6	2	2	1	4	4	0	0	6	1	3	1	0	2	2	1	0	2	2	0	0	1	0	3	7	0	0	5	1	1	1	1	1	3	1	0	4	1	0
TIGR02287	9	2	3	4	2	2	0	3	4	5	18	3	4	3	9	2	5	5	4	4	0	3	5	2	3	1	6	0	6	10	1	8	0	1	3	5	0	2	1	1	2	3	14	0	4	6	1	1	2
TIGR02289	0	0	0	7	0	0	0	0	0	0	0	0	0	0	0	0	0	1	0	0	0	1	0	0	0	1	4	0	0	1	0	0	0	0	0	0	0	2	0	0	0	2	1	0	0	0	0	0	0
TIGR02291	0	0	0	0	0	0	0	0	0	0	0	0	0	0	0	0	0	0	0	0	0	0	0	0	0	0	0	0	0	0	0	0	0	0	0	0	0	0	0	0	0	0	0	0	0	0	0	0	0
TIGR02292	3	1	0	0	0	0	0	0	0	0	1	0	0	1	0	0	0	2	1	0	0	0	1	0	1	0	0	0	1	0	0	2	0	0	0	1	0	2	0	0	0	0	0	0	0	0	0	0	0
TIGR02293	0	0	0	0	0	0	0	0	0	0	3	0	0	0	0	0	0	0	0	0	0	2	0	0	0	0	0	0	0	0	0	0	0	0	0	0	0	0	0	0	0	0	0	0	0	0	0	0	0
TIGR02294	14	5	4	0	0	1	0	0	2	3	7	5	2	6	8	1	0	2	1	10	1	0	4	3	4	0	0	5	5	5	3	10	2	1	0	2	0	2	0	2	0	0	9	1	2	2	0	0	0
TIGR02296	0	2	0	0	0	0	0	1	0	0	2	0	0	0	4	0	1	3	0	2	0	0	0	0	0	0	0	0	0	5	0	1	0	0	0	0	0	0	0	0	0	0	0	0	0	0	0	0	0
TIGR02297	0	10	2	1	0	1	0	3	0	0	1	0	1	0	5	3	2	1	1	3	0	1	0	1	3	0	0	0	1	3	0	2	0	0	2	0	0	3	1	1	2	0	1	0	0	0	1	0	0
TIGR02298	0	1	0	0	0	4	0	0	0	1	4	0	0	0	3	0	0	0	0	5	1	0	0	3	0	0	0	0	0	4	0	0	0	0	0	0	0	0	1	0	0	0	0	0	2	0	0	0	0
TIGR02299	2	1	0	0	1	1	0	1	0	0	8	1	0	0	11	0	3	0	0	5	0	6	1	5	2	1	0	1	3	9	1	3	0	0	2	3	0	2	0	0	1	0	6	0	0	2	0	0	0
TIGR02303	2	2	2	0	0	4	3	2	0	2	20	1	3	2	8	0	6	10	1	9	1	1	1	6	2	13	5	2	3	3	2	6	2	4	5	3	0	4	1	0	4	0	3	1	5	4	1	0	1
TIGR02304	0	0	2	0	0	0	0	0	0	0	3	3	0	0	0	0	0	0	0	0	0	1	0	1	3	0	0	0	0	0	0	0	1	0	0	0	0	0	0	0	0	0	0	0	0	0	0	0	0
TIGR02305	2	0	1	0	2	0	1	4	1	2	7	1	1	2	8	0	6	3	1	3	0	2	3	4	1	1	0	3	0	10	0	1	3	0	0	1	0	1	0	1	1	2	1	0	4	6	1	1	0
TIGR02310	0	0	0	0	0	0	0	0	0	0	3	0	1	0	2	0	0	0	0	4	0	0	0	0	0	0	0	0	0	2	0	1	0	0	0	1	0	0	1	0	0	0	0	0	0	0	0	0	0
TIGR02311	12	1	3	0	0	0	0	4	7	6	18	12	0	5	33	0	9	1	2	6	1	3	2	4	4	0	0	5	3	10	0	13	1	1	0	6	0	0	1	0	0	0	10	1	1	9	0	0	0
TIGR02312	0	5	0	1	0	3	0	3	0	1	6	0	1	0	14	0	1	0	0	5	0	2	0	4	0	0	0	0	3	6	0	3	0	0	0	0	0	0	0	0	0	0	10	0	0	2	0	0	0
TIGR02314	3	0	0	0	0	0	0	0	0	0	0	1	0	2	1	0	0	3	0	2	0	0	0	1	1	0	0	0	0	2	0	0	1	0	0	0	0	1	0	0	0	0	0	0	0	0	0	0	0
TIGR02315	43	27	20	64	36	47	34	38	38	15	99	29	43	39	35	23	80	112	58	44	11	73	25	62	21	57	71	68	14	46	21	44	19	17	51	62	9	21	29	22	11	35	63	18	63	88	21	32	25
TIGR02316	8	2	1	0	0	0	0	0	2	0	0	1	0	8	4	1	0	1	0	0	1	1	3	2	3	0	0	1	4	2	0	5	0	0	0	0	0	0	0	0	0	0	0	0	1	0	0	0	0
TIGR02317	10	1	2	0	0	0	0	0	5	2	4	5	3	8	4	2	0	2	1	1	3	2	2	2	3	3	0	0	5	12	1	7	0	0	0	1	0	0	1	0	0	0	6	0	4	0	3	0	0
TIGR02318	7	1	3	0	0	0	0	3	1	3	5	2	2	5	2	0	1	2	1	2	0	0	3	2	2	0	0	1	3	3	0	1	1	0	0	1	0	0	2	0	0	1	4	0	4	2	0	0	0
TIGR02320	0	0	0	0	0	0	0	6	9	0	1	2	0	0	2	0	0	0	2	0	0	0	1	0	0	0	0	0	0	0	14	0	0	7	9	0	0	2	0	1	1	0	0	25	0	0	2	3	2
TIGR02322	9	0	2	0	0	1	0	2	5	2	4	4	0	5	1	0	2	0	2	2	1	3	0	2	1	0	0	8	2	6	0	5	0	0	0	1	0	0	1	0	0	0	4	1	2	0	0	0	0
TIGR02323	5	1	3	0	0	0	0	0	0	0	2	3	0	3	6	0	2	1	0	1	1	0	0	1	3	0	0	0	1	0	0	1	0	1	0	0	0	0	0	0	0	0	1	0	0	0	0	0	0
TIGR02324	4	2	4	0	0	0	0	1	5	4	4	5	0	1	1	3	2	2	3	3	2	1	2	2	2	0	0	1	4	7	2	8	1	0	2	1	0	0	0	0	0	0	2	1	0	2	0	0	0
TIGR02325	7	2	1	0	0	0	0	1	7	1	7	3	1	4	6	0	0	2	2	3	0	1	1	1	3	0	0	1	4	5	1	5	2	0	0	1	0	1	1	0	0	0	4	0	0	5	0	0	0
TIGR02326	0	2	1	0	0	0	0	0	0	0	6	0	0	0	0	0	0	0	0	1	0	0	0	0	0	0	0	0	0	0	0	0	0	1	0	0	0	0	0	0	0	0	0	1	0	0	0	0	0
TIGR02327	0	0	0	0	0	0	0	0	0	0	0	1	0	0	0	0	0	0	1	0	0	1	0	0	0	0	0	0	0	0	0	2	0	0	1	0	0	0	0	0	0	0	0	1	0	2	0	0	0
TIGR02328	0	0	0	0	1	1	0	0	0	0	0	0	0	0	0	0	0	0	1	0	0	2	0	6	0	0	0	0	1	0	0	0	0	0	0	0	0	0	0	0	0	0	0	0	0	0	0	0	1
TIGR02329	7	2	0	0	0	0	0	0	1	0	0	3	0	3	1	0	0	0	0	0	0	0	1	1	3	0	0	0	0	1	0	4	0	0	1	0	0	0	0	0	1	0	3	1	1	0	0	0	0
TIGR02330	5	0	2	0	0	0	0	0	1	0	0	1	0	4	2	1	0	0	0	0	0	0	0	1	2	0	0	1	1	0	0	0	0	0	0	0	0	0	0	0	0	0	1	1	0	0	0	0	0
TIGR02331	0	2	0	2	0	0	0	1	1	1	1	1	0	0	0	3	20	1	1	0	0	1	1	0	1	9	2	5	0	0	0	10	3	0	0	1	0	3	0	0	2	1	1	0	0	0	0	3	0
TIGR02332	0	3	0	0	0	3	0	0	0	0	1	0	2	0	4	0	0	0	0	5	0	0	0	0	0	0	0	0	0	1	0	0	0	0	0	0	0	0	1	0	0	0	0	0	0	0	0	0	0
TIGR02336	0	0	0	22	0	0	0	0	0	0	5	0	1	6	1	3	4	1	0	0	0	0	13	16	0	2	2	11	1	3	0	7	10	0	0	6	0	1	2	1	0	1	0	0	0	14	0	0	1
TIGR02337	6	3	9	12	3	3	0	8	4	2	24	6	10	4	11	3	12	10	5	13	4	10	3	5	3	6	3	7	1	10	2	7	3	9	11	0	2	5	1	3	3	6	2	5	3	7	2	2	0
TIGR02338	0	1	0	0	0	0	0	0	0	0	0	0	0	0	0	0	0	0	0	0	0	0	0	0	0	0	0	0	0	0	0	0	0	0	0	0	0	0	0	0	1	0	0	0	1	0	0	0	0
TIGR02348	14	18	6	15	9	13	8	8	9	16	20	13	19	11	8	8	20	25	14	9	4	16	14	18	13	25	16	22	6	7	5	16	4	11	23	4	7	13	10	5	5	11	14	6	9	31	7	10	4
TIGR02349	10	13	11	14	13	6	16	16	16	19	46	21	16	13	24	15	32	41	43	14	11	26	19	29	13	39	27	17	14	28	14	33	5	9	38	18	6	8	8	10	9	18	23	22	11	24	26	34	6
TIGR02350	11	5	3	10	1	4	2	1	1	1	3	3	8	11	11	3	18	13	8	5	1	6	9	15	5	16	9	5	4	3	0	7	4	2	10	3	0	6	0	6	4	7	7	2	2	15	2	4	4
TIGR02351	9	9	9	19	3	4	0	7	6	5	6	8	6	5	11	5	2	6	9	1	0	3	9	4	7	6	3	3	2	8	6	10	2	6	26	13	4	3	1	10	8	2	11	7	12	11	11	7	1
TIGR02352	0	0	0	0	0	0	0	0	0	0	0	0	0	0	0	0	0	0	0	1	0	0	0	0	0	0	0	0	0	0	0	0	0	0	0	0	0	0	0	0	0	0	0	0	0	0	0	0	0
TIGR02354	0	1	1	12	0	0	10	1	0	1	0	0	5	0	2	0	0	16	5	0	0	1	2	0	0	0	2	0	6	4	0	0	0	0	5	0	2	1	1	1	0	1	0	0	11	1	0	3	0
TIGR02355	2	4	0	0	1	0	0	0	2	2	5	2	0	4	6	0	0	0	0	1	0	0	1	3	1	0	0	1	1	6	0	4	0	0	0	3	0	0	1	0	0	0	3	1	0	2	0	0	0
TIGR02356	4	9	6	4	3	4	1	3	12	4	15	14	2	10	4	5	12	3	11	3	0	3	10	11	5	7	11	14	0	13	3	7	7	6	21	6	1	10	6	1	2	3	12	6	10	20	5	2	2
TIGR02357	0	1	1	16	4	6	0	2	0	0	0	0	2	0	1	0	2	2	0	0	0	9	3	0	0	3	8	1	0	7	1	0	0	1	5	6	0	3	2	1	4	1	0	0	8	5	2	1	3
TIGR02358	0	1	0	0	2	0	0	0	0	0	0	0	0	0	0	0	1	0	0	0	0	0	0	0	0	2	0	1	1	0	1	0	0	0	2	1	0	0	0	2	0	0	0	0	1	6	0	1	0
TIGR02359	0	0	0	0	2	5	0	1	0	0	1	0	1	0	0	0	1	1	0	0	0	4	1	0	0	3	3	1	0	3	1	2	1	0	5	0	0	0	0	3	2	1	0	1	1	5	0	0	0
TIGR02360	0	0	0	0	0	0	0	0	0	0	8	0	0	0	0	0	0	1	0	4	0	0	0	0	0	0	0	0	0	0	0	0	0	0	0	0	0	0	0	0	0	0	0	0	0	0	0	0	0
TIGR02362	0	0	0	0	0	0	0	0	0	0	0	0	0	0	0	0	0	0	0	0	0	0	0	0	0	0	0	0	0	0	0	0	0	0	0	0	0	0	0	0	0	0	0	0	0	0	0	0	0
TIGR02363	20	9	2	13	0	6	0	5	7	8	17	6	10	21	3	1	14	9	3	7	3	7	7	1	1	21	3	6	3	8	2	13	0	0	5	3	1	9	1	3	0	1	7	1	2	6	0	2	0
TIGR02364	6	1	2	0	0	4	0	2	4	0	1	1	1	4	2	0	2	2	1	4	0	0	3	1	0	7	1	3	0	2	1	3	2	0	0	1	1	1	0	0	0	0	2	0	4	0	0	0	0
TIGR02365	12	4	3	8	0	2	0	2	3	4	12	1	0	7	2	1	14	5	3	6	2	3	8	2	1	19	3	8	3	5	6	6	1	1	5	5	2	4	1	0	0	0	6	0	2	1	1	0	1
TIGR02366	0	0	0	4	0	1	0	0	0	0	0	0	1	2	0	3	7	7	0	1	0	2	0	3	0	10	2	4	0	2	0	1	1	1	0	4	0	0	1	1	0	3	0	0	0	3	0	0	3
TIGR02370	3	0	8	0	4	6	1	2	6	7	4	5	3	2	7	28	2	0	9	1	4	3	2	0	6	3	4	4	5	4	3	6	3	10	28	1	0	7	3	0	3	1	8	6	3	10	6	2	1
TIGR02371	0	0	0	0	0	0	0	0	0	0	0	0	0	0	0	0	1	0	0	0	0	0	0	0	0	1	0	0	0	0	0	0	0	0	0	0	0	0	0	0	0	0	0	0	0	0	0	0	0
TIGR02373	0	0	0	0	0	0	0	0	0	0	0	0	0	0	0	0	0	0	0	0	0	0	0	0	0	0	0	0	0	0	0	0	0	0	0	0	0	0	0	0	0	0	0	0	0	0	0	0	0
TIGR02374	2	0	0	0	0	0	0	0	1	0	2	0	0	2	0	1	0	0	0	2	0	0	3	0	3	0	0	0	1	1	1	1	0	0	0	0	0	0	0	0	0	1	0	0	0	2	0	0	0
TIGR02375	0	0	0	0	0	0	0	0	0	0	0	0	0	0	0	0	0	0	0	0	0	0	0	0	0	0	0	0	0	1	0	0	0	0	0	0	0	0	0	0	0	0	0	0	0	0	0	0	0
TIGR02376	0	0	0	0	0	0	1	0	0	0	0	0	0	0	0	0	1	0	0	0	0	0	0	0	0	3	0	0	0	0	0	0	0	0	0	0	0	0	0	0	0	0	1	0	0	0	0	0	0
TIGR02377	0	2	0	0	0	0	0	0	0	1	4	0	0	0	1	0	1	0	0	0	0	0	0	0	0	0	0	0	1	2	0	2	0	0	0	1	0	0	0	0	0	0	2	0	0	1	0	0	0
TIGR02378	4	1	3	0	0	0	0	1	3	0	9	4	0	0	5	2	1	2	0	2	1	1	1	2	1	0	0	2	3	1	0	3	1	0	0	1	2	0	0	0	0	0	4	1	1	2	0	0	0
TIGR02379	7	1	1	0	0	3	0	0	4	1	5	5	1	7	5	2	0	0	2	2	1	2	1	2	7	0	0	1	1	4	2	7	1	0	2	7	1	0	1	1	0	0	9	0	1	1	0	0	1
TIGR02380	12	5	1	0	1	2	0	3	10	5	8	4	2	6	7	3	4	3	2	7	0	2	1	1	3	4	0	0	1	7	3	6	1	0	2	3	1	0	2	0	0	0	5	1	2	6	0	0	1
TIGR02381	16	10	2	2	6	4	4	5	10	5	18	10	5	7	11	4	7	2	5	7	0	10	8	3	6	8	2	7	4	16	2	15	2	3	4	3	1	6	4	2	3	1	10	3	7	15	4	2	1
TIGR02382	10	0	1	0	0	1	0	2	4	3	9	2	0	4	4	0	0	5	1	0	0	0	2	5	1	0	0	3	0	8	0	6	2	0	0	1	0	4	1	0	3	1	2	0	2	5	0	0	0
TIGR02383	5	2	1	3	1	0	1	3	3	0	5	1	3	2	4	0	2	1	0	3	0	3	2	0	1	0	0	2	0	13	1	1	2	2	1	0	0	2	0	0	0	3	5	0	0	0	2	0	1
TIGR02384	3	0	0	0	4	5	4	2	0	2	28	0	9	2	6	2	3	6	6	2	0	3	4	17	0	5	0	9	1	4	0	5	11	2	4	6	4	1	0	1	2	12	2	2	1	31	2	12	2
TIGR02385	4	7	0	0	1	1	0	0	1	4	7	15	0	1	3	0	0	1	0	2	0	1	1	3	0	1	3	2	1	0	0	2	1	3	1	2	0	3	0	2	2	8	2	0	6	5	6	1	2
TIGR02386	15	7	9	21	4	3	3	8	6	1	13	6	23	5	7	6	8	14	15	5	1	11	7	4	3	21	9	5	7	6	2	5	5	3	14	5	2	6	0	6	3	5	13	8	7	15	4	3	2
TIGR02389	0	0	1	5	0	1	0	0	0	0	2	0	0	0	1	1	1	4	0	0	0	0	3	2	2	2	1	3	0	0	0	1	2	0	2	3	0	0	0	0	2	1	0	1	2	0	0	1	0
TIGR02391	0	0	0	1	0	0	0	0	0	0	0	0	0	0	0	0	0	0	0	0	0	0	0	0	0	0	1	0	0	0	0	0	0	0	0	0	0	0	0	0	0	0	0	0	0	0	0	0	1
TIGR02392	6	0	2	0	0	3	0	8	4	3	10	5	1	5	2	2	1	1	0	5	0	0	3	1	3	0	0	1	5	2	2	12	0	0	1	6	0	0	0	0	0	0	6	0	3	4	0	1	0
TIGR02393	9	8	0	12	19	8	13	7	7	5	20	14	7	6	11	3	7	15	10	4	2	12	3	6	6	18	16	14	5	22	3	4	6	3	15	17	2	6	8	2	3	2	7	3	9	25	9	6	2
TIGR02394	9	1	2	0	0	1	0	1	5	1	12	7	4	2	9	0	3	1	0	4	3	2	0	8	3	0	0	1	3	3	2	6	0	0	2	1	0	0	2	0	1	0	5	5	5	4	2	0	0
TIGR02395	8	2	3	5	0	0	0	1	1	0	9	3	2	6	3	3	1	0	1	8	1	0	3	2	4	0	0	1	2	4	1	3	0	2	5	2	0	0	0	0	0	1	0	2	0	0	1	0	0
TIGR02397	5	4	7	17	17	3	9	6	9	7	24	3	8	8	10	6	14	17	3	5	1	14	8	8	4	18	8	5	8	12	6	14	5	9	25	8	6	6	12	4	4	9	11	8	14	26	10	10	4
TIGR02400	10	8	8	0	0	2	0	0	8	2	9	4	0	6	8	1	0	1	3	2	2	0	0	0	4	0	0	1	0	4	0	5	2	3	3	4	3	0	0	4	2	0	1	0	1	2	4	0	1
TIGR02402	0	0	0	0	0	0	0	1	0	0	2	0	1	0	0	0	1	0	0	0	0	0	0	0	0	0	0	0	0	0	0	0	0	0	0	0	0	0	0	0	0	0	0	0	0	0	0	0	0
TIGR02403	11	11	4	39	4	5	12	12	8	20	34	6	29	10	37	5	48	58	12	10	4	36	13	12	3	36	30	35	9	14	6	24	15	0	12	8	1	3	6	8	6	10	10	0	7	38	3	7	1
TIGR02404	3	0	3	15	1	0	3	2	0	1	2	2	10	1	0	1	5	1	6	5	0	8	1	2	2	1	6	0	0	2	0	2	0	2	1	1	0	0	0	4	3	0	2	1	0	4	2	0	0
TIGR02405	6	0	3	0	0	0	0	3	3	1	9	5	1	9	12	0	1	2	2	7	1	3	2	6	2	0	0	1	3	5	1	5	1	0	0	0	0	0	0	0	1	0	5	2	7	1	1	0	0
TIGR02406	0	0	0	0	0	0	0	0	0	0	0	0	0	0	0	0	0	0	0	0	0	0	0	0	0	0	0	0	0	0	0	0	0	0	0	0	0	0	0	0	0	0	0	0	0	0	0	0	0
TIGR02407	2	1	1	0	0	0	0	1	0	0	2	2	0	4	3	0	1	4	0	2	0	0	0	0	1	0	0	0	0	2	0	0	0	0	0	1	0	0	0	0	0	0	0	0	0	3	0	0	0
TIGR02412	0	0	0	0	0	0	0	0	0	0	0	0	0	0	0	0	0	1	0	0	0	0	0	0	0	1	0	0	0	0	0	0	0	0	0	0	0	0	0	0	0	0	0	0	0	0	0	1	0
TIGR02413	0	0	0	0	0	0	0	0	0	0	0	0	0	0	0	0	0	0	0	0	0	0	0	0	0	0	2	0	0	0	0	0	0	0	0	0	0	0	0	0	0	0	0	1	0	1	0	0	0
TIGR02414	16	2	0	0	0	0	0	0	5	2	6	1	2	5	4	0	0	1	1	7	1	0	0	1	2	0	0	1	1	5	1	8	0	0	0	3	0	1	1	0	2	1	3	0	0	1	0	0	0
TIGR02415	1	0	1	0	0	0	0	1	0	2	15	0	1	0	1	0	7	3	1	0	0	3	0	0	0	0	0	1	0	1	0	1	0	0	1	2	1	0	0	0	0	0	1	0	0	0	0	0	0
TIGR02417	10	6	2	1	0	3	0	2	5	5	3	2	1	10	10	1	5	6	0	7	1	2	3	4	4	0	1	2	2	5	0	9	1	2	0	3	0	1	0	0	0	2	7	2	4	3	0	0	0
TIGR02418	0	0	0	0	0	2	0	3	0	0	4	2	2	0	0	0	2	0	0	2	0	1	0	0	0	0	0	0	0	0	0	1	0	0	1	0	0	0	0	0	0	0	0	0	1	1	0	0	2
TIGR02419	14	0	1	0	2	0	0	0	2	1	2	0	0	2	0	0	2	0	0	1	5	2	0	3	0	0	0	2	3	6	2	2	0	0	1	0	0	0	0	0	0	0	0	0	4	2	1	0	0
TIGR02420	9	3	1	0	3	4	0	2	9	2	10	9	2	5	4	1	1	1	8	3	1	0	1	4	4	0	0	2	1	3	0	7	2	2	4	0	4	2	1	0	1	0	8	2	3	6	2	4	0
TIGR02422	1	0	1	0	0	0	0	0	0	1	13	0	0	0	0	0	0	3	0	2	0	0	0	0	1	0	0	0	0	0	0	0	0	0	0	0	0	0	0	0	0	0	0	0	0	1	0	0	0
TIGR02423	0	0	0	0	0	0	0	0	0	1	8	0	0	0	0	0	0	0	0	4	0	0	0	0	0	0	0	0	0	0	0	0	0	0	0	0	0	0	0	0	0	0	1	0	1	0	0	0	0
TIGR02424	8	4	4	0	0	1	0	0	2	0	9	1	2	2	6	1	0	0	1	8	0	0	2	2	2	3	1	2	0	3	0	12	0	0	1	3	0	0	2	0	1	0	3	0	1	5	0	0	0
TIGR02425	0	1	0	0	8	1	1	1	0	5	12	0	5	2	4	4	4	4	3	5	3	5	2	0	3	4	1	0	3	1	4	4	0	1	11	3	4	1	0	2	1	0	1	2	3	6	5	1	2
TIGR02426	0	0	0	0	0	2	0	0	0	0	4	0	0	0	0	0	0	1	0	3	0	0	0	0	0	4	0	0	0	0	0	0	0	0	0	0	0	0	0	0	0	0	0	0	2	0	0	0	0
TIGR02427	1	0	0	0	0	0	0	0	0	1	5	0	4	1	1	1	1	1	0	3	0	2	0	1	1	0	0	0	1	1	0	1	1	0	1	1	0	0	0	0	1	0	0	0	1	5	0	1	0
TIGR02428	4	1	0	2	0	1	1	0	8	1	8	3	5	7	5	3	0	2	1	7	0	4	4	3	2	1	2	2	1	0	2	21	1	0	0	2	0	0	0	0	0	0	4	1	2	2	1	0	0
TIGR02429	4	0	2	0	2	1	0	0	1	1	7	0	3	0	3	0	0	1	0	3	0	1	3	1	2	1	0	1	0	0	0	2	0	0	0	1	0	0	0	0	0	0	5	1	2	1	1	0	0
TIGR02430	0	0	0	0	0	0	0	0	0	0	0	0	0	0	0	0	0	0	0	0	0	0	0	0	0	0	0	0	0	0	0	0	0	0	0	0	0	0	0	0	0	0	1	0	0	0	0	0	0
TIGR02431	16	11	5	0	0	5	2	3	11	4	20	3	5	14	18	2	17	6	5	10	1	2	4	6	16	16	8	8	6	3	0	17	5	1	9	6	2	3	2	3	1	2	7	2	7	7	5	3	0
TIGR02432	9	8	5	16	7	5	3	7	3	5	11	7	10	2	13	3	7	17	11	0	2	11	3	6	1	4	9	8	7	6	4	8	3	7	26	2	2	8	11	3	3	23	5	4	8	14	7	7	2
TIGR02433	4	5	3	6	3	1	0	6	2	6	4	2	6	3	2	1	3	1	1	1	4	4	2	2	2	3	0	1	0	4	4	5	1	0	7	0	1	2	1	2	2	2	6	1	4	3	1	3	2
TIGR02436	0	0	1	0	0	0	0	1	4	0	0	1	0	0	1	0	0	0	2	0	0	0	0	0	3	0	0	0	0	0	0	0	0	2	11	0	0	2	0	0	0	0	6	4	0	0	3	0	0
TIGR02439	0	0	0	0	0	0	0	0	0	0	7	0	0	0	0	0	0	0	0	4	0	0	0	0	0	0	0	0	0	0	0	5	0	0	0	0	0	0	0	0	0	0	0	0	0	0	0	0	0
TIGR02440	17	2	1	0	0	1	0	0	0	1	7	1	1	5	10	1	3	0	0	5	0	1	4	1	7	0	0	3	3	3	1	7	2	0	1	3	0	1	0	0	0	0	5	0	0	5	0	0	0
TIGR02442	0	0	0	0	1	0	0	0	0	0	0	0	0	0	0	0	0	0	0	0	0	0	0	0	0	0	0	0	0	0	0	0	0	0	0	0	0	0	0	1	0	0	0	0	0	4	0	0	0
TIGR02443	5	0	0	1	0	2	0	3	1	2	2	2	1	2	0	3	0	0	0	2	0	0	2	1	1	0	1	2	2	0	1	1	0	1	0	5	0	0	0	2	0	0	3	1	3	0	0	0	0
TIGR02445	4	3	1	0	0	0	0	0	1	0	1	0	0	1	3	0	0	0	0	1	0	0	0	0	1	0	0	1	0	1	0	1	0	0	0	0	0	0	0	0	1	0	0	0	0	0	0	0	0
TIGR02446	3	2	0	0	0	0	0	0	1	0	0	1	0	1	1	0	0	1	1	1	0	0	0	0	0	0	0	0	1	1	0	0	1	0	0	0	0	0	0	0	1	0	1	0	0	1	0	0	0
TIGR02447	1	0	0	0	0	1	0	1	1	0	3	5	2	4	2	0	0	3	0	1	0	0	0	1	1	0	1	0	3	5	3	2	0	0	1	3	0	1	0	0	0	0	1	0	3	1	0	0	0
TIGR02448	0	0	0	0	0	0	0	0	0	0	0	0	0	0	0	0	0	0	0	0	0	0	0	0	0	0	0	0	0	0	0	0	0	0	0	0	0	0	0	0	0	0	0	0	0	0	0	0	0
TIGR02449	0	0	0	0	0	0	0	0	0	0	0	0	0	0	0	0	0	0	0	0	0	0	0	0	0	0	0	0	0	0	0	0	0	0	0	0	0	0	0	0	0	0	0	0	0	0	0	0	0
TIGR02452	0	0	0	0	0	0	0	0	0	0	0	0	0	0	0	0	1	0	0	0	0	1	0	0	0	0	1	0	0	0	0	0	0	0	1	0	0	0	0	0	0	0	0	0	0	0	0	0	0
TIGR02453	0	5	0	0	0	0	0	0	2	3	3	1	0	0	2	1	0	0	4	0	2	0	0	0	1	0	0	0	0	0	2	0	0	3	8	0	2	1	0	1	2	0	0	4	0	0	5	0	0
TIGR02454	0	0	0	8	0	0	0	2	0	0	1	0	0	1	0	0	3	1	2	0	0	2	0	2	0	3	0	0	1	1	1	1	1	0	4	1	1	2	3	0	0	2	1	0	1	4	0	1	0
TIGR02456	0	0	0	7	0	0	2	0	0	3	3	1	0	0	0	0	4	20	3	0	0	1	1	5	0	15	6	4	2	0	1	1	1	1	2	0	0	0	0	2	1	1	0	0	1	8	0	2	1
TIGR02459	0	0	0	0	0	0	1	0	0	0	0	0	0	0	0	0	0	0	0	0	0	0	0	0	0	0	0	0	1	0	0	0	0	0	0	0	0	0	0	0	0	0	0	0	0	0	0	1	0
TIGR02463	8	3	1	0	0	0	0	1	1	0	1	2	0	6	4	1	0	0	0	0	1	0	1	1	2	0	0	1	0	4	1	1	0	0	0	0	0	0	1	0	0	1	1	0	0	2	1	0	1
TIGR02464	3	0	0	13	0	0	3	2	1	0	4	0	0	4	1	0	0	3	6	0	0	1	4	1	2	0	0	1	0	3	0	2	1	3	1	2	0	0	1	1	3	2	4	0	4	5	0	0	1
TIGR02467	0	2	0	2	3	0	0	2	0	1	5	0	0	0	0	1	4	1	0	1	1	2	3	0	1	3	1	0	0	2	0	0	0	1	4	2	0	1	2	5	0	0	0	0	5	0	1	1	0
TIGR02469	2	7	0	10	7	6	1	6	0	3	9	1	2	4	2	1	6	4	7	1	0	8	5	1	0	6	9	7	1	2	2	6	7	3	14	1	0	1	1	4	2	3	2	6	3	14	1	4	1
TIGR02473	3	0	1	0	0	0	0	0	3	0	0	0	0	2	5	1	0	0	0	0	0	0	2	1	1	0	0	3	0	0	2	1	0	0	1	1	0	1	0	0	0	0	0	0	0	1	0	0	0
TIGR02474	0	0	0	0	0	0	0	0	0	0	1	0	0	0	0	2	0	0	2	0	0	0	0	0	2	0	0	0	1	0	0	1	0	4	3	0	0	1	0	1	1	0	1	0	0	0	4	1	0
TIGR02475	6	3	0	2	0	0	0	2	1	1	8	0	0	2	2	0	1	1	2	5	0	0	2	0	1	1	7	0	1	3	0	5	0	0	0	4	0	3	0	0	0	0	2	1	0	0	0	0	0
TIGR02476	0	3	2	0	0	0	0	0	1	0	1	0	0	1	1	3	1	1	2	0	0	0	0	1	1	2	1	0	1	0	1	0	0	0	2	0	0	1	0	1	1	0	1	1	0	0	2	0	0
TIGR02477	0	4	4	0	0	0	0	0	7	8	5	9	0	0	1	9	0	0	17	0	0	0	0	0	3	0	0	0	0	0	2	1	0	3	16	0	2	5	0	5	4	0	0	8	0	0	6	4	0
TIGR02478	0	0	0	0	0	0	0	0	0	0	0	0	0	0	0	0	3	0	0	0	0	0	0	0	0	2	0	0	0	0	0	0	0	0	0	0	0	0	0	0	0	0	0	0	0	0	0	0	0
TIGR02479	9	4	4	0	0	0	0	4	8	2	1	1	6	5	7	0	1	3	1	0	0	1	0	0	3	5	1	4	1	6	2	2	1	1	2	2	0	2	8	1	1	0	5	1	0	7	1	0	1
TIGR02480	5	2	2	0	1	0	0	5	4	2	5	2	2	1	15	0	5	1	0	0	1	8	4	2	0	1	0	2	0	5	4	1	0	0	5	1	0	6	2	1	0	0	4	0	1	0	0	0	0
TIGR02481	0	0	0	0	0	0	0	2	0	0	0	0	0	0	0	0	2	0	0	0	0	1	0	0	0	1	2	0	0	0	0	0	0	0	1	1	0	2	0	0	2	0	0	1	0	0	0	0	0
TIGR02482	11	10	7	22	10	7	0	10	16	13	12	13	7	6	7	10	12	6	29	7	7	9	4	1	7	20	5	3	6	22	14	4	2	18	41	10	4	8	6	11	5	4	18	15	6	8	21	14	8
TIGR02483	0	7	1	17	0	0	0	6	7	5	7	6	4	0	7	11	12	2	14	3	4	8	4	0	4	27	16	2	0	8	8	0	1	6	17	1	0	10	5	1	4	7	9	10	3	2	9	9	3
TIGR02484	0	0	0	0	0	0	0	0	0	0	1	0	0	0	0	0	0	0	0	0	0	0	0	0	0	0	0	0	0	0	0	0	0	0	0	0	0	0	0	0	0	0	0	0	0	0	0	0	0
TIGR02485	0	0	0	0	0	0	0	0	0	0	0	0	0	0	0	0	0	0	0	0	0	1	0	0	0	0	0	0	0	0	0	0	0	0	0	0	0	0	0	0	0	0	0	0	0	0	0	0	0
TIGR02486	0	0	0	0	0	0	0	0	0	0	0	0	0	0	0	0	0	0	0	0	0	0	0	0	0	1	0	0	0	0	0	0	0	0	0	0	0	0	0	0	0	0	0	0	0	0	0	0	0
TIGR02487	3	0	1	1	0	0	0	0	0	0	1	0	0	0	2	0	0	0	1	1	0	0	0	0	1	0	0	0	0	1	0	0	0	0	0	0	0	0	0	0	1	0	0	0	0	0	0	0	0
TIGR02488	8	4	0	0	1	0	0	7	12	2	4	8	5	3	7	1	3	2	2	2	1	4	1	1	4	3	2	3	1	11	6	3	0	1	3	1	3	2	1	0	0	3	4	1	2	4	1	1	1
TIGR02490	2	2	1	0	1	0	0	0	2	1	2	2	2	1	3	0	3	0	0	0	0	2	2	0	0	3	0	0	0	1	0	0	0	0	0	0	0	0	3	0	0	0	1	0	0	2	0	0	0
TIGR02491	13	4	4	7	12	3	5	6	8	3	15	6	14	2	5	2	7	8	9	4	2	8	6	10	5	5	8	10	4	13	8	3	7	8	17	7	5	5	5	11	3	5	4	5	12	19	5	10	1
TIGR02492	0	0	0	0	0	0	0	0	0	0	0	0	0	0	0	0	0	0	0	0	0	0	0	0	0	0	0	0	0	0	0	0	0	0	0	0	0	0	0	0	0	0	0	0	0	0	0	0	0
TIGR02493	6	9	6	10	16	5	13	4	11	7	22	4	11	7	12	10	20	12	19	1	6	13	3	14	7	22	5	3	8	11	6	6	2	5	19	16	0	3	4	10	4	10	11	7	10	29	5	8	3
TIGR02494	17	11	5	1	2	5	0	4	17	8	8	10	17	12	10	2	16	10	3	7	6	6	3	1	5	9	4	0	5	16	2	24	1	4	14	5	2	3	0	0	4	1	10	4	3	4	5	4	1
TIGR02495	0	0	0	0	0	0	0	0	0	0	1	0	1	0	1	0	7	0	1	0	0	0	0	0	0	9	8	0	0	0	0	0	0	1	2	0	0	4	0	2	0	1	7	1	1	1	1	2	0
TIGR02497	0	0	0	0	0	0	0	0	0	0	0	0	0	0	2	0	0	0	0	0	0	0	0	0	0	0	0	0	1	0	0	0	0	0	0	0	0	0	0	0	0	0	1	0	0	0	0	0	0
TIGR02498	0	0	0	0	0	0	0	0	0	0	0	0	0	0	0	0	0	0	0	0	0	0	0	0	1	0	0	0	0	0	0	0	0	0	1	0	0	0	0	0	0	0	0	0	0	0	0	0	0
TIGR02499	1	0	0	0	0	0	0	0	0	0	0	0	0	1	0	0	0	0	0	0	0	0	0	0	0	0	0	0	1	0	0	0	0	0	0	0	0	0	0	0	0	0	0	0	0	0	0	0	0
TIGR02501	0	0	0	0	0	0	0	0	0	0	0	0	0	0	0	0	0	0	0	0	0	0	0	0	0	0	0	0	0	0	0	0	0	0	0	0	0	0	0	0	0	0	0	0	0	0	0	0	0
TIGR02504	0	6	6	0	0	0	0	0	2	0	2	0	0	0	1	1	0	0	0	0	0	1	0	0	2	0	0	0	1	0	0	0	0	4	6	0	1	3	0	2	0	0	2	1	0	0	0	0	0
TIGR02506	8	1	5	3	0	1	0	0	0	0	0	0	1	4	1	1	2	0	1	4	0	1	1	1	0	2	2	1	0	2	1	0	1	0	2	0	0	1	0	2	2	2	0	1	1	1	0	0	0
TIGR02507	1	0	1	0	0	0	0	0	1	0	0	0	0	0	1	0	0	0	0	0	0	0	0	1	0	0	0	0	0	0	0	1	0	0	0	0	0	0	0	0	0	0	0	1	0	0	0	0	0
TIGR02511	0	0	0	0	0	0	0	0	0	0	0	0	0	0	0	1	0	0	0	0	0	0	0	0	0	0	0	0	0	0	0	0	0	0	1	0	0	0	0	0	0	0	0	0	0	0	0	0	0
TIGR02512	0	2	0	0	0	0	0	0	0	0	0	0	0	0	0	0	0	0	0	0	0	0	0	0	1	0	1	0	0	0	0	0	0	0	0	0	0	0	0	0	0	0	0	0	0	0	1	0	0
TIGR02514	0	0	0	0	0	0	0	0	0	0	0	0	0	0	0	0	0	0	0	0	0	0	0	0	0	0	0	0	0	0	0	0	0	0	0	0	0	0	0	0	0	0	0	0	0	0	0	0	0
TIGR02515	8	6	4	0	0	0	0	0	4	3	7	9	0	13	9	2	3	2	0	7	0	0	8	6	2	0	0	6	1	4	0	12	0	0	1	11	0	0	2	0	1	0	13	5	2	4	0	0	1
TIGR02516	0	0	0	0	0	0	0	0	0	0	0	0	0	0	1	0	0	0	0	0	0	0	0	0	0	0	0	0	0	0	0	0	0	0	0	0	0	0	0	0	0	0	0	0	0	0	0	0	0
TIGR02517	0	0	2	0	0	0	0	0	0	0	0	0	0	1	0	0	0	0	0	2	0	0	0	3	0	0	0	0	0	0	0	0	0	0	1	0	0	0	0	0	0	0	1	0	0	0	0	0	0
TIGR02518	6	0	0	24	1	2	0	0	0	0	6	2	10	5	4	1	8	8	3	4	0	4	2	3	1	6	9	6	3	6	0	2	2	1	4	5	0	1	0	8	1	3	1	0	2	11	2	1	0
TIGR02519	1	0	0	0	0	0	0	0	0	0	0	0	0	0	0	0	0	0	0	0	0	0	0	0	0	0	0	0	0	0	0	0	0	0	0	0	0	0	0	0	0	0	0	0	0	1	0	0	0
TIGR02521	1	3	1	1	0	1	0	0	0	0	0	0	2	0	1	0	2	0	0	1	0	0	0	0	0	0	0	0	0	0	0	1	0	0	3	0	0	0	0	0	1	0	1	0	0	0	0	0	0
TIGR02523	0	0	0	0	0	0	0	0	0	0	0	0	0	0	0	0	0	0	1	0	0	0	0	0	0	0	0	0	0	0	0	0	0	0	0	0	0	0	0	0	0	0	0	0	0	0	0	0	0
TIGR02525	0	0	0	0	0	0	0	0	0	0	4	0	0	0	0	0	0	0	0	0	0	1	0	0	0	0	0	0	8	0	0	0	0	0	0	0	0	0	0	0	0	4	11	0	0	4	0	0	0
TIGR02526	3	1	0	9	0	0	0	0	0	0	1	0	1	5	0	0	0	1	4	1	0	1	3	0	0	1	2	0	0	1	0	0	0	0	1	1	0	0	0	0	1	0	0	1	0	0	0	0	0
TIGR02528	11	3	0	7	7	2	0	0	4	2	6	3	4	8	3	0	0	5	2	4	0	0	1	2	0	1	3	5	2	7	2	3	0	2	5	6	2	0	3	4	0	1	4	3	4	1	0	5	0
TIGR02529	3	1	2	0	8	4	0	0	12	5	5	6	6	10	5	0	4	1	1	1	0	5	0	0	6	0	0	1	2	13	4	13	0	2	2	2	1	1	1	1	1	0	6	0	6	1	0	0	0
TIGR02530	0	1	0	0	0	0	0	0	0	0	0	0	3	0	0	2	1	0	0	0	0	0	0	0	0	1	0	0	0	0	0	0	0	0	2	0	0	3	0	1	0	1	0	0	0	0	0	0	2
TIGR02531	0	0	0	3	8	1	0	5	0	0	0	0	4	0	1	0	1	2	0	0	0	4	2	0	0	1	4	0	0	5	2	4	0	2	3	1	0	0	0	3	1	3	1	2	4	6	2	1	6
TIGR02532	31	2	4	19	6	1	13	14	24	8	11	24	11	20	17	3	5	4	14	5	1	12	9	6	5	6	3	7	12	32	7	18	2	3	5	17	0	2	3	5	2	6	31	0	14	13	2	1	2
TIGR02533	30	1	5	20	11	5	3	7	11	2	6	14	7	14	9	0	3	1	5	3	2	3	11	3	8	1	6	1	8	13	1	11	0	1	6	6	0	3	2	1	3	1	19	1	5	0	3	1	3
TIGR02534	1	1	0	0	0	2	0	0	0	0	1	0	2	0	0	0	1	0	0	5	3	0	0	1	0	2	0	0	0	0	0	6	0	0	0	0	0	0	0	2	1	0	0	0	1	0	0	0	2
TIGR02535	0	5	6	0	0	0	0	1	8	5	5	7	0	0	1	5	0	0	11	1	3	0	0	0	3	4	7	0	1	0	1	1	0	9	12	0	0	4	0	4	4	1	0	5	0	1	14	3	1
TIGR02536	0	0	0	6	0	0	0	0	0	0	0	0	0	0	0	0	0	0	0	0	0	1	1	0	0	0	0	0	0	2	0	0	0	0	0	0	0	0	0	0	0	0	0	0	0	0	0	0	0
TIGR02537	0	0	0	0	0	0	0	0	0	0	1	0	0	0	0	0	7	1	0	2	0	0	0	4	0	0	0	2	0	0	0	2	2	0	1	0	0	0	0	0	0	0	0	0	0	3	0	0	0
TIGR02538	1	0	0	1	0	0	0	0	1	0	2	1	0	1	1	0	1	0	0	0	0	0	0	0	0	0	0	0	0	1	0	4	0	0	0	0	0	0	0	0	0	0	0	0	1	1	0	0	0
TIGR02540	3	2	0	4	1	4	0	1	6	2	4	2	0	1	0	3	0	2	2	1	0	1	2	1	4	1	0	0	2	4	2	4	1	3	12	3	1	4	1	1	0	0	2	1	1	2	0	0	0
TIGR02541	5	3	2	3	0	0	0	0	1	0	1	2	3	4	1	1	2	2	1	0	1	2	3	1	3	0	0	0	2	4	1	1	0	0	1	0	0	2	2	0	0	0	5	0	2	2	0	0	0
TIGR02543	0	1	0	0	0	0	11	7	0	3	9	0	9	0	1	1	48	1	7	3	1	29	0	0	0	50	1	3	4	0	0	10	0	4	10	2	0	1	0	14	3	5	6	2	3	0	1	8	3
TIGR02544	0	0	0	0	0	0	0	0	0	0	1	0	0	1	4	0	1	0	1	0	0	0	0	1	1	0	0	2	2	4	0	0	0	0	1	0	0	1	0	1	0	0	4	0	1	3	0	0	0
TIGR02546	1	1	0	1	0	1	0	1	1	0	2	0	1	0	8	0	2	0	1	0	0	0	0	4	0	1	0	0	1	0	0	0	0	0	1	1	0	0	1	0	1	1	0	0	0	0	1	0	1
TIGR02548	0	1	0	0	0	0	0	0	0	0	0	0	1	0	2	0	5	0	0	0	0	0	0	1	0	1	0	1	0	3	0	0	1	0	0	1	0	0	0	0	0	0	1	0	0	0	0	0	0
TIGR02549	0	0	0	0	0	0	0	0	0	0	0	0	0	0	0	0	0	0	0	0	0	0	3	0	0	0	0	0	0	0	0	0	0	0	0	0	0	0	0	0	0	0	0	0	0	0	0	0	0
TIGR02550	0	0	0	0	0	0	0	0	0	0	0	0	0	0	0	0	0	0	0	0	0	0	0	1	0	0	0	0	0	0	0	0	0	0	0	0	0	0	0	0	0	0	0	0	0	0	0	0	0
TIGR02552	2	15	3	1	0	0	0	0	1	2	4	1	0	0	5	2	0	1	3	3	0	0	0	3	3	1	0	1	1	1	1	1	0	2	10	0	2	3	0	0	1	0	0	1	1	1	7	0	0
TIGR02555	0	0	0	0	0	0	0	0	0	0	0	0	0	0	3	0	0	0	0	0	0	0	0	1	0	0	0	1	0	2	0	0	2	0	0	0	0	0	0	0	0	0	3	0	0	0	0	0	0
TIGR02563	3	0	0	0	0	0	0	0	0	0	0	0	0	5	0	0	0	0	0	0	0	0	1	0	0	0	0	0	0	0	0	1	0	0	0	0	0	0	0	0	0	0	0	0	0	0	0	0	0
TIGR02564	2	0	0	0	0	0	0	0	0	0	0	0	0	4	0	0	0	0	0	0	0	0	0	0	0	0	0	0	0	0	0	0	0	0	0	0	0	0	0	0	0	0	0	0	0	0	0	0	0
TIGR02565	2	0	0	0	0	0	0	0	0	0	0	0	0	4	0	0	0	1	0	0	0	0	1	0	0	0	0	0	0	0	0	0	0	0	1	1	0	0	0	0	0	0	0	0	0	0	0	0	0
TIGR02566	9	0	0	0	0	0	0	0	0	0	0	0	0	3	0	0	0	3	0	0	0	0	2	0	0	0	0	0	0	0	0	0	0	0	0	0	0	0	0	0	0	0	0	0	1	0	0	0	0
TIGR02567	0	0	0	0	0	0	0	0	0	0	0	0	0	0	0	0	0	0	0	0	0	0	0	0	0	0	0	0	0	0	0	0	0	0	0	0	0	0	0	0	0	0	0	0	0	0	0	1	0
TIGR02570	0	0	0	0	0	0	0	0	0	0	0	0	0	0	0	0	1	0	0	0	0	0	0	0	0	6	0	0	0	0	0	0	0	0	0	0	0	0	0	0	0	0	0	0	0	0	0	0	0
TIGR02571	1	3	1	0	4	2	0	0	2	1	0	2	3	2	4	1	1	1	1	0	0	2	0	0	1	4	1	2	1	0	0	1	0	1	9	4	0	4	0	2	1	5	1	1	1	1	3	1	0
TIGR02574	0	0	0	0	0	0	0	0	0	0	1	0	0	0	0	0	0	0	0	0	0	0	0	2	0	0	0	0	0	0	0	0	1	0	0	0	0	0	0	0	0	0	0	0	0	0	0	0	0
TIGR02580	0	0	0	0	0	0	0	0	1	0	0	0	0	0	0	1	0	0	0	0	0	0	0	0	0	0	0	0	0	0	0	0	0	0	1	0	0	0	0	0	0	0	0	0	0	0	0	0	0
TIGR02582	0	0	0	0	0	1	0	0	0	0	0	0	0	0	0	0	0	0	0	0	0	0	0	0	0	0	0	0	0	0	0	0	0	0	0	0	0	0	0	0	0	0	0	0	0	2	1	0	0
TIGR02589	0	0	0	0	0	0	3	1	0	0	0	0	0	0	0	0	0	1	1	0	2	1	0	0	0	0	0	0	1	0	0	1	0	1	2	2	0	2	0	1	1	1	0	0	6	1	0	2	2
TIGR02592	0	0	0	0	0	0	0	0	0	0	0	0	0	0	0	0	0	0	0	0	0	0	0	0	0	0	0	0	0	0	0	0	0	0	0	0	0	0	0	0	0	0	0	0	0	0	0	0	0
TIGR02593	0	0	0	4	0	0	3	0	0	1	0	0	2	0	1	0	3	0	3	1	0	2	0	1	0	8	0	0	3	2	0	1	0	0	2	1	0	0	0	2	1	0	0	0	3	0	0	4	0
TIGR02594	0	1	0	0	1	0	1	2	0	0	0	0	4	0	0	0	4	0	1	0	0	4	2	1	0	5	6	0	0	0	0	0	0	2	1	1	0	3	0	0	1	6	1	1	3	0	4	4	1
TIGR02595	0	0	0	0	0	0	0	0	0	0	0	0	0	0	0	0	0	0	0	0	0	0	0	0	0	1	0	0	0	0	0	0	0	0	0	0	0	0	0	0	0	0	5	0	0	0	0	0	0
TIGR02601	6	5	1	0	6	1	1	0	11	5	9	4	0	1	8	1	1	0	1	0	0	2	0	5	3	2	0	3	4	12	2	9	1	0	0	2	1	2	1	2	0	0	91	2	2	5	0	0	1
TIGR02605	0	1	0	0	1	0	2	0	0	0	8	0	1	0	1	0	0	8	3	4	4	0	1	4	2	0	1	3	1	0	0	2	4	0	2	0	2	0	2	2	1	2	3	0	1	6	2	0	1
TIGR02606	0	0	0	0	0	0	0	0	4	0	3	0	0	0	0	0	3	1	1	3	0	0	0	6	0	0	0	0	2	4	0	0	0	0	0	0	0	0	0	0	0	0	6	0	0	6	0	0	0
TIGR02607	14	6	2	0	8	4	0	1	9	5	14	4	2	16	7	3	5	3	2	6	1	1	4	5	6	2	1	7	2	4	4	12	1	2	3	2	0	5	0	4	1	4	9	5	7	16	2	0	4
TIGR02608	0	0	1	0	0	0	0	0	0	0	0	0	0	0	0	0	0	3	0	0	0	0	0	0	1	0	0	0	1	0	0	0	0	0	0	0	0	0	0	0	0	0	0	0	0	0	0	0	0
TIGR02609	0	0	0	0	0	0	0	0	10	0	0	0	0	0	1	0	0	0	0	0	0	1	0	0	1	1	0	0	1	0	7	0	0	0	2	0	0	20	0	2	0	0	0	18	1	1	0	0	0
TIGR02611	0	1	0	0	0	0	0	0	0	0	0	0	0	0	0	0	0	0	0	0	0	0	0	0	0	0	0	0	0	0	0	0	0	0	0	0	0	0	0	0	0	0	0	0	0	0	0	0	0
TIGR02613	0	0	0	0	0	0	0	0	0	0	0	0	0	0	0	0	1	1	0	0	0	1	0	2	1	0	0	0	0	0	0	0	0	0	2	0	0	0	0	2	0	0	0	0	0	1	0	0	0
TIGR02614	12	6	1	2	4	1	6	4	4	3	20	10	5	6	12	2	14	11	8	3	0	2	8	10	1	18	3	18	8	8	1	12	4	1	4	7	1	1	2	4	0	3	9	5	7	21	6	4	1
TIGR02615	0	2	0	13	1	0	0	1	0	0	0	0	0	0	0	0	0	2	2	0	0	1	1	0	0	0	2	0	0	2	0	0	0	0	0	0	0	0	0	0	0	0	0	0	0	0	0	0	0
TIGR02616	3	1	2	0	0	0	0	0	3	0	3	2	0	4	2	1	0	0	1	0	0	0	0	0	0	0	0	2	0	5	1	2	0	0	1	2	0	0	0	0	0	0	4	2	0	1	0	0	0
TIGR02617	11	3	5	0	0	0	0	0	6	2	1	4	0	5	13	3	0	1	1	0	1	0	3	5	11	0	0	0	2	8	3	3	0	0	2	1	1	2	0	1	0	0	6	1	2	0	3	1	0
TIGR02618	0	0	0	0	0	1	0	0	0	0	0	0	0	0	0	0	0	1	0	0	0	0	0	0	0	0	0	1	0	0	0	0	0	0	0	0	0	0	0	0	0	0	0	0	0	0	0	0	0
TIGR02622	0	3	0	0	0	0	0	0	1	11	0	2	2	0	0	0	4	0	11	0	3	5	0	1	0	2	0	0	1	0	0	0	0	0	11	0	1	4	2	1	1	0	0	9	0	0	1	1	0
TIGR02623	0	2	2	0	0	0	0	2	6	4	0	2	0	0	0	2	1	0	5	0	1	0	0	4	3	4	1	0	0	0	5	0	0	0	15	0	1	9	1	1	1	0	0	7	0	0	0	1	1
TIGR02624	8	4	2	0	1	1	0	4	8	0	16	2	1	3	5	2	4	2	3	4	1	4	1	2	7	3	0	1	11	12	1	5	0	2	6	4	3	1	0	2	0	0	10	1	3	4	2	0	1
TIGR02625	7	2	3	0	0	0	0	2	2	2	5	6	2	4	2	6	0	1	8	1	2	5	1	0	3	3	7	1	2	6	2	1	0	12	9	2	0	1	0	1	2	0	5	1	1	3	9	1	2
TIGR02627	15	7	3	11	0	0	0	2	3	2	5	8	1	6	8	2	4	4	3	3	1	8	2	6	5	3	5	4	2	10	2	18	0	2	13	0	0	7	1	1	5	7	9	3	5	2	7	1	0
TIGR02628	7	0	1	0	0	0	1	3	5	3	5	9	0	6	5	1	1	2	0	3	2	0	2	1	5	0	0	3	5	10	0	5	0	1	0	3	0	0	0	0	0	2	13	0	1	2	0	0	0
TIGR02630	13	11	5	0	3	2	20	7	13	12	33	21	1	9	8	3	10	37	27	16	10	1	9	4	3	4	1	6	4	10	2	24	0	7	69	2	4	1	5	8	2	5	10	8	16	4	15	18	0
TIGR02631	0	0	0	0	0	0	0	0	0	0	0	0	0	0	0	0	2	0	0	0	0	0	0	0	0	6	0	0	0	0	0	0	0	0	0	0	0	0	0	0	0	0	0	0	0	0	0	0	0
TIGR02633	11	6	1	0	0	1	0	0	0	0	1	4	0	3	4	1	0	0	0	6	0	2	0	3	0	0	1	0	1	2	1	5	0	0	1	0	0	0	0	1	0	1	5	0	1	0	1	0	0
TIGR02634	3	2	0	0	0	0	0	1	6	0	2	9	1	3	6	0	3	4	0	6	0	2	3	3	7	0	1	0	0	3	0	7	1	0	0	3	0	0	0	0	0	0	5	1	0	2	0	0	0
TIGR02635	0	0	0	0	0	0	0	0	0	0	0	0	0	0	0	0	0	1	0	0	0	0	0	0	0	0	0	0	0	0	0	0	0	0	0	0	0	0	0	0	0	0	0	0	0	0	0	0	0
TIGR02636	13	6	10	6	1	4	0	2	14	10	5	15	5	4	13	26	5	2	10	4	5	6	2	5	26	4	4	2	5	8	4	3	1	3	36	0	1	12	1	8	3	7	10	22	5	5	7	5	5
TIGR02637	0	0	0	0	0	1	0	3	0	0	6	0	1	0	1	0	6	0	0	10	2	0	0	1	1	1	0	1	0	0	0	4	0	0	1	0	0	0	0	0	0	0	0	0	2	1	0	0	0
TIGR02638	23	9	9	50	14	16	10	7	22	11	26	16	11	18	17	14	16	21	21	15	2	17	24	8	15	9	25	17	10	20	5	44	7	10	25	15	1	13	9	9	2	12	27	11	19	25	18	10	2
TIGR02639	4	12	4	12	6	5	5	10	9	1	21	5	11	11	13	5	14	12	12	11	1	18	12	6	5	9	9	6	3	8	2	10	3	9	20	10	0	7	2	7	11	9	5	5	6	17	12	3	1
TIGR02640	0	0	0	0	0	0	0	0	0	0	0	0	0	0	0	0	0	0	0	0	0	0	0	0	0	1	0	0	0	0	0	0	0	0	0	0	0	0	0	0	0	0	0	0	0	0	0	0	0
TIGR02641	0	0	0	0	0	0	0	0	0	0	0	0	0	0	0	0	0	0	0	0	0	0	0	0	0	0	0	0	0	0	0	0	0	0	0	0	0	0	0	0	0	0	0	0	0	0	0	0	0
TIGR02643	9	3	3	0	0	0	0	1	4	1	9	4	2	3	1	1	1	2	2	4	1	1	3	1	9	0	0	0	2	2	0	5	0	0	0	0	0	2	0	0	1	0	7	0	3	3	0	0	0
TIGR02644	1	2	0	13	12	5	2	5	0	0	1	1	8	0	1	0	8	4	2	0	1	8	2	0	0	19	14	1	4	3	1	1	2	2	11	5	1	5	3	0	3	5	3	2	8	4	2	7	0
TIGR02646	0	0	0	0	0	0	0	0	0	0	0	0	0	0	0	0	0	0	2	0	0	0	0	0	0	0	0	0	1	0	0	0	0	0	0	0	0	0	0	0	1	0	0	0	0	0	0	0	0
TIGR02648	11	1	3	0	0	6	0	0	2	0	6	2	3	4	8	2	1	1	0	3	0	0	3	10	5	0	1	0	2	7	0	2	0	0	0	1	0	2	0	0	0	0	4	1	5	1	1	0	0
TIGR02649	3	0	1	0	0	0	0	0	6	1	0	3	0	4	6	1	1	2	0	0	0	0	3	2	4	0	0	0	0	3	3	2	0	0	0	1	0	0	0	0	0	1	1	0	2	2	0	0	0
TIGR02651	0	2	3	2	0	2	1	2	0	2	8	6	7	0	4	5	4	2	8	0	3	4	1	1	3	5	3	0	2	3	4	3	0	2	18	1	0	2	1	6	3	6	4	3	1	2	4	5	1
TIGR02653	0	0	0	0	0	0	0	0	0	0	0	3	0	0	0	0	0	0	1	0	0	0	0	0	0	0	0	0	0	0	0	0	0	0	0	0	0	1	0	0	0	0	0	0	0	0	2	0	0
TIGR02656	0	0	0	0	0	0	2	0	0	0	0	0	0	0	0	1	0	0	1	0	0	0	1	0	0	0	0	0	0	0	0	0	1	0	0	0	0	1	0	0	0	1	0	0	0	2	0	0	0
TIGR02657	0	0	0	0	0	0	0	0	0	0	0	0	0	0	0	0	0	0	0	0	0	0	0	0	0	2	0	0	0	0	0	0	0	0	0	0	0	0	0	0	0	0	0	0	0	0	0	0	0
TIGR02660	0	2	2	0	2	0	0	3	0	3	2	2	13	1	0	1	1	0	6	0	0	5	1	0	0	1	2	0	1	4	3	0	1	4	9	3	0	3	0	0	0	0	4	0	3	2	2	4	0
TIGR02662	0	0	0	0	0	0	0	0	0	0	0	0	0	0	0	0	1	0	0	0	0	0	2	0	0	0	0	0	0	0	0	0	0	0	0	0	0	0	0	0	2	0	0	0	0	0	0	0	0
TIGR02663	0	2	0	0	0	0	0	0	0	0	0	0	0	0	0	0	0	0	0	0	0	0	0	0	0	0	0	0	0	0	0	0	0	0	0	1	0	0	0	0	0	0	0	0	0	0	0	0	0
TIGR02665	6	2	1	6	2	1	0	1	3	0	6	2	1	1	4	2	1	0	1	3	0	0	2	1	0	0	0	3	2	7	0	4	0	0	0	2	0	0	3	0	1	0	1	0	1	4	1	0	1
TIGR02666	8	5	0	7	3	4	0	0	2	1	7	4	6	8	4	0	6	4	0	1	2	3	2	4	1	6	5	3	1	10	2	5	0	1	7	13	0	0	0	4	5	4	3	0	3	2	1	1	1
TIGR02667	9	6	0	2	10	11	0	4	5	3	8	4	3	4	1	0	3	6	0	2	0	4	0	4	3	5	5	4	3	8	4	9	1	3	7	5	1	2	2	2	3	2	8	0	5	7	1	0	1
TIGR02668	0	0	0	0	0	0	0	0	0	0	0	0	0	0	0	0	0	0	0	0	0	0	0	0	0	1	0	0	0	0	0	0	0	0	0	0	0	0	0	0	0	0	0	0	0	0	0	0	0
TIGR02669	0	2	3	7	10	5	0	1	4	1	4	1	6	0	0	3	5	2	6	0	1	12	2	0	3	8	5	0	0	2	0	1	0	5	12	4	2	6	7	4	2	1	1	5	3	7	3	2	0
TIGR02672	0	0	0	0	0	0	0	0	0	0	0	0	0	0	0	0	0	0	1	0	0	0	0	0	0	0	0	0	0	0	0	0	0	0	0	0	0	0	0	0	0	0	0	0	0	0	0	0	0
TIGR02673	35	47	23	45	29	26	49	29	36	24	121	38	37	36	44	36	99	129	51	26	12	55	49	53	23	109	58	46	33	52	21	44	23	25	97	20	9	28	31	22	17	43	51	41	39	87	35	31	18
TIGR02675	5	4	1	0	1	2	0	3	7	1	7	0	4	1	0	0	9	0	4	0	0	7	0	1	0	3	12	2	1	0	1	4	0	1	2	1	2	1	1	5	3	1	0	5	8	9	0	1	0
TIGR02681	0	0	2	0	0	0	0	0	4	0	5	0	0	0	4	0	1	0	0	0	1	1	0	0	4	2	1	0	0	5	2	0	1	5	1	0	1	1	0	0	1	0	4	1	1	4	6	1	0
TIGR02683	0	0	0	0	0	0	0	3	10	1	0	0	0	1	0	1	3	0	9	1	1	0	1	0	0	0	0	0	1	0	3	5	0	0	0	0	0	0	0	3	1	2	0	1	1	0	3	3	0
TIGR02684	0	0	1	0	0	0	6	3	8	1	0	0	0	0	0	0	12	0	9	0	3	0	1	5	0	1	0	0	1	0	0	7	0	0	0	0	1	1	0	1	0	1	0	0	4	0	0	2	0
TIGR02686	3	0	0	0	0	0	0	0	3	0	2	4	0	0	0	0	0	0	0	2	0	0	0	0	0	0	0	0	1	5	1	2	0	0	0	0	0	0	0	0	0	0	3	0	1	2	0	0	0
TIGR02688	0	1	0	0	0	0	0	0	0	0	0	0	0	0	0	1	2	3	3	0	0	0	0	0	0	3	0	0	0	0	0	3	0	0	0	0	0	1	0	0	1	0	0	0	0	0	0	0	0
TIGR02689	0	0	0	2	0	0	0	0	0	0	2	0	0	0	0	0	1	0	0	0	0	0	0	0	0	2	2	0	0	0	0	0	0	0	1	0	0	1	0	0	0	0	0	0	0	0	0	0	0
TIGR02690	0	0	0	0	0	0	0	0	2	0	0	0	0	0	0	0	0	1	0	0	0	0	0	0	0	0	0	0	0	0	0	1	0	0	0	0	0	0	0	1	0	0	0	0	0	0	0	0	0
TIGR02691	3	5	2	3	0	0	1	3	1	0	4	1	2	4	1	1	1	3	2	1	0	0	2	2	2	3	2	7	2	3	1	2	0	3	2	3	2	5	1	1	6	6	2	0	11	3	3	2	0
TIGR02692	0	1	1	0	0	0	8	1	0	2	4	0	0	2	0	3	8	7	4	2	0	0	3	5	2	4	1	5	3	0	0	5	6	0	0	0	0	0	2	2	1	10	2	0	1	7	0	5	0
TIGR02695	0	0	0	0	0	0	0	0	0	0	0	0	0	0	0	0	0	0	0	0	0	0	0	0	0	0	0	0	0	0	0	0	0	0	0	0	0	0	0	0	0	0	0	0	0	0	0	0	0
TIGR02698	0	1	0	0	2	1	0	0	1	0	6	0	5	0	2	6	9	0	5	0	1	10	0	0	2	2	11	0	0	2	0	1	0	3	6	1	2	0	0	4	1	0	1	2	1	2	2	4	0
TIGR02699	0	0	0	0	0	0	0	0	0	0	0	0	0	0	0	0	0	0	0	0	0	0	0	0	0	0	0	0	0	0	0	0	0	0	0	0	0	0	0	0	0	0	0	0	0	0	0	0	0
TIGR02700	0	0	0	0	0	0	0	0	0	0	0	0	0	0	0	0	0	0	0	0	0	0	0	0	0	0	0	0	0	0	0	0	0	0	0	0	0	0	0	0	0	0	0	0	0	0	0	0	0
TIGR02702	2	0	0	0	0	0	0	0	0	0	0	0	0	0	0	0	1	0	0	1	0	0	0	1	0	0	0	0	0	0	0	1	0	0	0	0	0	0	0	0	0	0	0	0	0	0	0	0	0
TIGR02703	3	0	0	5	0	0	0	0	3	1	0	0	0	0	0	0	0	1	0	0	1	4	1	1	1	2	1	1	1	2	0	1	1	1	0	2	1	0	0	0	0	0	1	0	1	0	0	0	0
TIGR02704	3	0	0	0	2	1	0	0	1	0	2	1	0	0	0	0	0	0	0	1	0	2	1	0	0	0	1	0	0	1	0	0	1	2	1	4	0	0	0	0	0	2	0	2	6	0	0	0	1
TIGR02705	0	0	0	6	0	0	0	0	0	0	2	0	2	0	1	1	2	1	0	0	0	1	1	0	1	1	1	1	0	0	0	0	0	0	2	0	0	0	0	0	0	0	2	0	0	0	0	2	0
TIGR02706	0	2	5	20	5	0	0	0	3	0	0	2	6	0	1	4	6	5	5	0	0	5	2	0	6	5	4	2	1	5	4	1	0	0	13	3	0	0	3	0	2	1	0	7	1	0	3	2	1
TIGR02707	0	3	3	16	8	1	0	7	16	1	0	7	14	2	3	8	7	1	11	0	0	8	6	0	6	12	10	0	1	11	8	0	0	7	20	0	0	7	1	3	5	1	0	18	2	0	7	3	0
TIGR02708	1	0	0	0	0	0	0	0	0	0	2	0	4	0	0	0	0	0	0	1	0	4	0	0	0	0	0	0	0	0	0	0	0	0	0	0	0	0	0	0	0	0	0	0	0	0	0	1	0
TIGR02711	5	1	1	0	0	0	0	0	1	0	0	2	0	2	3	0	1	0	0	3	0	0	1	0	4	0	0	0	1	2	0	0	0	0	0	0	0	0	0	0	0	0	0	0	1	0	0	0	0
TIGR02713	0	0	0	0	0	2	0	0	0	0	0	0	0	0	0	0	3	0	0	0	0	0	1	0	0	0	0	0	0	0	0	0	0	0	0	0	0	0	0	0	0	0	0	0	0	0	0	0	1
TIGR02715	0	1	1	0	1	1	1	0	0	1	5	0	1	3	1	3	17	8	1	6	0	5	6	6	0	5	2	4	3	0	0	4	0	0	1	5	1	1	2	0	1	1	3	0	1	4	0	1	1
TIGR02717	9	1	3	0	0	0	0	0	1	0	1	1	0	3	2	3	0	2	0	1	0	0	2	0	1	0	0	0	1	1	0	3	0	0	4	0	0	0	0	0	0	0	6	0	0	0	1	1	0
TIGR02720	0	0	0	0	0	1	0	0	0	0	7	0	3	0	0	2	0	1	0	0	0	6	0	0	0	0	0	1	0	0	0	0	0	0	2	0	0	0	0	0	0	0	0	0	0	0	0	0	0
TIGR02721	5	0	1	0	0	0	0	1	1	2	2	1	1	4	10	0	0	0	0	4	0	0	0	3	0	0	0	2	0	5	1	2	1	0	0	2	0	0	2	0	0	0	2	0	1	0	0	0	0
TIGR02722	2	0	0	0	0	0	0	0	1	6	2	2	0	2	4	2	0	0	0	0	0	0	1	1	1	0	0	0	1	1	0	5	0	0	0	0	0	0	0	0	0	0	2	0	0	3	0	0	0
TIGR02727	5	7	1	4	4	1	6	2	4	1	11	3	5	8	4	3	3	8	9	0	0	6	6	3	1	12	6	4	5	5	1	3	1	3	18	5	2	6	1	6	2	3	1	2	4	7	2	5	2
TIGR02729	13	8	2	19	26	22	14	11	18	12	38	11	19	10	25	25	17	46	25	4	10	13	10	19	5	16	13	28	12	14	12	30	11	9	41	12	5	5	5	5	6	6	16	12	18	35	17	17	11
TIGR02736	0	0	0	0	1	0	0	0	0	0	1	0	0	0	6	0	0	0	0	0	0	0	0	0	0	0	0	0	0	0	0	0	0	0	0	0	2	0	0	0	0	0	0	0	0	0	0	1	0
TIGR02738	6	0	1	0	0	0	0	0	2	0	3	2	0	0	1	0	0	0	0	2	0	0	0	0	0	0	0	0	0	1	4	9	0	0	0	0	0	0	0	0	0	0	1	0	2	2	1	0	0
TIGR02739	4	0	0	0	0	0	0	0	5	0	0	4	0	0	0	0	0	0	0	5	0	0	0	0	0	0	0	0	0	1	0	1	1	0	0	0	0	0	0	0	0	0	2	0	0	5	1	0	0
TIGR02740	0	0	0	0	0	0	0	0	0	0	4	0	0	0	0	0	0	0	0	0	0	0	0	0	0	0	0	1	0	0	0	0	0	0	0	0	0	0	0	0	0	0	0	0	0	0	0	0	0
TIGR02741	2	0	0	0	0	1	0	0	4	0	0	5	0	0	0	0	0	0	0	0	0	0	0	0	0	0	0	0	0	0	0	1	0	0	2	0	0	0	0	0	0	0	0	0	7	2	0	0	0
TIGR02742	8	0	0	0	0	2	0	1	7	0	5	1	0	0	0	0	0	0	0	5	0	0	0	0	0	0	0	0	0	0	3	2	0	1	0	0	0	0	0	0	0	0	0	0	1	2	0	0	0
TIGR02743	7	0	0	0	0	0	0	0	3	0	2	3	0	0	1	1	0	0	0	2	0	0	0	0	1	0	0	1	1	2	1	5	0	0	0	0	0	1	0	0	0	0	1	0	1	1	0	0	0
TIGR02744	3	0	0	0	0	1	0	0	1	0	1	3	0	0	0	1	0	0	0	4	0	0	0	0	0	0	1	0	0	1	1	0	0	0	0	0	0	0	0	0	0	0	0	0	1	1	0	0	0
TIGR02747	2	0	0	0	0	0	0	0	5	0	3	4	0	0	1	0	0	0	0	5	0	0	0	0	0	0	0	0	0	3	0	2	0	0	1	0	0	0	0	0	0	0	0	0	5	0	0	0	0
TIGR02748	1	2	0	0	0	1	0	0	0	1	0	2	3	0	0	0	6	1	1	0	0	2	0	0	0	3	2	0	0	0	0	0	0	1	5	0	1	3	0	0	0	0	0	2	1	1	1	0	0
TIGR02749	8	7	3	1	2	3	0	2	2	1	6	2	4	7	4	7	2	1	6	6	0	1	3	2	6	2	2	4	3	3	0	4	1	6	3	0	3	4	1	5	1	2	6	4	2	4	3	1	0
TIGR02750	2	0	0	0	0	0	0	0	0	0	0	0	0	0	0	0	0	0	0	1	0	0	0	0	0	0	0	0	0	1	0	0	0	0	0	0	0	0	0	0	0	0	0	0	1	0	0	0	0
TIGR02752	0	0	0	0	0	0	0	0	0	0	0	0	0	0	0	0	0	0	0	0	0	1	0	0	0	0	0	0	0	0	0	0	0	0	1	0	0	0	0	0	0	0	0	0	0	0	0	0	0
TIGR02753	0	0	0	0	0	0	0	0	0	0	0	0	0	0	0	0	0	0	0	0	0	0	0	0	0	0	0	0	0	0	0	0	0	0	0	0	0	0	0	0	0	0	0	0	0	0	0	0	0
TIGR02754	1	0	0	0	0	0	0	0	1	0	0	0	0	0	0	0	0	0	1	0	0	0	0	0	2	0	0	0	0	1	0	2	0	0	0	0	0	1	0	1	0	0	1	0	0	1	0	0	1
TIGR02755	6	1	0	0	0	1	0	0	6	0	4	0	1	3	0	0	0	0	0	1	2	0	1	0	0	0	0	0	1	7	0	0	0	0	0	1	0	0	0	0	0	0	0	0	2	0	0	0	0
TIGR02756	4	0	0	0	0	0	0	0	4	0	0	4	0	0	0	0	0	0	0	0	0	0	0	0	0	0	0	0	0	2	0	2	2	0	0	0	2	0	0	0	0	0	0	0	0	2	0	0	0
TIGR02757	0	6	4	0	0	0	0	0	3	7	7	2	0	0	0	0	0	0	4	0	2	0	0	0	1	0	0	0	4	0	2	0	0	2	15	0	0	4	0	1	4	0	0	14	0	0	8	2	0
TIGR02758	1	0	0	0	0	3	0	0	1	0	2	1	0	0	0	0	1	0	0	1	0	0	0	0	0	0	0	0	0	4	1	1	0	0	0	0	1	0	0	0	1	0	0	0	2	2	0	0	0
TIGR02759	6	0	0	0	0	0	0	0	1	0	3	1	0	0	0	0	0	0	0	6	0	0	0	0	0	0	0	0	0	2	0	0	0	0	0	0	0	0	0	0	0	0	0	0	1	6	1	0	0
TIGR02761	5	0	0	0	0	1	0	0	2	1	0	3	0	0	0	0	0	0	0	6	0	1	0	0	0	0	0	0	0	3	3	2	0	0	1	0	0	0	0	0	0	0	0	0	2	1	0	0	0
TIGR02762	5	0	0	0	0	0	0	0	2	0	0	2	0	0	0	0	0	0	0	2	0	0	0	0	0	0	0	0	0	3	0	0	0	0	0	0	0	0	0	0	0	0	0	0	2	0	0	0	0
TIGR02764	0	9	1	29	7	1	0	6	4	0	5	2	8	0	1	2	7	10	9	1	0	14	1	1	4	4	5	4	0	8	3	1	1	5	16	2	1	7	0	8	2	4	7	3	2	1	6	6	1
TIGR02769	30	7	7	0	2	2	4	0	6	8	18	4	4	16	19	0	16	11	4	7	1	6	6	19	2	10	4	6	1	14	1	10	2	0	5	15	2	1	2	7	2	6	10	4	4	15	5	3	2
TIGR02770	47	20	11	18	27	12	26	16	14	14	69	19	26	37	44	7	73	51	25	19	1	33	23	74	15	71	24	30	20	27	10	86	25	5	38	26	5	9	14	11	7	35	46	3	30	62	3	24	6
TIGR02771	0	0	0	0	0	0	0	0	0	0	0	0	0	0	0	0	0	1	0	0	0	0	0	0	0	0	0	0	0	0	0	0	0	0	0	0	0	0	0	0	0	0	0	0	0	0	0	0	0
TIGR02772	0	0	0	0	0	0	0	0	0	0	0	0	0	0	0	0	0	0	0	0	0	0	0	0	0	0	0	0	0	0	0	0	0	0	0	0	0	0	0	0	0	0	0	0	0	0	0	0	0
TIGR02775	0	0	0	0	0	0	0	0	0	0	0	0	1	0	0	0	0	3	0	0	0	0	0	0	0	0	0	0	1	0	0	0	0	0	0	0	0	0	0	0	0	0	0	0	0	0	0	0	0
TIGR02777	0	0	0	0	0	0	0	0	0	0	0	0	0	0	0	0	0	0	0	0	0	0	0	0	0	0	0	0	0	0	0	0	0	0	0	0	0	0	0	0	1	0	0	0	0	0	0	0	0
TIGR02778	0	0	0	0	0	0	0	0	0	0	0	0	0	0	0	0	0	0	0	0	0	0	0	0	0	0	0	0	0	0	0	0	0	0	0	0	0	0	0	0	0	0	0	0	0	0	0	0	0
TIGR02780	0	0	0	0	0	0	0	0	1	0	0	0	0	0	0	0	0	0	0	0	0	0	0	0	0	0	0	0	0	0	0	0	0	0	0	0	0	0	0	0	0	0	0	0	0	0	0	0	0
TIGR02781	0	0	0	0	0	0	0	0	1	0	2	0	0	0	0	0	0	1	0	0	0	0	0	0	0	0	0	3	0	0	4	5	0	0	1	0	0	0	0	0	0	0	0	0	0	0	0	0	0
TIGR02782	0	0	0	0	0	0	0	1	0	0	0	0	0	0	0	0	0	4	0	0	0	0	0	0	0	1	2	0	0	0	0	0	0	0	0	2	0	0	1	0	1	0	0	0	0	0	0	1	1
TIGR02783	0	0	0	0	0	0	0	0	1	0	0	0	0	0	0	0	0	0	0	0	0	0	1	0	0	0	0	0	0	0	0	1	0	0	0	0	0	0	0	0	0	0	0	0	0	0	0	0	0
TIGR02787	1	0	0	14	3	2	0	1	0	1	3	1	10	0	0	0	3	1	1	0	0	6	0	0	0	3	2	1	0	12	1	0	2	0	1	1	0	5	4	5	3	1	1	1	1	1	0	1	2
TIGR02788	0	0	0	0	0	0	0	1	8	0	0	0	0	0	0	0	5	1	0	0	0	1	0	0	0	5	2	4	0	0	1	9	0	0	0	2	0	0	1	0	1	2	4	0	0	0	1	0	2
TIGR02789	41	12	5	11	21	10	1	16	14	5	43	13	9	24	33	10	37	23	13	15	4	28	17	23	10	33	19	22	17	30	3	41	9	1	21	21	4	11	4	11	6	16	24	1	11	34	2	4	5
TIGR02790	39	19	4	13	36	26	5	22	18	17	49	18	20	26	22	10	36	17	22	18	8	49	18	25	6	35	28	37	15	42	14	65	12	5	27	34	5	14	17	21	7	15	33	1	26	59	3	15	8
TIGR02793	12	1	1	0	0	1	0	0	2	9	0	3	0	7	2	1	0	0	1	0	1	0	1	0	3	0	0	1	0	7	1	6	1	0	0	1	0	1	0	0	0	0	4	4	0	1	0	0	0
TIGR02794	1	0	0	0	0	0	0	1	0	0	0	0	0	0	0	0	0	1	0	4	0	0	0	0	1	0	0	0	3	1	2	2	0	0	0	0	0	0	0	0	0	0	2	0	0	0	1	1	0
TIGR02795	5	24	2	4	0	3	0	2	7	9	9	12	0	3	13	8	0	1	7	5	4	2	0	1	21	2	3	0	5	5	2	5	0	12	30	1	7	11	0	2	8	4	9	13	1	5	16	0	1
TIGR02796	8	6	1	0	0	4	1	1	6	1	9	1	0	3	4	1	2	0	3	3	0	3	3	3	4	0	0	1	0	7	4	8	0	5	8	6	2	2	1	1	4	0	3	1	2	6	3	0	0
TIGR02797	5	1	0	0	0	0	0	1	2	5	4	3	1	4	7	1	0	1	0	6	2	1	4	1	0	0	0	1	1	1	3	9	0	0	1	2	1	1	0	0	0	0	4	0	1	2	3	0	0
TIGR02798	0	0	0	0	0	0	0	0	0	0	2	0	0	0	0	0	0	0	0	2	0	0	0	0	0	0	0	0	0	0	0	0	0	0	0	0	0	0	0	0	0	0	0	0	0	0	0	0	0
TIGR02799	1	0	0	0	0	1	1	1	5	2	6	2	0	2	2	0	1	1	3	5	0	3	1	2	0	0	0	1	2	5	0	6	2	2	2	0	0	0	1	1	2	0	2	0	0	4	0	0	1
TIGR02800	6	1	2	0	1	2	0	1	5	0	4	2	0	6	3	0	0	0	0	6	0	1	4	2	1	0	0	1	1	3	0	9	0	0	0	4	0	0	0	0	0	0	4	0	2	0	1	0	0
TIGR02801	4	3	3	0	6	7	0	0	2	7	12	1	1	3	3	1	1	2	2	0	0	0	2	0	6	0	2	9	4	7	1	4	2	2	7	8	0	2	0	3	1	0	6	0	5	7	2	2	1
TIGR02802	8	13	12	0	2	2	0	2	15	5	11	13	1	4	12	23	0	5	3	4	6	4	1	1	10	0	2	3	5	8	5	6	0	1	26	5	0	6	2	2	0	0	8	19	1	6	7	2	1
TIGR02803	6	1	1	0	0	0	0	2	4	2	2	4	0	2	7	1	0	6	0	1	0	1	1	0	1	0	0	0	1	2	2	2	0	0	0	2	0	0	0	0	0	0	9	0	0	3	1	0	0
TIGR02804	0	0	0	0	3	1	1	0	0	0	0	0	0	0	0	0	0	0	0	0	0	0	0	0	0	0	0	0	0	0	0	0	0	0	0	2	0	0	0	0	0	0	2	0	0	0	0	0	1
TIGR02805	0	1	2	0	2	4	0	2	1	1	2	1	0	0	1	4	0	0	2	0	1	2	0	0	3	0	1	0	0	1	1	1	0	0	5	1	0	2	0	2	4	1	2	1	2	3	4	0	0
TIGR02806	0	0	0	5	0	0	0	0	0	0	0	0	0	0	0	0	0	0	0	0	0	0	0	0	0	0	0	0	0	0	0	0	0	0	0	0	0	0	0	0	0	0	0	0	0	0	0	0	0
TIGR02808	0	0	0	0	0	0	0	0	0	0	3	0	0	0	0	0	0	0	0	0	0	0	0	0	0	0	0	0	0	0	0	0	0	1	0	0	0	0	0	0	0	0	1	0	0	0	0	0	0
TIGR02810	30	2	7	0	0	0	0	1	22	5	15	11	6	18	13	8	1	4	2	0	3	5	11	3	18	0	1	2	3	30	2	11	1	4	2	10	0	0	1	1	0	0	10	1	4	3	0	0	0
TIGR02811	0	0	3	0	0	0	0	0	0	0	2	3	0	0	0	3	6	1	6	0	0	2	0	0	4	3	0	0	1	0	0	4	0	2	3	1	0	2	0	0	1	0	0	0	0	0	0	1	0
TIGR02812	8	3	2	0	0	1	0	2	8	7	11	6	0	8	3	1	1	2	1	2	1	3	3	3	1	0	0	2	0	6	0	5	0	0	1	2	0	2	0	0	0	0	3	3	1	1	1	0	0
TIGR02815	12	0	2	10	0	2	0	2	6	3	7	8	10	5	5	2	0	5	3	0	0	4	6	2	3	0	5	1	4	10	0	5	2	1	0	2	0	0	0	0	0	1	2	1	1	5	1	1	1
TIGR02817	0	0	0	0	0	1	0	2	0	0	7	0	1	1	0	0	2	4	0	8	0	3	0	0	0	0	0	0	0	0	0	4	0	0	0	0	0	0	2	0	0	0	0	0	0	1	0	0	0
TIGR02818	6	0	0	0	0	0	0	0	1	0	5	2	0	2	0	0	0	1	0	3	0	0	1	0	0	0	0	1	0	0	0	1	0	0	0	0	0	0	0	0	0	0	6	2	1	1	0	0	0
TIGR02821	20	6	4	0	0	3	0	1	11	3	10	7	1	7	8	2	6	4	3	4	0	0	4	5	7	0	0	2	5	6	0	4	0	0	1	5	0	3	1	0	1	1	14	1	1	3	0	0	0
TIGR02823	13	0	1	0	2	1	0	0	9	2	5	10	4	6	5	8	1	2	3	3	1	3	2	1	2	0	0	2	1	9	2	12	1	0	1	2	0	1	1	0	0	0	11	4	4	4	0	0	0
TIGR02824	10	0	2	0	1	0	1	0	2	0	14	5	1	6	3	6	7	8	1	12	0	3	3	5	3	10	2	5	2	3	0	10	1	0	2	3	0	1	0	1	0	3	1	0	1	15	0	2	0
[truncated: 704 more rows]
[truncated: 12 more columns]

## Sheet: Taxonomic Annotation
	MIP01-I1	MIP02-I1	MIP03-I1	MIP06-I1	MIP07-I1	MIP08-I1	MIP09-I1	MIP12-I1	MIP13-I1	MIP16-I1	MIP17-I1	MIP19-I1	MIP21-I1	MIP01-I2	MIP02-I2	MIP03-I2	MIP06-I2	MIP08-I2	MIP09-I2	MIP12-I2	MIP16-I2	MIP21-I2	MIP01-I3	MIP02-I3	MIP03-I3	MIP06-I3	MIP07-I3	MIP08-I3	MIP09-I3	MIP12-I3	MIP13-I3	MIP16-I3	MIP17-I3	MIP19-I3	MIP21-I3	MIP01-I4	MIP02-I4	MIP03-I4	MIP06-I4	MIP07-I4	MIP08-I4	MIP09-I4	MIP12-I4	MIP13-I4	MIP16-I4	MIP17-I4	MIP19-I4	MIP21-I4	MIP01-I5
Abiotrophia	0	7	0	0	3	0	0	18	2	1	4	2	8	0	0	3	35	24	3	2	1	52	0	0	0	9	22	3	3	0	7	0	2	3	56	3	6	2	0	26	9	22	8	65	12	1	13	45	15
Acaryochloris	0	0	0	0	0	0	0	0	0	0	1	1	0	0	0	0	0	1	0	0	0	0	0	0	0	0	2	2	0	0	9	3	6	0	2	0	0	0	2	1	0	0	0	1	1	0	0	0	0
Acetivibrio	0	25	3	180	48	11	0	53	0	0	8	7	63	8	6	9	61	89	27	0	1	69	68	0	3	56	83	12	0	163	20	0	1	2	38	15	1	16	33	22	2	1	28	17	31	9	13	15	22
Acetobacter	2	0	0	0	0	0	0	0	1	0	7	0	0	1	0	0	1	4	0	0	1	0	0	0	0	0	0	0	0	2	0	4	1	0	1	1	0	0	0	0	1	0	0	1	0	0	0	0	19
Acetohalobium	0	0	0	0	0	0	0	3	0	0	0	0	2	0	0	4	0	0	0	0	0	0	0	0	0	0	1	0	1	1	2	0	3	0	3	0	0	0	1	0	0	0	0	1	1	0	0	0	0
Acholeplasma	0	0	0	2	0	0	0	1	0	0	1	0	2	0	0	0	5	0	0	0	0	17	0	0	0	0	1	0	0	0	4	0	0	1	1	2	0	0	0	0	1	0	0	0	10	0	0	0	0
Achromobacter	0	2	0	0	0	11	0	2	1	0	4	2	0	0	0	0	1	6	0	0	1	1	0	0	0	1	1	1	0	0	3	1	0	0	1	0	0	0	1	2	0	0	2	2	6	2	0	0	1
Acidaminococcus	0	6	0	3	23	10	2	11	0	0	3	212	2	0	0	9	7	21	2	0	56	19	0	0	0	7	17	12	2	1	40	63	0	340	257	19	260	4	5	47	2	0	0	0	964	42	195	20	50
Acidimicrobium	0	0	0	0	0	0	0	0	0	0	0	0	0	0	0	0	0	1	0	0	0	0	0	0	0	0	0	0	0	0	0	0	1	0	0	0	0	0	0	0	0	0	0	0	0	0	0	0	0
Acidiphilium	0	0	0	0	0	0	0	1	0	0	1	0	0	0	0	0	0	1	0	0	1	0	0	0	0	0	2	1	0	0	1	0	4	0	0	0	6	0	0	0	0	0	0	0	1	0	0	0	0
Acidithiobacillus	0	0	0	0	0	0	0	0	0	0	1	0	0	0	0	1	2	0	3	0	1	2	4	0	0	1	0	0	0	0	2	0	2	0	0	2	2	0	0	0	0	0	0	0	1	3	0	0	0
Acidobacterium	0	0	1	0	1	0	0	1	2	1	4	1	0	0	1	0	0	5	7	0	2	0	0	0	0	2	3	1	0	2	5	0	3	5	0	0	0	1	0	0	0	0	7	1	2	0	0	1	0
Acidothermus	0	0	0	0	0	0	0	0	0	0	1	1	0	0	0	0	0	0	0	0	0	0	1	0	0	1	0	1	0	0	7	0	0	0	0	0	0	0	0	2	0	0	0	1	0	0	0	0	0
Acidovorax	0	0	0	0	2	0	0	2	4	0	5	4	0	0	0	0	0	5	1	6	0	0	0	0	0	1	2	2	0	0	7	4	2	4	3	0	0	1	0	1	0	0	7	2	4	1	1	3	1
Acinetobacter	2	0	0	2	24	8	2	4	27	5	48	2	45	0	0	5	2	34	8	9	1	25	8	0	2	5	10	2	1	5	74	3	6	9	10	16	6	0	6	2	14	0	8	11	16	5	1	2	8
Actinobacillus	2	6	0	0	190	156	126	3	2	0	7	4	18	6	1	0	6	1	6	1	1	7	9	0	4	2	4	57	0	164	50	4	6	12	23	198	3	0	7	8	3	0	19	9	38	7	0	2	1
Actinomyces	0	0	0	0	0	0	33	2	1	0	28	4	8	0	13	2	36096	1409	18	3	13	9	135	3	0	66975	866	2550	118	1	6	140	57	1	124	47	21	0	37	13	37	54	44	5	85	247	17	318	9
Actinoplanes	0	0	0	0	0	0	0	0	0	0	0	1	0	0	0	0	0	0	0	0	0	0	0	0	0	0	0	0	0	0	0	0	1	0	0	0	0	0	0	0	0	0	0	0	0	0	0	0	0
Actinosynnema	0	0	3	0	0	0	0	3	0	0	10	0	0	0	0	0	6	6	0	0	4	0	0	0	0	7	3	5	1	1	9	0	2	0	1	0	2	0	0	0	0	0	3	0	1	1	0	1	0
Aeribacillus	0	0	0	0	0	0	0	0	0	0	0	0	0	0	0	0	0	0	0	0	0	0	0	0	0	0	0	0	0	0	0	0	0	0	0	0	0	0	0	0	0	0	0	0	0	0	0	0	0
Aerococcus	0	0	0	0	1	0	4	3	0	0	1	0	3	0	0	0	1	0	1	0	1	2	0	0	0	0	0	0	0	3	2	0	0	0	2	1	1	2	0	0	0	3	0	0	1	0	0	0	1
Aeromicrobium	0	0	10	0	0	0	0	0	0	0	0	0	0	0	4	8	1	0	0	0	0	0	0	0	0	0	0	2	0	0	0	0	0	0	0	0	0	0	1	0	2	0	0	0	0	0	0	0	0
Aeromonas	0	0	0	0	0	1	0	4	0	0	1	1	23	0	1	8	0	7	1	11	0	27	0	0	0	0	4	1	10	3	3	0	1	0	1	0	0	0	0	1	3	0	2	2	4	5	6	0	0
Afipia	0	0	0	0	0	0	0	1	0	0	0	0	0	0	0	0	0	1	1	0	0	0	0	0	0	0	0	0	0	0	0	0	0	0	0	0	0	0	0	0	0	0	0	0	0	0	0	0	0
Aggregatibacter	3	0	0	0	38	38	22	1	1	0	1	5	0	0	0	1	5	1	3	2	1	4	3	0	0	0	1	9	0	52	42	1	5	1	3	163	0	0	8	0	0	0	0	7	3	7	0	0	0
Agrobacterium	0	0	0	0	1	0	1	0	1	0	6	5	0	0	0	0	0	2	3	3	1	0	2	0	0	1	0	0	1	3	14	0	2	1	2	0	0	0	0	0	0	0	1	0	0	0	0	1	1
Ahrensia	0	0	0	0	0	0	0	0	1	0	0	0	0	0	0	0	5	2	0	0	2	0	0	0	0	0	1	0	0	0	1	0	0	0	0	0	0	0	0	0	0	3	0	0	0	0	0	0	0
Akkermansia	0	0	2	0	0	0	0	48	0	0	4	0	0	2	0	7	0	0	0	0	3	4	1	0	5	0	1	1	0	0	3	0	0	6	5	0	3515	0	0	0	0	0	28217	1	1	1700	0	4	3368
Albidiferax	0	0	0	0	0	0	0	0	1	0	2	0	0	0	0	0	0	1	0	0	1	0	0	0	0	0	0	1	0	1	0	0	1	0	0	1	0	0	0	0	1	0	0	0	0	0	0	0	1
Alcaligenes	0	0	0	0	0	0	0	0	0	0	0	0	0	0	0	0	0	0	0	0	0	0	0	0	0	0	0	0	0	0	0	0	0	0	0	0	0	0	0	0	0	0	0	0	0	0	0	0	0
Alcanivorax	1	0	0	0	0	0	0	0	0	0	2	8	0	0	0	0	1	1	1	0	0	0	0	0	0	0	0	0	1	0	2	0	0	0	0	0	0	0	0	0	0	0	1	1	0	0	0	0	2
Algoriphagus	0	0	1	0	0	0	0	1	1	0	0	0	0	0	0	0	0	1	0	2	0	0	1	0	0	0	1	1	0	1	3	0	0	0	1	0	0	0	0	0	11	0	4	1	3	0	0	0	2
Alicycliphilus	0	0	0	0	0	2	0	0	0	0	0	0	0	0	0	0	1	0	0	0	0	0	0	0	0	0	0	0	0	0	0	2	0	0	0	0	0	0	0	0	0	0	0	0	0	0	0	0	1
Alicyclobacillus	0	0	0	0	2	0	1	1	0	0	5	1	0	0	0	1	2	0	1	0	0	1	1	0	0	0	1	0	0	0	2	0	1	1	0	0	0	0	0	0	0	0	0	0	0	0	0	0	0
Aliivibrio	0	0	0	0	0	0	1	1	0	1	4	1	2	0	0	0	0	5	0	6	0	0	1	0	0	1	7	0	6	6	12	15	8	0	0	0	0	0	0	0	0	1	0	3	3	0	1	0	0
Alistipes	3	32	41	0	0	0	0	957	11	183	51	4885	1	3	5	42	0	1	1	0	61	1	7	0	57	2	3	0	3	2	5	174	0	210	1258	0	14	22	0	13	82	0	13	19	4	2	104	304	4
Alkalilactibacillus	0	0	0	0	0	0	0	0	0	0	0	0	0	0	0	0	0	0	0	0	0	0	0	0	0	0	0	0	0	0	0	0	0	0	0	0	0	0	0	0	0	0	0	0	0	0	0	0	0
Alkalilimnicola	0	0	0	0	0	0	0	0	0	0	3	0	0	0	0	0	0	1	0	0	0	0	0	1	0	0	1	0	0	0	4	0	0	0	0	0	0	0	0	0	0	0	0	0	0	0	0	0	0
Alkaliphilus	0	16	0	0	2	0	1	10	4	1	10	7	20	5	0	0	34	0	9	5	5	22	4	0	0	36	15	8	0	21	11	0	2	0	13	2	2	1	6	7	3	9	11	23	29	6	1	4	3
Allochromatium	0	0	0	0	0	0	0	0	0	0	1	0	1	0	0	0	0	0	1	0	0	0	0	0	0	0	1	1	0	0	2	0	0	0	3	0	3	0	1	1	0	1	1	0	0	0	0	0	1
Alteromonas	0	0	0	0	0	0	0	0	0	0	0	1	0	0	0	0	0	0	0	0	1	1	0	0	1	0	0	1	0	0	1	0	2	1	0	0	0	0	0	0	0	0	1	1	0	0	0	0	0
Aminobacterium	0	0	0	0	0	0	0	0	0	0	0	0	0	0	0	0	0	0	2	0	0	0	0	0	0	0	0	0	0	2	0	0	0	2	2	0	0	0	0	1	0	0	0	0	1	0	2	1	0
Aminomonas	0	0	0	0	0	0	0	0	0	0	1	0	0	0	0	0	1	0	0	0	0	0	0	0	0	0	0	1	0	0	0	0	3	0	0	3	0	0	0	1	0	0	0	0	1	0	1	0	0
Ammonifex	0	0	0	0	0	0	0	0	0	0	0	0	0	0	0	0	0	0	0	0	0	0	0	0	0	0	0	0	0	0	1	0	2	0	1	0	0	0	0	0	1	0	0	0	1	0	0	1	0
Amycolatopsis	0	0	0	0	1	0	0	1	2	0	6	0	1	0	0	1	3	9	2	0	1	0	0	0	0	1	2	2	0	1	5	0	2	0	0	0	3	0	0	1	0	0	2	1	2	10	0	0	1
Anabaena	0	0	0	1	3	8	0	0	0	0	0	0	0	0	0	0	3	0	1	0	1	0	0	0	0	0	0	0	0	0	6	0	1	0	0	0	0	0	0	0	0	0	0	0	0	0	0	0	0
Anaerobaculum	0	0	0	0	0	1	0	0	0	1	0	0	0	0	0	0	0	0	0	0	0	0	0	0	0	0	1	0	1	2	2	0	1	1	0	0	0	0	0	1	0	0	0	2	4	0	0	0	0
Anaerococcus	0	0	0	3	11	5	2	13	1	4	3	6	22	0	1	1	5	11	8	0	2	10	4	0	0	2	16	11	1	20	14	1	3	9	15	9	6	2	3	3	3	4	10	3	17	1	0	4	5
Anaerofustis	0	4	0	2	0	0	0	5	0	0	2	0	2	0	6	8	27	1	3	0	2	0	1	0	0	3	6	1	0	1	3	0	1	0	21	0	6	6	4	6	0	10	0	2	1	0	4	17	3
Anaeromyxobacter	0	0	5	0	0	0	0	1	0	0	3	3	0	0	0	0	5	4	1	0	7	0	3	0	8	4	29	1	0	0	63	0	44	3	6	0	1	0	1	0	1	0	16	0	7	0	0	1	3
Anaerostipes	0	7	0	0	3	2	0	18	0	0	0	0	6	3	0	5	98	2	0	4	1	32	15	0	0	74	47	2	0	3	7	7	0	4	31	14	44	2510	13	29	13	11	21	11	10	12	12	38	14
Anaerotruncus	0	353	0	0	39	0	0	131	0	1	4	6	16	0	11	15	88	6	1	3	0	66	3	0	2	56	20	11	1	1	2	1	0	4	662	0	38	2	6	71	24	6	58	7	4	1	4	493	117
Anaplasma	0	0	0	0	0	0	1	0	0	0	2	6	3	0	0	1	0	0	15	0	0	0	0	0	0	1	15	0	0	4	218	0	68	0	0	0	0	1	0	0	0	0	2	0	1	0	0	0	0
Aneurinibacillus	0	0	0	0	0	0	0	0	0	0	0	0	0	0	0	0	1	0	0	0	0	0	0	0	0	1	0	0	0	0	0	0	0	0	0	0	0	0	0	0	0	0	0	0	0	0	0	0	0
Anoxybacillus	0	0	0	0	0	0	1	2	1	0	1	0	0	0	0	0	3	0	1	0	0	0	1	0	0	0	1	1	0	0	2	0	1	1	0	0	0	0	0	0	0	2	0	1	0	0	3	4	2
Aquifex	0	0	0	0	0	0	0	0	0	0	1	1	3	0	0	0	0	1	0	0	0	0	0	0	0	0	0	0	1	0	1	0	1	0	0	0	1	0	0	0	0	0	0	0	0	0	0	0	0
Arcanobacterium	0	0	0	0	0	0	0	0	0	0	9	0	0	0	0	0	13	2	0	0	0	0	1	0	0	21	9	3	1	1	1	0	0	0	1	0	0	0	0	0	0	0	0	0	0	5	1	0	0
Arcobacter	0	0	0	4	1	0	0	1	2	0	2	1	2	0	0	1	0	0	2	0	1	1	1	0	1	4	1	1	2	1	8	0	2	2	2	0	1	2	0	1	0	1	1	2	4	0	0	0	1
Aromatoleum	0	0	0	0	0	1	0	1	0	1	3	0	0	0	0	0	0	0	0	4	1	0	1	0	0	1	0	1	0	0	2	0	2	0	0	0	0	1	0	0	0	0	0	0	1	0	0	0	0
Arsenophonus	2	0	0	0	7	1	0	2	0	2	6	0	0	1	7	0	8	0	0	1	0	0	0	0	0	0	0	0	0	2	5	0	1	3	0	0	0	0	0	0	0	0	3	1	3	0	0	0	0
Arthrobacter	0	0	0	0	0	0	0	1	0	0	11	0	6	0	1	2	56	12	6	2	1	1	0	0	1	62	19	14	7	0	7	2	3	1	4	0	0	1	1	2	0	1	8	0	3	17	0	0	1
Arthrospira	0	0	0	1	0	0	0	1	1	2	0	0	0	0	0	0	1	2	3	0	0	0	1	2	0	2	1	0	0	0	9	3	0	1	4	0	0	0	1	0	0	3	0	2	1	1	0	0	2
Asticcacaulis	0	0	0	0	0	0	0	0	0	0	0	0	0	0	0	0	0	0	0	0	0	0	0	0	0	0	0	0	0	0	0	0	0	0	0	0	0	0	0	0	0	2	0	0	0	0	0	0	0
Atopobium	0	4	6	0	0	0	0	3	0	4	5	1	3	0	7	0	5	25	1	4	33	3	0	8	0	3	12	27	0	0	5	102	58	23	11	45	4	0	6	15	0	14	11	1	71	21	25	7	10
Aurantimonas	0	0	0	0	4	2	4	0	0	0	1	3	3	0	0	0	0	3	0	0	0	0	1	0	0	1	0	0	0	0	3	2	0	5	0	0	1	0	0	0	0	0	0	0	7	1	0	1	1
Avibacterium	0	0	0	0	0	0	0	0	0	0	0	0	0	0	0	0	0	0	0	0	0	0	0	0	0	0	0	0	0	0	0	0	0	0	0	0	0	0	0	0	0	0	0	0	0	0	1	0	0
Azoarcus	0	0	1	0	0	0	0	1	0	0	1	4	0	0	0	0	0	1	4	0	0	0	0	0	0	0	0	1	0	0	6	1	0	2	0	0	0	0	0	0	0	0	0	0	0	0	0	0	0
Azorhizobium	0	0	0	0	0	0	0	1	0	1	1	1	1	0	0	0	0	1	1	0	0	0	2	0	0	1	1	0	1	1	4	0	1	0	0	0	0	0	3	0	0	0	3	0	1	0	0	0	1
Azospirillum	0	0	0	0	1	0	2	1	0	0	2	0	0	0	0	0	1	2	0	1	0	0	1	0	0	0	1	0	0	0	6	0	2	0	1	0	0	0	0	1	0	0	0	0	0	0	1	3	0
Azotobacter	0	0	0	0	0	1	1	0	1	0	10	0	0	0	0	0	0	2	0	0	0	2	0	0	0	0	1	2	0	0	3	0	0	0	1	0	0	0	0	5	1	0	0	0	0	1	0	0	0
Bacillus	6	26	2	153	41	58	13	119	36	11	67	19	152	7	12	25	97	77	62	6	23	166	65	3	7	77	114	40	3	213	220	13	36	37	94	42	73	79	24	40	17	29	74	66	108	22	29	37	28
Bacteriovorax	0	0	0	1	1	0	0	0	1	0	0	1	0	0	0	0	0	1	0	0	0	0	2	0	0	1	2	1	0	1	7	0	3	0	0	0	0	0	0	3	0	0	2	0	0	0	0	0	1
Bacteroides	211	28681	33389	23	9	2	14	5897	71632	35700	18508	48331	26	60	22956	55901	39	72	102819	9	20872	105	43	1001	32671	55	91	28	8111	12	33189	8564	23	76521	139046	79	18599	46570	261	15416	22739	2124	3472	116155	57	69	64080	21858	83
Bartonella	0	1	1	0	0	0	0	0	0	1	2	1	3	0	0	0	0	1	0	0	0	3	1	0	0	1	2	2	4	1	6	1	1	0	0	1	1	0	1	0	0	0	0	1	0	1	0	0	2
Basfia	0	0	0	0	3	9	0	0	0	0	0	0	0	0	0	0	0	0	1	0	1	0	0	0	0	0	0	2	0	4	3	1	0	2	2	4	2	0	0	3	0	0	1	0	5	1	0	0	0
Bdellovibrio	0	0	0	0	0	0	0	0	0	0	0	0	0	0	0	0	0	1	0	0	0	0	2	0	0	0	1	1	0	2	6	0	1	0	1	0	0	0	1	0	1	0	7	0	2	0	0	0	0
Beggiatoa	0	0	0	0	0	0	0	5	1	1	5	0	0	0	0	4	0	3	9	0	0	2	1	0	0	1	22	2	0	3	111	0	44	6	2	0	5	0	0	1	2	0	3	2	4	1	0	0	1
Beijerinckia	0	0	0	0	0	0	0	1	0	0	4	0	1	0	0	0	0	0	0	0	0	0	0	0	0	0	0	0	0	0	3	0	3	0	0	0	0	0	0	0	0	0	0	1	0	0	0	0	0
Bermanella	0	0	0	0	0	0	0	0	2	0	2	1	0	0	0	0	0	1	0	0	0	0	0	0	1	4	0	3	0	0	2	0	3	0	0	0	1	0	0	0	0	0	0	0	2	2	0	0	0
Beutenbergia	0	0	0	0	0	0	0	1	0	0	48	0	1	0	0	0	24	3	2	4	0	1	0	0	0	31	0	3	1	0	0	0	27	0	2	0	1	0	0	2	0	0	0	0	1	64	0	0	0
Bifidobacterium	8	12	1348	0	7	0	61467	17	2	7646	48861	42	22	10806	19523	8264	31405	126966	50956	4450	3014	32	21828	64336	3	11684	12114	76265	15751	6	17	26464	28922	359	2454	6361	1141	1785	18862	9160	6533	20564	22	26	32727	70190	4449	16736	2458
Bilophila	0	0	2	0	0	0	0	0	0	0	0	6	0	0	0	0	19	0	0	0	0	0	1	0	0	5	0	0	0	0	0	0	0	0	0	0	0	80	1	0	0	81	0	0	0	0	0	0	2
Blastochloris	0	0	0	0	0	0	0	0	0	0	0	0	0	0	0	0	0	0	0	0	0	0	0	0	0	0	0	0	0	0	0	0	0	0	0	0	0	0	0	0	0	0	0	0	0	0	0	0	0
Blastopirellula	0	0	0	0	0	0	2	3	0	0	6	0	0	0	2	1	3	14	5	0	0	0	0	0	0	0	7	7	0	0	2	0	1	0	2	0	0	0	0	0	1	0	1	0	1	0	0	0	2
Blattabacterium	0	0	0	1	0	0	0	0	1	0	2	0	0	0	0	0	0	0	1	0	0	0	2	0	0	0	0	0	0	1	4	0	1	1	0	0	0	0	0	0	1	0	0	1	1	0	1	0	0
Blautia	0	18	5	0	1	1	0	263	0	2	1	1	20	6	0	68	97	1	1	9	0	73	6	2	7	347	240	15	1	22	4	0	6	3	120	8	54	39	10	39	31	364	44	117	23	17	39	312	81
Bordetella	0	1	0	0	0	2	0	1	0	0	5	3	2	0	0	0	0	3	0	0	6	1	0	0	0	1	4	2	4	0	14	0	1	2	2	0	0	0	0	1	1	0	2	1	6	0	0	0	0
Borrelia	0	0	2	1	4	5	0	3	4	4	3	3	1	0	0	0	2	7	4	0	2	5	6	0	3	1	9	1	0	3	38	0	4	2	7	1	2	0	0	5	0	0	4	3	10	0	2	1	0
Brachybacterium	0	0	0	2	0	1	1	0	0	0	3	0	0	0	0	0	9	0	0	17	0	0	1	0	0	15	1	36	0	0	4	0	0	0	0	0	0	0	1	0	0	0	0	0	1	0	1	0	1
Brachymonas	0	0	0	0	0	0	0	0	0	0	0	0	0	0	0	0	0	0	0	0	0	0	0	0	0	0	0	0	0	0	0	0	0	0	0	0	0	0	0	0	0	0	0	0	0	1	0	0	0
Brachyspira	0	5	0	0	0	0	1	9	5	3	4	4	1	21	0	1	4	1	11	4	0	2	13	0	0	2	8	2	0	7	14	1	4	19	4	3	3	5	2	2	2	0	20	13	7	4	4	1	7
Bradyrhizobium	0	0	0	2	0	2	1	2	0	0	3	3	0	0	0	0	5	6	2	1	4	0	2	1	0	0	4	1	1	3	15	1	1	0	1	0	0	0	1	0	2	0	2	4	5	0	0	0	0
Brevibacillus	0	0	0	0	0	0	0	2	2	0	1	3	0	0	0	0	14	0	0	0	0	5	0	0	0	5	9	1	0	5	8	0	4	0	0	5	1	0	0	10	0	0	2	8	2	2	0	0	1
Brevibacterium	0	0	0	0	0	0	1	0	0	0	2	0	1	0	0	0	20	3	2	0	1	0	2	0	0	1	1	2	0	0	7	0	0	0	3	0	1	0	0	10	0	0	0	0	0	0	0	0	0
Brevundimonas	0	0	0	0	0	0	0	0	0	3	3	1	0	0	0	0	0	0	1	0	1	0	0	0	0	0	0	0	0	0	4	0	1	0	1	0	0	0	0	0	0	0	1	0	3	0	0	0	0
Brucella	0	0	0	0	1	6	0	0	4	0	0	0	0	0	0	0	1	1	6	0	0	0	1	4	0	0	1	1	0	2	6	1	0	0	3	1	1	0	0	1	0	0	3	2	2	0	0	0	1
Buchnera	0	0	0	1	1	3	0	1	2	2	10	0	0	0	0	0	0	1	1	0	1	0	1	0	0	0	5	1	0	15	14	0	2	3	0	0	0	0	0	0	4	0	0	3	1	3	0	0	1
Bulleidia	0	0	0	0	0	2	0	6	0	0	0	0	0	0	0	0	0	0	0	0	1	0	4	0	0	0	21	2	0	0	3	2	1	1	2	0	0	0	3	1	0	0	2	1	23	7	2	5	2
Burkholderia	102	15	20	0	16	24	7	47	23	11	203	66	49	59	20	7	29	76	32	64	9	55	29	2	10	21	21	22	37	23	110	40	22	15	23	24	14	0	9	7	13	0	38	17	49	15	11	6	17
Butyrivibrio	0	0	2	6	1	1	1	71	1	0	3	4	31	0	0	15	132	63	4	6	8	70	17	4	0	43	26	6	0	5	10	0	3	2	54	14	21	21	77	20	19	20	1	21	27	0	10	47	69
Caldanaerobacter	1	0	0	2	26	0	0	4	0	0	5	2	3	0	1	1	2	0	4	0	0	1	0	0	0	4	3	8	0	8	7	0	0	5	4	0	1	0	0	0	0	1	2	2	14	3	3	0	0
Caldicellulosiruptor	0	3	0	4	4	0	0	4	2	0	9	4	9	0	0	0	20	8	1	0	1	13	13	0	0	8	18	7	2	8	12	0	5	10	8	11	3	1	0	2	1	0	5	7	5	10	1	12	7
Calditerrivibrio	0	0	0	0	0	0	0	0	0	0	0	0	0	0	0	0	0	0	0	0	0	0	0	0	0	0	0	0	0	0	0	0	0	0	0	0	1	0	0	0	0	0	0	0	0	0	0	0	0
Caminibacter	0	0	0	0	1	0	0	1	1	0	2	4	0	0	0	0	0	0	2	0	0	0	0	0	0	0	0	0	0	0	2	0	0	1	0	0	0	0	1	1	0	0	0	0	0	0	1	0	0
Campylobacter	0	5	4	8	5	3	0	21	3	1	14	6	1	0	4	2	8	6	7	2	1	1	2	1	0	0	13	33	2	6	46	4	5	9	14	34	13	8	4	4	66	5	13	16	23	18	4	5	7
Candidatus Accumulibacter	0	0	0	0	0	0	0	0	0	0	4	0	0	0	0	0	0	2	0	0	0	0	1	0	0	0	0	0	0	0	1	0	0	0	0	0	0	0	0	0	0	0	1	4	2	0	0	0	0
Candidatus Amoebophilus	0	0	0	0	0	0	0	0	0	0	1	0	0	0	0	0	0	0	0	0	0	0	0	0	1	0	0	0	0	0	0	0	0	0	1	0	0	0	0	0	0	0	4	0	0	0	0	0	0
Candidatus Azobacteroides	0	2	0	0	0	0	0	2	1	0	2	1	0	0	0	0	0	0	0	0	0	0	0	0	0	0	0	0	0	1	1	0	1	1	2	0	2	0	1	0	0	0	0	0	0	0	0	0	0
Candidatus Blochmannia	0	0	0	0	1	0	0	0	2	0	2	0	0	0	0	0	0	2	0	0	0	0	1	0	0	0	1	0	0	0	2	0	1	0	0	0	0	1	0	0	0	0	0	0	0	0	0	0	0
Candidatus Carsonella	0	0	0	2	3	0	0	1	1	0	4	2	1	0	0	0	0	2	2	0	0	1	0	0	0	0	4	0	0	5	10	0	2	2	0	0	1	0	0	1	0	3	0	1	9	2	1	0	0
Candidatus Chloracidobacterium	0	0	0	0	0	0	0	0	0	0	0	0	0	0	0	0	0	0	0	0	0	2	0	0	0	0	1	0	0	0	0	0	0	0	0	0	0	0	0	0	0	0	0	0	0	0	0	0	0
Candidatus Cloacamonas	0	0	0	0	0	0	0	0	0	0	2	0	0	0	0	0	0	0	0	0	0	0	0	0	0	0	3	0	0	4	4	0	0	0	0	0	0	0	0	0	0	0	0	1	0	0	0	0	0
Candidatus Desulforudis	0	0	0	0	0	0	1	0	0	1	0	2	3	0	0	0	0	0	0	0	0	1	0	0	0	0	0	0	0	0	0	0	0	0	0	0	0	0	0	0	0	0	0	0	0	0	1	0	0
Candidatus Endobugula	0	0	0	0	0	0	0	1	0	0	0	0	0	0	0	0	0	0	0	0	0	0	0	0	0	0	1	0	0	0	0	0	0	0	0	0	0	0	0	0	0	0	0	0	0	0	0	0	0
Candidatus Hamiltonella	0	0	0	0	0	0	0	0	0	0	0	0	0	0	0	0	0	1	0	0	0	2	0	0	0	0	5	0	0	0	4	0	0	0	0	0	0	0	0	2	0	0	0	0	0	0	0	1	1
Candidatus Hodgkinia	0	0	0	0	0	0	0	0	0	0	0	0	0	0	0	0	0	0	3	0	0	0	0	0	0	0	0	0	2	0	1	0	0	0	0	0	0	0	0	0	0	0	0	0	0	0	0	0	0
Candidatus Koribacter	0	0	0	0	0	0	0	1	0	0	1	1	0	0	0	0	1	0	0	0	1	0	1	0	0	0	2	0	0	0	2	0	1	1	2	0	0	1	1	1	0	0	4	0	1	0	0	0	0
Candidatus Kuenenia	0	0	0	0	0	0	1	2	0	0	5	0	0	0	0	1	0	0	0	0	0	0	0	0	0	0	1	1	0	0	4	0	2	1	10	0	0	0	0	3	0	0	0	2	1	1	2	4	0
Candidatus Liberibacter	0	0	0	0	0	0	1	0	0	0	1	2	0	0	0	0	0	4	0	0	0	0	0	0	0	1	0	0	0	0	2	0	0	0	0	0	0	0	0	0	0	0	0	0	0	0	0	0	0
Candidatus Neoehrlichia	0	0	0	0	0	0	0	0	0	0	0	0	0	0	0	0	0	0	0	0	0	0	0	0	0	0	0	0	0	0	2	0	0	0	0	0	0	0	0	0	0	0	0	0	0	0	0	0	0
Candidatus Odyssella	0	0	0	0	0	0	0	0	0	0	0	0	1	0	0	0	0	0	0	0	0	0	0	0	0	1	0	0	0	0	0	0	0	0	0	0	0	0	0	0	0	0	0	0	0	0	0	0	0
Candidatus Pelagibacter	0	0	0	0	0	0	0	2	0	1	6	1	1	0	0	0	1	1	1	0	1	0	1	0	0	0	1	0	0	1	19	0	2	1	0	0	0	0	1	3	0	0	0	1	2	0	0	0	0
Candidatus Phytoplasma	0	0	0	0	0	1	3	3	3	0	7	7	6	0	2	0	0	2	5	3	0	0	110	0	0	1	161	3	1	5	729	9	183	5	1	19	0	0	1	3	1	0	2	3	8	1	0	0	0
Candidatus Portiera	0	0	0	0	0	0	0	0	0	0	1	0	0	0	0	0	0	0	0	0	0	0	0	0	0	0	0	0	0	0	0	0	0	0	0	0	0	0	0	0	0	0	0	0	0	0	0	0	0
Candidatus Protochlamydia	0	0	0	0	0	0	0	0	1	0	0	0	0	0	0	0	0	0	1	0	0	0	1	0	0	0	2	0	0	0	6	0	0	0	0	0	0	0	0	0	0	0	0	0	2	0	0	0	0
Candidatus Puniceispirillum	0	0	0	0	0	0	0	0	0	0	0	0	0	0	0	0	0	1	0	0	1	0	1	0	0	0	0	0	0	1	4	0	1	0	0	0	0	0	0	0	1	0	0	0	2	0	0	0	0
Candidatus Regiella	0	0	0	0	0	0	0	0	0	0	0	2	1	0	0	0	0	0	0	6	0	0	0	1	0	0	1	0	0	0	0	0	1	0	0	0	0	0	0	0	0	0	0	0	2	0	0	0	0
Candidatus Riesia	0	0	0	0	0	0	0	1	0	0	0	0	0	0	0	0	0	1	0	0	0	0	0	0	0	0	0	0	0	0	2	0	0	0	0	0	0	0	0	0	0	0	0	0	0	0	0	0	0
Candidatus Solibacter	0	3	0	0	0	0	1	1	1	0	1	2	0	0	0	0	3	2	8	0	0	11	3	0	3	4	7	3	0	1	7	0	1	0	3	0	0	0	0	0	2	0	2	4	5	0	0	3	0
Candidatus Sulcia	0	0	0	0	0	2	0	0	1	0	1	1	1	0	0	0	2	2	1	0	0	0	0	2	0	0	1	0	0	0	8	0	1	1	0	0	0	0	0	1	1	0	1	0	0	0	0	0	0
Candidatus Tremblaya	0	0	0	0	0	0	0	0	0	0	0	0	0	0	0	0	0	0	0	0	0	0	0	0	0	0	0	0	0	0	0	0	0	0	0	0	0	0	0	0	0	0	0	0	0	0	0	0	0
Candidatus Zinderia	0	0	0	1	1	2	0	6	2	1	0	0	1	0	0	1	3	0	2	0	0	0	2	0	0	0	1	0	0	2	8	0	1	0	0	0	0	0	0	2	0	0	2	1	1	0	3	0	0
Capnocytophaga	0	1	0	0	5	1	0	3	0	3	4	24	0	0	1	5	0	1	4	2	8	0	1	0	0	2	5	3	0	2	13	0	7	19	9	1	13	17	3	0	12	3	1	2	6	1	16	2	0
Carboxydothermus	0	10	0	0	0	0	0	1	0	0	0	1	1	0	0	2	0	0	0	0	0	0	2	0	0	0	0	4	0	0	2	0	0	1	1	0	0	0	0	0	0	0	0	0	13	2	0	2	2
Cardiobacterium	0	0	0	0	0	2	0	0	0	0	2	0	0	0	1	0	0	0	0	0	0	0	1	0	0	0	0	0	0	0	0	1	1	0	0	7	1	0	2	0	0	0	0	0	1	0	2	0	0
Carnobacterium	0	0	0	0	0	1	0	8	0	0	57	1	2	0	0	1	2	3	3	1	0	0	0	0	0	0	0	18	1	5	2	0	34	0	4	0	2	0	2	1	2	0	3	0	0	59	1	0	1
Catenibacterium	0	0	0	4	9	9	0	21	0	0	0	0	4	0	0	0	11	8	2	0	0	14	9	0	0	25	15	0	0	7	3	0	0	1	20	4	3	2	12	20	3	6	1	1	2	3	5	25	11
Catenulispora	0	0	0	0	0	0	0	0	0	0	3	4	0	0	1	0	2	5	1	5	0	2	0	2	0	4	2	2	0	0	10	0	3	0	0	0	2	0	0	0	1	0	4	0	1	0	0	0	0
Catonella	0	0	0	0	0	2	1	0	0	0	5	1	2	0	0	0	1	1	0	0	0	1	0	2	0	0	1	0	0	0	3	0	1	1	4	0	0	0	0	0	0	0	0	0	1	0	1	0	0
Caulobacter	0	0	0	0	0	0	0	3	0	0	2	2	0	0	0	0	0	1	0	1	0	0	3	0	2	6	8	3	0	0	3	2	2	1	7	0	1	0	0	1	0	0	1	0	2	0	1	0	1
Cellulomonas	0	0	0	0	0	0	0	0	0	0	2	0	0	0	0	0	4	1	0	0	0	0	1	0	0	5	0	8	0	0	5	0	0	0	0	0	0	0	0	0	0	0	1	0	0	1	0	0	2
Cellulophaga	0	0	2	0	0	0	1	0	0	3	0	0	0	0	0	0	0	0	0	0	0	0	0	0	0	1	0	0	0	2	0	0	0	0	0	0	2	3	0	0	0	0	0	0	0	0	0	0	0
Cellulosilyticum	0	0	0	0	0	0	0	0	0	0	0	0	0	0	0	0	0	0	0	0	0	0	0	0	0	0	0	0	0	0	0	0	0	0	0	0	0	0	0	0	19	0	0	0	0	0	0	0	1
Cellvibrio	0	0	0	0	0	0	0	0	0	0	1	0	0	0	0	0	0	5	0	0	0	1	0	0	0	0	2	0	0	2	4	0	0	3	2	0	0	0	0	0	0	0	2	0	0	0	0	2	3
Chelativorans	0	0	0	0	0	3	0	0	0	1	0	0	0	0	0	0	1	4	1	0	0	0	0	0	0	0	0	0	0	0	0	0	0	1	0	0	0	0	0	0	0	0	3	0	0	0	0	2	0
Chitinophaga	0	0	7	0	1	0	0	3	2	3	23	1	3	0	0	0	16	0	1	0	1	0	0	0	0	3	1	0	0	1	8	0	0	11	7	1	6	0	1	5	2	1	2	0	2	0	4	0	1
Chlamydia	0	0	0	1	0	0	0	0	0	0	0	0	0	0	0	0	0	0	0	0	0	0	0	0	0	0	0	0	0	0	1	0	0	0	2	0	0	0	2	0	0	0	1	1	4	0	0	0	0
Chlamydophila	0	0	0	0	0	1	0	2	1	0	1	3	1	0	0	0	1	0	3	0	0	0	0	0	0	0	1	1	0	0	8	0	2	0	0	0	2	0	0	0	0	0	13	0	0	0	0	1	1
Chlorobaculum	0	59	0	0	0	0	0	5	20	20	32	8	0	0	8	13	0	30	38	0	4	0	0	0	16	0	1	0	0	0	3	2	1	25	49	0	0	42	0	0	6	0	6	17	0	0	24	4	1
Chlorobium	0	6	0	1	7	0	1	1	21	2	3	2	0	0	0	5	1	3	8	0	3	2	0	0	0	1	6	5	1	0	38	0	15	1	1	0	2	23	0	0	2	0	12	26	1	0	0	0	0
Chloroflexus	0	0	2	0	0	0	0	0	0	0	4	2	1	0	0	0	2	2	1	0	0	1	0	1	0	2	1	2	0	0	3	0	1	0	0	1	2	6	0	2	0	0	4	0	0	2	2	1	1
Chloroherpeton	0	0	0	0	0	0	0	0	0	0	1	1	0	0	0	0	0	1	1	0	0	0	0	0	0	0	2	0	0	0	0	0	1	0	1	0	0	0	0	1	1	0	1	0	0	1	0	0	0
Chondromyces	0	0	0	0	0	0	0	0	0	0	0	0	0	0	0	0	0	0	0	0	0	0	0	0	0	0	0	0	0	0	0	0	0	0	1	0	0	0	0	0	0	0	1	0	0	0	0	0	0
Chromobacterium	0	0	0	0	0	0	0	0	0	0	4	2	0	0	0	0	1	0	0	0	0	0	0	0	0	0	1	0	0	0	5	0	1	0	0	0	0	0	1	0	0	0	0	0	0	1	0	0	0
Chromohalobacter	0	0	0	0	0	0	0	0	2	1	29	1	0	0	0	0	0	7	3	2	0	0	0	0	0	1	0	1	0	1	1	5	1	0	0	0	0	0	0	0	0	0	0	0	2	0	0	0	0
Chryseobacterium	0	0	1	0	0	0	1	4	2	4	22	5	1	0	4	4	9	3	8	0	0	12	2	0	1	7	3	2	2	0	12	0	1	15	19	0	2	0	1	0	0	0	4	8	1	0	5	0	0
Chthoniobacter	0	0	0	0	0	0	0	0	5	3	5	0	0	0	0	0	2	2	4	0	3	6	2	0	0	0	5	3	0	0	22	0	6	0	3	0	2	0	3	0	0	0	44	1	1	4	0	0	3
Citreicella	0	0	0	0	0	0	1	1	0	0	2	0	0	0	0	0	0	0	0	0	0	0	0	0	0	1	2	0	1	0	3	0	0	1	1	0	0	0	1	1	0	0	1	0	0	0	0	0	0
Citrobacter	6853	1459	1488	1	0	702	1	1510	6594	2828	6011	4744	1408	3824	4606	849	794	5898	824	292	651	2380	1756	2078	2050	7	82	2512	1829	6882	1468	4613	420	243	350	1610	137	517	573	123	252	241	4951	573	1792	2324	295	48	105
Citromicrobium	0	0	0	0	0	0	0	0	0	0	1	1	0	0	0	0	0	0	0	0	0	0	0	0	0	0	0	0	0	0	5	0	0	2	0	0	0	0	0	0	0	0	0	0	0	0	0	0	0
Clavibacter	0	0	0	0	0	0	0	3	0	0	1	0	0	0	0	0	13	9	0	0	1	1	2	1	0	5	0	0	0	0	2	1	0	0	4	0	0	0	0	0	0	2	1	0	9	0	0	5	0
Clostridium	2	1294	149	76613	18380	1662	50	21911	117	27	269	159	25359	203	145	3201	31727	6606	10308	1336	71	32589	18755	46	145	22787	15929	3068	99	32415	14068	171	151	147	6466	6812	1720	1970	2454	4656	3625	1210	2553	1364	4079	296	1372	2714	1808
Collimonas	0	0	0	0	0	0	0	0	0	0	0	0	0	0	0	0	0	0	0	0	0	0	0	0	0	0	0	0	0	0	1	0	0	0	2	0	0	0	0	0	0	0	0	0	1	0	0	0	0
Collinsella	0	17	0	2	5	0	160	30	0	1097	29	1	11	16	9	3	43	81	194	6	2111	37	24	25	0	30	0	55	66	12	2	955	14	897	13	6	1	2	19	26	111	49	2	2	2408	91	1323	10	114
Colwellia	0	0	0	0	0	1	0	0	0	1	0	0	2	0	0	0	0	3	2	1	0	0	0	0	0	0	1	0	1	1	4	0	2	0	3	0	0	0	0	0	0	0	0	1	0	0	0	0	0
Comamonas	0	0	0	0	0	3	0	0	0	0	4	1	1	0	0	0	0	5	0	2	0	3	0	1	0	0	1	1	0	10	12	0	2	0	2	0	0	0	0	0	0	0	1	0	6	0	0	0	1
Conexibacter	0	0	0	0	0	0	1	1	0	0	4	0	0	0	0	0	2	3	1	0	0	4	1	0	0	3	0	0	1	0	6	0	4	1	0	0	0	1	1	0	3	0	8	0	2	0	0	2	2
Congregibacter	0	0	0	0	0	0	0	0	0	0	4	0	0	0	0	0	0	0	0	0	0	0	0	3	0	0	0	0	0	0	7	0	1	0	0	0	0	0	0	1	1	0	0	0	1	0	0	0	4
Coprobacillus	0	0	1	10	19	1	0	2	1	1	2	0	9	0	20	4	12	0	0	3	1	2	40	1	0	22	86	4	0	75	479	21	96	16	46	10	5	14	151	42	3	46	102	14	8	0	2	28	20
Coprococcus	0	21	2	0	3	1	4	131	2	3	33	1	40	0	21	26	38	9	8	3	1	70	0	6	5	146	73	8	3	18	9	0	13	6	161	15	35	29	42	83	22	47	57	17	26	25	13	116	83
Coprothermobacter	0	0	0	0	0	0	0	0	0	0	22	0	3	0	0	0	0	0	0	0	0	0	0	0	0	0	0	0	0	3	2	0	0	0	2	0	0	0	0	0	0	0	0	0	0	0	0	3	4
Coraliomargarita	0	0	0	0	0	0	0	3	0	0	4	0	0	0	0	0	1	0	0	0	0	0	0	0	0	0	1	0	0	1	3	0	3	0	3	3	0	0	0	2	0	0	1	0	0	0	2	1	1
Corynebacterium	1	3	0	6	2	0	29	3	1	3	40	14	6	0	4	7	752	81	53	6	2	1	22	10	0	209	40	65	3	1	43	15	25	2	13	3	6	1	7	4	7	4	2	3	25	33	1	11	8
Coxiella	0	0	0	0	0	0	0	0	2	0	3	0	0	0	0	0	0	1	4	0	0	0	0	0	0	0	7	1	0	0	4	0	12	1	0	0	0	1	0	0	0	0	3	1	3	0	0	0	0
Criblamydia	0	0	0	0	0	0	0	0	0	0	0	0	0	0	0	0	0	0	0	0	0	0	0	0	0	0	0	0	0	0	0	0	0	0	0	0	0	0	0	1	0	0	0	0	0	0	0	0	0
Croceibacter	0	7	7	0	0	1	0	0	20	10	4	3	0	0	0	17	0	1	9	0	4	0	0	0	1	0	1	1	0	0	20	0	0	4	22	0	3	7	0	1	0	3	0	26	0	0	1	0	0
Crocosphaera	0	0	0	0	0	0	0	0	0	0	0	2	0	0	0	0	0	1	1	0	0	0	0	0	0	0	0	0	0	0	3	0	2	1	0	1	2	0	0	0	0	0	0	1	0	0	0	0	0
Cronobacter	25	7	8	0	0	71	0	41	29	45	127	12	53	6	11	7	14	49	7	147	5	40	9	13	8	0	3	13	6	40	20	65	0	1	2	12	2	0	0	0	2	0	26	0	18	16	3	1	0
Cryptobacterium	0	0	0	0	0	0	0	0	0	1	0	0	0	0	0	1	0	1	0	0	1	0	0	0	0	7	13	0	0	0	0	0	1	0	0	0	0	0	0	0	1	0	0	3	2	10	0	0	2
Cupriavidus	3	0	0	0	1	3	0	2	6	8	17	3	1	0	2	0	0	7	0	2	0	2	3	3	0	3	4	6	1	5	20	17	4	3	0	1	0	0	0	0	1	0	2	1	6	0	0	0	1
Curvibacter	6	4	0	0	9	5	2	3	5	4	9	5	0	6	12	0	1	7	10	19	2	5	3	0	0	0	3	2	0	18	4	5	0	0	2	18	0	2	6	1	5	0	10	0	6	0	0	0	0
Cyanobium	0	0	0	0	0	0	0	0	0	0	0	0	0	0	0	0	1	0	0	0	0	0	0	0	0	0	0	0	1	0	4	0	0	0	0	0	0	0	1	0	0	0	2	1	0	0	0	0	0
Cyanothece	5	0	4	21	0	7	0	7	3	4	18	20	13	0	0	2	0	7	10	0	9	5	11	1	2	2	233	7	0	6	1010	4	205	7	10	3	0	0	7	4	1	0	9	6	6	2	1	2	6
Cylindrospermopsis	0	0	0	0	0	0	0	1	0	0	6	0	0	0	0	0	0	3	3	0	0	0	1	0	0	0	0	0	0	0	1	0	0	0	0	0	0	0	0	0	0	0	3	0	0	0	0	0	6
Cystobacter	0	0	0	0	0	0	0	0	0	0	0	0	0	0	0	0	0	0	0	0	1	0	0	0	0	0	0	0	0	0	0	0	0	0	0	0	0	0	0	1	0	0	0	0	0	0	0	0	0
Cytophaga	0	0	0	0	1	0	0	1	1	0	5	1	0	0	0	0	1	0	0	0	3	0	0	0	0	2	0	0	0	8	5	0	2	1	1	0	0	0	0	0	0	0	0	3	1	0	1	0	2
Dechloromonas	0	0	0	0	0	0	0	0	0	1	0	0	0	0	0	2	0	1	0	0	0	0	0	0	0	0	0	0	1	0	2	0	0	0	0	0	0	0	2	3	0	0	1	0	0	0	0	0	0
Deferribacter	0	1	0	0	1	0	0	0	1	0	3	2	0	0	1	0	0	0	2	0	0	1	0	0	0	0	2	0	0	0	8	0	0	2	0	0	0	0	1	0	2	0	0	0	2	0	0	0	1
Dehalococcoides	0	0	0	0	0	0	0	0	0	0	0	0	0	0	0	0	1	2	1	0	0	0	0	0	0	0	0	1	0	0	3	0	1	0	2	0	0	0	0	0	0	0	0	0	3	0	0	2	5
Dehalogenimonas	0	0	0	0	0	0	0	1	0	0	1	0	0	0	3	0	0	0	0	0	0	0	0	0	0	0	0	0	0	0	1	0	0	0	0	0	0	0	0	4	0	0	0	0	0	0	0	0	0
Deinococcus	0	2	0	17	4	0	2	4	0	0	11	12	3	0	1	0	5	4	2	0	1	11	9	0	0	0	2	1	6	5	4	0	5	2	10	0	0	0	0	3	1	1	9	0	0	1	0	0	0
Delftia	0	0	0	0	0	4	0	2	0	1	5	0	14	0	0	0	3	5	0	2	1	11	0	0	0	0	1	0	0	0	6	0	1	0	0	0	3	0	0	0	0	0	1	0	2	0	0	0	0
Denitrovibrio	0	0	0	0	0	0	0	11	0	0	1	1	0	0	0	0	1	0	0	0	0	0	0	0	0	1	1	1	0	0	2	0	1	2	0	0	0	0	0	3	0	0	2	4	2	23	0	2	0
Dermacoccus	0	0	0	0	0	0	0	0	0	0	0	0	0	0	0	0	2	2	0	0	0	0	0	0	0	1	0	0	0	0	2	0	0	0	0	0	0	0	0	0	0	0	1	0	0	1	0	0	0
Desulfarculus	0	0	0	0	0	0	0	0	0	0	0	0	0	0	0	0	0	0	0	0	0	0	0	0	0	0	0	0	2	0	3	0	0	0	0	0	0	0	0	0	0	0	0	0	0	0	0	0	0
Desulfatibacillum	0	3	0	0	0	0	0	0	1	0	1	0	0	0	0	0	0	2	0	0	0	2	0	0	0	0	1	1	0	0	12	1	2	0	2	0	0	0	0	1	0	0	2	0	0	1	0	0	0
Desulfitobacterium	0	15	4	21	0	1	0	14	5	1	5	0	18	0	14	0	41	2	5	15	1	25	12	3	0	48	2	0	0	9	10	0	2	7	55	0	9	3	6	28	11	0	10	7	23	5	2	29	6
Desulfobacterium	0	0	0	0	10	0	0	5	0	8	0	0	0	0	0	3	1	2	1	0	0	2	4	0	0	0	7	2	0	3	10	11	4	2	3	1	6	4	0	2	4	1	5	1	5	2	1	0	6
Desulfococcus	0	0	0	0	1	0	0	2	1	1	3	0	0	0	0	0	0	2	2	0	1	0	0	0	0	2	0	0	0	0	2	0	0	0	2	1	0	0	1	0	0	0	3	0	1	0	0	0	0
Desulfohalobium	0	0	0	0	0	0	0	1	1	0	0	2	0	0	0	0	0	1	0	0	1	0	0	0	0	0	0	0	1	1	0	0	0	0	0	2	0	0	0	0	0	0	0	0	0	0	0	1	2
Desulfomicrobium	0	1	0	0	0	0	0	0	0	0	5	0	0	0	0	0	0	0	1	0	0	0	0	0	0	0	0	0	2	2	2	0	2	1	0	0	1	0	0	0	0	0	1	0	2	1	0	0	0
Desulfonatronospira	0	0	0	0	0	1	0	0	0	0	8	1	1	0	0	0	2	0	1	0	2	0	0	0	0	1	0	0	0	1	6	1	1	0	0	0	1	0	0	0	0	1	2	0	1	0	0	0	1
Desulfotalea	0	0	1	0	0	0	0	1	1	0	0	3	1	0	0	0	0	1	0	0	0	0	1	3	0	0	2	0	0	0	2	0	2	0	3	0	0	0	0	0	1	0	3	2	1	0	2	0	0
Desulfotignum	0	0	0	0	0	0	0	0	0	0	1	0	0	0	0	0	0	0	0	0	0	0	0	0	0	0	0	0	0	0	0	0	0	0	0	0	0	0	0	0	0	0	0	0	0	0	0	0	0
Desulfotomaculum	0	4	0	0	2	1	0	9	1	0	2	14	11	0	1	5	7	0	0	0	0	14	0	0	0	6	3	0	1	9	8	2	2	5	33	0	6	5	2	4	3	12	5	7	16	0	12	7	6
Desulfovibrio	0	4	1	1	0	2	1	136	1	1	18	378	10	0	2	2	41	7	6	1	3	15	9	14	0	17	12	1	328	18	23	0	15	13	17	3	9	2	4	5	3	11	47	2	9	0	46	3	6
Desulfurispirillum	0	0	0	0	0	0	0	0	0	0	0	0	0	0	0	0	0	0	0	0	0	0	0	0	0	0	0	0	0	0	0	2	0	0	0	0	0	0	0	0	0	0	0	0	0	0	0	0	0
Desulfurivibrio	0	0	0	0	0	0	1	0	0	0	0	0	0	0	0	0	0	0	2	0	0	0	0	0	0	1	0	0	0	0	2	0	0	0	0	0	0	1	0	0	0	0	0	0	0	0	0	0	0
Desulfuromonas	0	0	0	0	1	1	0	0	0	0	2	0	0	0	1	0	0	0	0	0	0	0	0	0	0	1	1	1	0	0	6	0	0	0	0	0	0	0	0	0	0	0	3	0	0	7	0	0	0
Dethiobacter	0	0	0	0	0	0	0	1	0	0	0	0	1	0	0	2	0	1	0	0	0	2	2	0	0	0	2	1	0	0	4	0	1	0	1	0	0	0	0	0	0	0	0	0	0	1	0	0	0
Dethiosulfovibrio	0	2	0	0	1	0	0	1	0	0	0	1	0	0	0	0	0	0	2	0	1	1	0	0	0	0	1	0	0	0	2	0	0	0	0	0	0	0	0	2	0	0	0	0	0	0	0	0	0
Dialister	0	1	0	0	3	20	1	2	0	0	1	15	0	4	0	0	10	4	1	0	4	4	0	0	0	10	4	4	1	2	6	4	2	57	118	4	18	3	4	36	4	22	2	0	90	3	12	13	12
Diaphorobacter	0	0	0	0	0	0	0	0	0	0	0	0	0	0	0	0	0	0	0	0	0	0	0	0	0	0	0	0	0	0	1	0	0	0	0	0	0	0	0	0	0	0	0	0	0	0	0	0	0
Dichelobacter	0	0	0	0	0	0	0	1	0	0	0	0	0	0	0	0	0	0	0	0	0	0	0	0	0	0	0	0	0	0	1	0	0	0	0	0	0	0	0	0	0	0	0	0	0	0	0	0	0
Dickeya	0	1	0	0	0	48	0	8	8	0	38	6	22	7	3	0	0	45	9	24	0	13	0	5	0	0	3	1	1	3	18	0	3	0	7	6	0	3	1	1	1	1	17	0	52	4	0	2	0
Dictyoglomus	0	0	0	0	0	0	0	3	3	0	3	0	0	0	0	0	1	2	4	0	1	1	2	1	0	2	0	1	0	6	7	0	3	0	1	2	0	0	1	0	0	0	2	0	1	0	0	0	0
Dietzia	0	0	0	0	0	0	0	0	0	0	0	0	0	0	0	0	0	0	0	0	2	0	2	0	0	3	0	0	0	0	0	0	0	0	0	0	0	0	0	0	0	0	0	0	0	0	0	0	0
Dinoroseobacter	0	0	0	0	0	0	1	0	0	0	1	0	0	0	0	0	0	1	0	0	0	0	5	0	0	0	0	0	0	0	0	0	0	0	0	0	0	0	0	0	0	0	0	1	1	0	1	0	0
Diplosphaera	0	0	0	0	0	0	0	0	0	0	0	0	0	0	0	0	0	0	0	0	0	0	0	0	0	0	0	0	0	0	0	0	0	0	0	0	0	0	0	0	0	0	0	0	0	0	0	0	0
Dokdonia	0	0	1	0	0	1	0	0	0	5	1	0	0	0	0	0	0	0	0	0	0	1	0	0	0	0	1	0	0	0	2	0	1	1	0	1	1	0	0	0	0	0	0	1	2	0	0	0	0
Dolichospermum	0	0	0	0	0	0	0	0	0	0	0	0	0	0	0	0	0	0	0	0	0	0	0	0	0	0	0	0	0	0	0	0	0	0	0	0	0	0	0	0	0	0	0	0	0	0	0	0	0
Dorea	0	0	0	5	7	3	5	107	0	0	10	2	1	10	0	22	28	65	12	9	0	36	0	24	0	75	103	14	0	4	5	7	8	0	72	6	24	42	31	720	27	72	17	34	36	11	12	98	88
Dyadobacter	0	1	0	0	0	0	0	2	3	0	26	1	0	0	1	0	0	0	1	0	7	0	1	0	0	0	4	0	0	0	1	2	3	1	1	0	0	0	0	2	0	3	0	4	0	0	0	1	0
Edwardsiella	13	0	8	0	0	8	1	9	17	8	18	9	9	5	17	3	2	26	0	44	5	10	0	2	8	0	2	12	2	26	9	0	2	0	6	3	3	0	2	2	10	0	15	7	21	5	1	1	1
Eggerthella	0	0	4	0	0	0	20	13	0	50	5	15	5	13	9	62	2	37	56	83	11	4	7	122	0	60	1	67	41	0	3	3	6	16	103	2	5	3	40	26	15	36	78	0	90	1288	22	153	5
Ehrlichia	0	0	0	0	1	0	0	2	0	0	0	0	2	0	0	0	0	1	0	0	1	0	1	0	0	1	2	1	0	0	11	0	0	0	2	1	0	0	1	1	1	0	1	0	0	0	1	0	1
Eikenella	0	0	0	0	2	0	0	0	0	0	0	1	0	0	0	0	0	2	0	0	0	4	0	0	0	0	0	0	0	0	5	1	0	0	9	0	0	0	0	2	0	0	0	1	0	2	0	1	0
Elusimicrobium	0	0	0	0	0	0	0	0	0	0	8	0	0	0	0	0	0	0	1	0	0	0	0	0	0	0	15	0	0	0	1	0	0	0	0	0	0	0	0	0	0	0	2	0	1	0	0	0	0
Endoriftia	0	0	0	0	0	0	0	0	0	0	0	0	0	0	0	0	0	3	2	0	0	1	0	0	0	0	1	0	1	0	7	0	2	2	0	0	0	0	0	0	0	0	0	0	0	0	0	0	0
Enhydrobacter	0	0	0	0	0	0	0	0	0	3	0	0	0	0	0	0	0	0	0	0	0	0	0	0	0	0	0	0	0	0	1	2	1	0	1	0	0	0	0	0	0	0	0	1	1	1	0	1	1
Enterobacter	25	17	4	25	1	168	0	7613	22	29	801	10	785	7	21	3	4691	346	0	492	0	1004	2	0	5	0	190	27	49	63	11	78	1	6	23	2	2	28	12	3	14	44	50	1	203	27	2	0	0
Enterococcus	66	4	6	966	517	33	54	239	51	13	39	128	4541	11	38	30	739	16	54	113	5	5656	7	601	1	806	228	249	484	191	60	24	78	36	193	154	29	47	28	66	21	79	64	35	181	500	13	70	31
Epulopiscium	0	4	0	10	0	0	0	24	1	0	0	0	7	0	0	0	18	1	0	3	1	19	4	0	0	27	3	5	0	18	2	0	1	0	12	0	0	0	0	4	1	1	1	3	6	0	0	10	1
Eremococcus	0	0	0	1	0	0	0	0	0	0	0	0	0	0	0	0	2	0	0	0	0	0	0	0	0	0	0	0	0	0	0	0	0	0	0	0	0	0	0	0	0	0	0	0	0	0	0	0	0
Erwinia	22	0	0	0	0	27	0	10	4	4	73	9	32	28	5	0	28	49	0	32	5	18	7	10	4	2	2	4	10	34	14	9	1	0	3	10	0	0	1	2	0	0	24	2	17	15	1	0	0
Erysipelothrix	0	0	0	0	0	0	0	0	0	0	0	0	0	0	0	0	0	0	0	0	0	0	0	0	0	0	0	0	0	0	0	0	0	0	0	0	0	0	0	0	0	0	0	0	0	0	0	0	0
Erythrobacter	0	0	0	0	0	0	1	0	1	0	3	1	1	0	0	0	1	2	0	0	2	1	0	0	0	1	1	1	0	0	7	0	6	1	0	0	1	0	0	1	0	0	0	0	2	2	0	0	0
Escherichia	19089	4124	5345	38	17	256	12	721	22285	6923	11802	15322	479	10370	14146	3146	414	801	3054	1403	1383	533	4642	3729	8026	39	28	5062	5931	16982	5721	12235	1856	700	908	5204	252	2070	1415	357	666	762	13272	2269	4639	6384	1082	54	383
Ethanoligenens	0	7	4	0	0	0	4	0	0	1	0	0	0	0	0	8	9	0	0	0	0	0	7	0	0	16	0	0	0	2	1	3	0	0	0	0	4	6	0	0	0	0	0	0	0	0	0	0	4
Eubacterium	4	7	529	16	37	32	46	3286	22	10	18	18	47	1	1	488	199	4606	65	39	12	106	36	9	11	401	393	52	17	34	37	21	10	24	3284	688	125	313	3355	78	189	236	160	195	141	24	46	1775	476
Exiguobacterium	0	2	0	1	0	0	0	3	0	0	2	1	0	0	0	0	0	1	2	1	0	4	1	0	0	0	0	1	0	0	10	0	1	0	5	0	0	2	0	2	0	0	0	0	0	0	2	0	9
Faecalibacterium	0	29	0	4	70	43	10	767	3	7	20	11	90	6	11	41	198	31	20	18	11	117	16	7	0	139	87	42	3	66	18	15	10	13	3693	66	63	44	28	122	36	79	59	34	67	71	12	2687	18161
Ferrimonas	0	0	0	0	0	0	0	0	0	0	0	0	0	0	0	0	3	2	0	0	0	0	0	0	0	0	2	0	0	0	2	0	2	2	0	0	0	0	0	0	0	0	0	0	0	0	0	0	0
Fervidobacterium	0	0	0	0	0	0	0	0	0	0	0	1	0	0	0	0	1	0	1	0	0	0	0	0	0	0	0	1	0	0	2	1	0	1	0	0	0	0	0	2	0	0	0	0	0	0	0	0	0
Fibrobacter	0	0	0	0	0	0	0	2	0	0	6	0	6	0	0	0	0	4	3	0	0	8	0	0	0	0	3	1	0	1	11	2	5	9	4	0	1	0	4	0	1	0	1	0	44	1	0	4	1
Finegoldia	0	10	0	0	10	1	0	5	0	0	0	1	6	0	0	0	1	2	11	12	2	4	0	0	0	0	16	5	0	5	3	0	0	5	4	0	0	0	3	0	2	0	7	1	7	40	0	2	2
Fischerella	0	0	0	0	0	0	0	0	0	0	0	0	0	0	0	0	0	0	0	0	0	0	0	0	0	0	0	0	0	0	1	0	0	0	0	0	0	0	0	0	0	0	0	0	0	0	0	0	0
Flammeovirga	9	0	0	0	0	0	0	0	0	0	0	0	0	0	0	0	5	0	0	0	0	0	0	0	0	0	0	0	0	0	0	0	0	0	0	0	0	4	0	0	0	0	0	0	0	0	0	0	0
Flavobacterium	0	2	4	2	1	0	0	2	15	0	11	17	2	0	1	11	3	4	0	0	1	0	1	0	8	0	2	6	3	4	21	1	5	22	4	0	1	1	1	3	2	0	3	17	2	0	11	0	1
Fluoribacter	0	0	0	0	0	0	0	0	0	0	0	0	0	0	0	0	0	0	0	0	0	0	0	0	0	0	0	0	0	0	0	0	0	0	0	0	0	0	0	0	0	0	0	0	0	0	0	0	0
Francisella	0	0	0	0	3	0	0	2	0	1	2	1	0	0	0	0	0	0	2	0	0	1	0	0	0	4	4	0	1	2	7	0	1	0	4	1	0	0	0	2	0	0	1	1	0	0	0	1	4
Frankia	0	1	1	0	0	0	2	8	0	0	15	4	2	0	1	0	11	34	10	0	1	3	5	3	0	27	48	12	0	1	28	4	9	1	3	0	2	1	0	2	0	0	13	3	5	9	2	1	13
Fulvimarina	0	0	0	0	0	0	0	0	0	0	1	0	0	0	0	0	0	3	0	0	0	0	0	0	0	0	0	0	0	0	3	0	0	0	0	0	0	0	0	0	0	0	0	0	0	0	0	0	0
Fusobacterium	0	15	6	12	72	6	1	9	3	1	24	26	12	0	0	2	9	14	7	0	14	21	39	6	2	10	24	6	0	16	38	11	6	8	46	16	21	3	7	9	6	9	10	8	37	65	20	15	8
Gallionella	0	0	0	0	0	0	0	0	1	0	0	1	0	0	0	0	0	0	1	0	0	0	0	0	0	0	0	0	0	0	2	0	0	0	0	0	0	0	0	0	0	0	0	0	0	0	0	0	0
Gardnerella	0	0	61	0	1	23	34	0	0	1	46	0	0	1	156	70	18	95	21	7	5	1	1	7	0	18	9	27	6	1	3	8	9	1	5	0	7	3	1	12	6	13	2	0	13	105	0	23	4
Gemella	0	4	0	1	16	9	21	2	1	35	36	5	5	0	0	0	1	12	13	0	1	0	0	1	0	9	0	27	5	0	2	6	13	2	4	20	0	0	1	0	0	2	2	0	2	13	1	8	0
Gemmata	0	0	0	0	0	0	0	1	1	0	3	0	1	0	0	0	5	2	3	0	1	3	3	0	0	5	0	1	0	0	10	0	1	1	0	0	0	0	1	0	0	0	4	2	0	1	0	0	0
Gemmatimonas	0	0	0	0	0	0	0	1	0	0	0	0	0	1	0	0	0	0	1	0	0	0	2	0	0	0	1	0	0	0	4	0	1	0	0	0	0	0	0	0	0	0	3	0	2	0	1	0	1
Geobacillus	0	1	0	2	0	1	3	4	0	0	5	2	8	0	0	1	2	2	1	0	0	4	3	5	0	4	5	2	0	2	20	3	3	1	5	4	0	0	6	7	0	2	2	1	3	4	0	5	0
Geobacter	0	0	2	0	0	1	1	5	0	1	9	5	1	0	0	1	15	10	1	2	6	4	0	0	0	4	3	3	0	1	18	0	7	1	15	1	4	1	2	6	0	0	10	4	4	10	6	3	6
Geodermatophilus	0	0	0	0	0	0	0	1	0	0	0	0	0	0	0	0	9	1	0	0	0	5	0	0	0	13	0	2	0	0	3	0	1	0	1	0	0	0	0	1	0	0	0	0	2	0	0	0	0
Glaciecola	0	0	0	0	0	0	0	0	0	0	0	0	0	0	0	0	0	0	0	0	0	0	0	0	0	0	0	0	0	0	0	0	0	0	0	0	1	0	1	0	0	0	0	0	0	0	0	0	0
Gloeobacter	0	0	0	0	0	0	0	0	0	0	3	1	0	0	0	0	0	1	0	0	0	1	1	0	0	0	0	1	0	3	4	0	0	5	0	0	0	0	0	5	0	0	1	0	2	0	4	0	0
Gluconacetobacter	0	0	0	0	0	0	0	1	4	0	2	1	1	0	0	0	1	2	0	0	2	7	3	0	0	6	0	1	0	0	14	0	0	0	0	0	0	0	0	1	0	0	2	1	0	1	0	0	1
Gluconobacter	0	0	0	0	0	1	0	0	0	0	0	1	0	0	0	0	2	3	0	0	0	0	0	0	0	0	1	0	0	0	2	0	1	1	0	0	0	0	6	0	0	0	0	0	1	0	0	0	0
Gordonia	0	0	0	0	0	1	0	1	0	0	2	0	0	0	0	0	1	1	0	1	1	0	1	1	0	1	0	3	0	0	2	0	0	0	1	1	2	0	0	1	0	0	1	0	1	0	0	0	0
Gordonibacter	0	0	0	0	3	0	0	5	0	3	2	0	2	0	0	0	15	2	0	1	3	2	1	0	0	24	39	3	0	2	1	7	3	0	12	0	1	0	0	2	0	6	4	1	29	38	2	6	2
Gramella	0	0	0	0	0	0	0	0	0	8	4	3	0	0	0	0	0	1	3	0	2	0	0	0	1	1	0	0	0	0	4	4	0	2	2	0	0	2	0	0	0	0	0	1	1	0	6	2	0
Granulibacter	0	0	0	0	0	0	0	0	0	0	1	0	0	0	0	0	0	0	1	0	0	0	0	2	0	0	0	0	0	0	0	0	1	0	0	0	0	0	0	0	0	0	1	0	14	0	0	0	0
Granulicatella	0	0	0	0	2	6	0	0	1	0	20	2	26	0	0	0	0	17	6	6	0	19	0	0	0	5	26	20	4	10	10	3	6	0	10	11	0	0	10	10	4	9	20	4	9	65	8	21	3
Granulicella	0	0	0	0	0	0	0	0	0	0	0	0	0	0	0	0	0	0	0	0	0	0	0	0	0	0	0	0	0	0	0	0	0	0	0	0	0	0	0	0	0	0	0	0	0	0	0	0	0
Haemophilus	48	7	14	0	1410	1233	881	8	30	5	50	46	34	12	13	7	86	19	44	15	4	5	73	4	0	6	14	345	3	1657	282	24	5	26	4	2401	15	23	77	52	11	9	119	34	53	168	19	6	6
Hahella	0	0	0	2	0	1	0	2	0	0	1	2	1	0	0	0	0	1	0	0	0	0	0	0	0	0	3	2	1	1	5	1	4	1	0	0	0	0	0	1	1	0	7	1	1	0	0	0	2
Halanaerobium	0	1	0	1	2	0	0	2	0	0	3	1	0	0	0	0	0	1	0	0	0	6	2	0	0	2	1	1	2	2	10	0	0	0	2	0	0	0	1	6	0	0	0	0	0	0	0	1	0
Haliangium	0	0	0	1	1	0	0	0	0	0	3	1	0	0	0	0	0	5	2	0	0	0	3	0	0	1	3	1	1	0	8	0	3	0	0	1	1	0	0	3	0	0	0	0	3	0	0	0	0
Halobacillus	0	0	0	0	0	0	0	0	0	0	0	0	0	0	0	0	0	1	0	0	0	0	0	0	0	0	0	0	0	0	0	0	0	0	0	0	0	0	0	0	0	0	0	0	0	0	0	0	0
Halomonas	0	0	0	0	0	0	0	0	0	0	1	0	0	0	0	0	0	0	0	2	1	0	0	0	0	0	2	2	0	2	2	0	0	1	1	0	0	0	0	0	0	0	0	0	1	0	0	0	3
Halorhodospira	0	0	0	0	0	0	0	0	0	0	3	0	0	0	0	0	1	2	0	0	0	0	0	0	0	0	0	0	0	0	2	0	0	1	0	0	0	0	0	0	0	0	0	0	0	0	0	0	0
Halothermothrix	0	0	0	0	0	0	0	0	0	0	0	0	6	0	0	0	0	1	1	1	0	1	0	0	0	5	5	3	0	4	1	0	1	0	0	0	0	0	0	0	0	1	0	0	3	0	0	0	0
Halothiobacillus	0	0	0	0	0	0	0	0	0	0	0	0	0	0	0	0	1	1	0	0	0	0	0	0	0	0	0	0	0	0	2	0	0	0	0	0	0	0	0	0	0	0	0	0	1	0	0	0	0
Helicobacter	1	7	1	26	6	0	10	10	3	7	18	8	4	0	2	5	8	7	21	0	5	2	10	0	2	4	11	3	0	6	79	4	11	7	8	6	6	1	5	3	9	1	3	6	1	1	0	1	14
Heliobacillus	0	0	0	0	0	0	0	0	0	0	0	0	0	0	0	0	0	0	0	0	0	0	0	0	0	0	0	0	0	0	0	0	0	0	0	0	0	0	0	0	0	0	0	0	1	0	0	0	0
Heliobacterium	0	3	0	43	38	26	0	11	1	1	9	2	8	0	3	0	4	18	1	7	5	24	23	0	0	14	3	11	3	27	3	11	0	6	34	7	1	7	2	8	15	8	5	1	23	24	11	12	3
Herbaspirillum	0	0	0	0	0	0	0	0	1	0	1	0	0	0	0	0	2	1	0	0	0	1	0	0	0	1	1	0	0	0	3	0	1	0	0	3	0	0	0	0	0	0	5	1	0	0	1	0	0
Herminiimonas	0	0	0	0	0	0	0	0	0	0	0	0	0	0	0	0	0	2	0	0	0	0	0	0	0	0	0	0	0	0	3	0	1	0	0	0	0	0	0	0	0	0	3	0	0	0	0	0	0
Herpetosiphon	0	0	0	0	0	0	0	2	2	0	2	0	0	0	0	0	5	3	0	0	0	2	2	0	0	0	2	0	1	0	1	2	8	1	14	1	0	0	0	0	0	0	1	0	0	0	0	0	0
Hirschia	0	2	0	0	0	0	0	0	0	0	1	2	0	0	0	0	0	0	2	0	1	0	0	0	0	1	0	0	0	1	2	0	2	0	1	0	1	0	0	0	0	0	1	0	3	0	0	0	0
Histophilus	0	0	0	0	0	4	5	0	2	0	0	15	0	0	0	0	0	0	1	0	3	1	0	0	0	2	0	3	0	3	3	0	1	37	0	8	0	0	0	0	1	6	1	0	9	1	27	0	0
Hoeflea	0	0	0	0	0	0	1	0	0	1	1	0	0	0	0	0	0	3	0	0	0	0	0	0	0	0	0	0	0	0	2	0	0	0	0	0	0	0	3	0	0	0	0	0	0	0	0	0	0
Holdemania	0	11	0	0	5	0	0	24	1	1	7	0	36	0	1	17	69	0	1	1	0	42	3	0	0	54	37	3	2	33	5	0	0	4	57	9	5	3	4	7	1	3	9	8	5	2	12	35	10
Hydrogenivirga	0	0	0	0	0	0	0	0	0	0	1	0	1	0	0	1	2	3	1	0	0	0	0	0	0	4	0	0	1	1	5	0	0	0	0	0	1	1	1	0	0	0	0	0	0	0	0	0	0
Hydrogenobacter	0	0	0	0	0	0	0	0	0	0	1	2	0	0	0	0	0	0	0	0	0	0	1	0	0	1	0	0	0	0	3	0	0	0	0	0	0	0	0	0	0	0	0	0	0	0	1	0	0
Hydrogenobaculum	0	0	0	0	1	0	0	0	2	0	0	0	1	0	0	0	0	0	0	0	0	0	1	0	0	0	0	0	0	2	6	0	1	0	1	0	0	0	0	0	0	0	0	1	0	0	0	0	0
Hydrogenophilus	0	0	0	0	0	0	0	0	0	0	0	0	0	0	0	0	0	0	0	0	0	0	0	0	0	0	0	0	0	0	0	0	0	0	0	0	0	0	0	0	0	0	0	0	0	0	0	0	0
Hyphomicrobium	0	0	0	0	0	0	0	0	0	0	2	0	0	0	0	0	0	0	1	0	0	0	0	0	0	0	0	0	0	11	7	0	0	2	0	0	0	0	0	0	0	0	0	0	0	0	0	0	0
Hyphomonas	0	0	0	0	0	0	0	1	0	0	0	0	0	0	0	0	1	0	0	0	0	0	0	0	0	0	1	0	0	0	1	0	0	0	0	0	0	0	0	0	0	0	7	0	3	0	0	0	0
Idiomarina	0	0	0	0	0	0	0	1	0	0	3	1	0	0	0	0	0	0	0	0	0	1	0	0	0	2	0	1	0	0	11	0	0	3	0	0	0	0	0	0	0	0	0	1	3	0	0	0	0
Ilyobacter	0	0	0	2	2	0	0	1	0	0	0	3	3	0	0	1	0	2	0	0	0	0	0	0	0	0	1	1	0	2	3	0	1	0	6	0	0	0	0	0	0	0	3	3	1	0	0	4	0
Intrasporangium	0	0	0	0	0	0	0	0	0	0	0	0	0	0	0	0	3	0	0	0	0	0	5	0	0	2	0	0	0	0	0	0	0	0	0	0	0	0	0	0	0	0	0	0	0	0	0	0	0
Isosphaera	0	0	0	0	1	0	0	0	0	2	0	0	0	0	0	1	0	0	0	0	0	0	2	0	0	1	0	0	0	0	0	0	0	0	0	0	0	0	0	0	0	0	0	0	0	0	0	0	0
Janibacter	0	0	0	0	0	0	0	0	0	0	7	1	0	0	0	0	27	3	0	0	0	0	0	0	0	37	1	3	0	0	3	1	0	1	0	0	0	0	4	5	0	0	0	0	0	3	0	0	0
Jannaschia	0	0	0	0	0	0	0	0	0	1	1	0	1	0	0	0	1	4	0	0	0	0	0	0	0	0	4	0	0	0	1	0	0	0	0	0	0	0	0	0	0	0	0	0	0	0	0	0	0
Janthinobacterium	0	0	0	0	0	0	0	0	0	0	9	0	0	0	0	0	0	0	0	0	0	0	2	0	0	0	0	1	0	0	2	0	1	0	0	0	0	0	0	0	0	0	0	0	2	0	0	0	0
Jonesia	0	1	0	0	0	0	0	0	0	0	1	0	0	0	0	0	7	1	0	0	0	0	2	0	1	18	3	1	0	1	6	0	2	2	0	0	0	0	1	0	0	0	0	0	3	0	0	1	0
Jonquetella	0	0	0	1	0	0	0	1	0	0	4	0	1	0	0	0	1	0	0	0	0	2	0	0	0	8	2	0	0	0	2	0	5	0	5	4	0	0	0	0	0	4	0	0	1	0	0	2	1
Kangiella	0	0	0	0	0	0	0	1	1	1	0	0	0	0	0	0	0	0	1	0	0	0	0	1	0	0	0	0	0	0	0	0	2	0	0	0	0	0	0	0	0	0	0	2	1	0	0	0	0
Ketogulonicigenium	0	0	0	0	0	0	0	0	0	0	1	0	1	0	0	0	0	0	0	0	0	0	0	0	0	0	0	1	1	0	1	0	1	0	1	0	0	0	0	0	0	0	1	0	0	1	0	0	0
Kineococcus	0	0	0	0	0	0	0	1	0	0	6	0	0	0	0	1	1	4	0	0	0	0	0	0	0	2	0	0	0	0	8	0	2	0	0	0	0	0	0	0	0	0	0	0	2	3	0	0	2
Kingella	0	0	0	0	6	0	4	0	0	0	0	0	2	0	0	0	0	2	0	0	0	14	0	0	0	0	0	1	4	0	1	0	1	0	0	14	0	0	5	0	0	0	0	0	4	0	0	0	0
Kitasatospora	0	0	0	0	0	0	3	1	0	3	0	1	0	0	1	0	6	0	2	0	0	1	0	1	0	12	2	2	7	0	6	0	2	0	0	0	0	0	0	0	0	0	0	3	0	1	0	1	0
Klebsiella	125	18	14	2	0	1381	0	272	54	1567	29337	33	1021	42	41	14	292	1693	18	20810	1660	290	33	11	6	3	13	46	374	72	43	8481	27	79	277	45	0	39	256	4	114	33	566	36	1852	407	17	103	4
Kluyvera	0	0	0	0	0	0	0	0	0	0	0	0	0	0	0	0	0	0	0	2	0	0	0	0	0	0	0	0	0	0	0	0	0	0	0	0	0	0	0	0	0	0	0	0	0	0	0	0	0
Kocuria	0	0	0	0	0	0	0	0	0	0	0	1	0	0	0	0	0	1	0	0	0	0	0	0	0	1	5	0	1	0	1	0	0	0	0	0	0	0	0	0	0	0	0	0	1	0	0	0	0
Kordia	0	0	1	1	1	0	0	0	0	1	1	15	0	0	0	1	0	0	36	0	4	0	0	0	0	0	4	0	2	4	6	0	1	14	1	0	2	0	1	1	0	0	2	2	5	0	13	1	7
Kosmotoga	0	0	0	0	0	0	0	0	0	0	1	2	0	0	0	0	0	0	0	0	0	1	0	0	0	0	0	0	0	0	3	0	0	3	0	0	0	0	0	0	0	1	0	0	0	0	0	0	0
Kribbella	0	0	0	0	0	0	0	2	0	0	2	1	0	0	0	0	22	0	0	0	1	0	0	1	0	13	0	7	0	0	5	0	1	1	1	0	1	0	0	1	0	0	0	0	5	1	0	0	3
Ktedonobacter	0	0	0	0	0	0	0	2	1	0	0	8	2	1	0	0	2	3	0	0	0	1	0	0	0	2	6	1	0	0	14	0	2	0	6	1	1	0	1	1	0	1	2	0	2	0	0	3	0
Kyrpidia	0	0	0	0	0	0	0	0	0	0	0	0	0	0	0	0	0	0	0	1	0	0	0	0	0	0	0	0	0	0	0	0	0	0	0	0	0	0	0	0	0	0	0	0	0	0	0	0	0
Kytococcus	0	0	0	0	0	0	0	0	0	0	5	0	0	0	0	0	115	3	0	0	0	0	0	3	0	150	16	15	0	0	1	0	0	0	2	0	0	0	0	0	0	0	2	0	0	0	0	1	0
Labrenzia	0	0	0	1	0	0	1	0	0	0	0	1	0	0	0	0	2	3	0	0	0	0	0	0	0	1	4	1	0	0	5	3	2	0	1	0	1	0	1	0	0	0	1	1	0	0	0	0	0
Lactobacillus	47	59	14	32	911	30	57	62	55	22	266	66	86	236	26	23	41	58	261	25	18	79	829	3	16	31	98	173	27	100	77	1546	34	70	97	36	32	19	44	66	24	19	70	70	314	2088	82	26	55
Lactococcus	0	0	0	0	3	2	0	6	1	0	9	1	13	0	1	0	0	0	0	0	1	3	1	0	0	0	7	0	0	2	12	0	1	10	25	4	30	0	6	4	0	6	7	2	12	5	0	2	0
Laribacter	0	0	0	0	0	0	0	1	0	0	0	0	0	0	0	0	0	0	0	30	0	0	0	0	0	2	0	0	3	1	0	0	0	3	0	0	0	0	0	0	0	0	0	0	0	0	0	0	0
Lautropia	0	0	0	0	0	0	0	0	0	0	0	0	0	0	0	0	2	0	0	0	0	0	0	0	0	1	0	0	0	0	0	0	0	0	0	1	0	0	0	0	0	0	0	0	0	0	0	0	0
Lawsonia	0	0	0	0	0	0	0	1	0	0	0	57	0	0	0	0	0	0	2	0	0	0	0	0	0	0	0	0	28	0	3	0	1	3	0	0	0	6	0	0	2	0	0	1	0	0	8	0	0
Leadbetterella	0	0	0	0	0	0	0	1	5	0	5	3	1	0	0	0	0	0	1	0	1	0	1	0	0	0	0	0	0	1	12	0	2	0	2	0	0	1	0	1	4	0	0	6	0	0	0	2	1
Leeuwenhoekiella	0	0	0	0	0	0	0	2	1	0	5	1	4	0	8	0	0	1	0	0	0	0	1	0	0	1	1	5	0	0	1	0	0	1	1	2	0	0	0	0	1	0	0	3	0	0	1	0	1
Legionella	0	0	0	0	1	4	3	8	4	0	27	2	2	1	0	0	0	6	2	9	1	3	0	0	0	1	11	29	2	3	25	0	16	4	4	2	4	0	1	0	0	0	2	1	4	29	1	0	0
Leifsonia	0	0	0	0	0	0	0	0	0	0	0	0	0	0	0	0	18	0	0	0	0	0	1	0	0	7	0	1	0	0	0	0	0	0	0	0	0	3	29	3	0	0	0	0	0	0	0	0	0
Lentisphaera	0	0	0	1	0	0	0	7	0	6	3	1	0	0	0	0	2	8	2	0	2	7	4	0	0	4	1	0	1	0	9	0	1	2	5	0	0	0	0	2	4	0	1	2	0	2	2	2	0
Leptospira	0	0	0	2	0	1	0	3	2	2	5	2	0	0	0	0	1	4	0	3	2	1	0	0	1	0	8	1	0	5	20	1	4	11	5	5	1	2	1	4	0	0	5	3	1	0	1	0	0
Leptospirillum	0	1	0	0	0	1	0	0	0	1	7	0	0	0	0	0	2	0	1	0	2	0	0	0	0	0	0	1	0	0	10	0	1	0	1	0	0	1	2	0	0	0	0	0	0	0	0	0	2
Leptothrix	0	0	0	0	0	0	1	0	0	0	1	0	0	0	0	0	0	0	0	0	0	1	1	0	0	0	0	0	0	0	2	1	1	0	1	0	0	0	0	0	0	1	0	0	2	0	1	0	0
Leptotrichia	0	14	0	1	72	1	3	24	7	2	31	20	37	0	0	0	8	9	29	5	6	32	1	0	0	6	1	10	0	23	6	0	4	15	25	1	4	0	4	5	5	2	0	12	18	11	4	8	36
Leuconostoc	0	0	0	0	0	0	0	4	2	1	5	2	0	0	0	0	0	2	1	1	0	5	1	0	5	0	4	0	0	1	7	0	6	2	12	3	0	0	0	3	0	0	31	4	4	0	1	2	0
Limnobacter	0	1	0	0	0	0	0	0	0	0	0	0	0	0	0	0	0	0	1	0	0	0	0	0	0	7	0	0	0	1	0	0	0	0	2	1	0	0	0	0	0	0	2	0	0	0	0	0	0
Listeria	0	6	0	78	3	4	2	8	2	0	5	0	15	0	0	0	18	2	6	11	1	11	5	1	0	11	19	8	11	5	23	0	3	1	16	1	3	3	3	3	1	2	4	3	16	0	3	5	4
Listonella	0	0	0	0	0	0	0	0	0	0	0	0	0	0	0	0	0	0	0	0	0	0	0	0	0	0	0	0	0	0	0	0	0	0	0	0	0	0	0	0	0	0	0	0	0	0	0	0	0
Loktanella	0	0	0	0	0	0	0	0	0	0	0	0	0	0	0	0	0	0	0	0	0	0	0	0	0	0	0	0	0	0	1	0	0	0	0	0	0	0	0	0	0	0	0	0	0	0	0	0	0
Lutiella	0	0	0	0	0	11	0	0	0	0	0	0	0	0	0	0	0	2	0	0	0	0	0	0	0	0	0	1	0	0	1	0	0	0	0	1	0	0	0	2	0	1	0	0	1	0	0	0	0
Lyngbya	0	0	0	0	0	0	0	0	0	0	2	2	1	0	0	0	0	0	0	0	0	0	0	0	0	0	2	0	0	1	5	2	0	0	0	0	0	0	0	1	0	0	0	0	1	0	1	0	1
Lysinibacillus	0	0	0	0	1	0	0	1	0	0	4	1	0	0	0	0	0	0	0	0	1	5	5	0	0	3	2	2	0	1	5	0	0	3	3	5	1	4	0	0	1	0	1	2	6	1	0	2	3
Lysobacter	0	0	0	0	0	0	0	0	0	0	0	0	0	0	0	0	0	0	0	0	0	0	0	0	0	0	0	0	0	0	0	0	0	0	0	0	0	0	0	0	0	0	1	0	1	0	0	0	0
Macrococcus	0	0	0	0	9	0	0	1	2	0	0	2	0	0	0	0	0	1	0	0	0	0	1	0	0	0	0	0	0	1	1	0	0	0	1	0	0	0	0	0	0	0	0	1	2	0	0	0	0
Magnetococcus	0	1	0	0	0	0	1	0	0	0	2	4	0	0	0	0	0	1	2	0	1	0	0	0	0	0	1	0	0	0	3	0	1	0	0	0	0	0	0	0	0	0	2	0	1	0	0	0	3
Magnetospirillum	6	27	0	10	0	1	7	14	5	22	19	14	11	6	9	4	23	12	21	0	6	9	6	1	0	4	5	9	0	17	17	7	1	3	1	7	4	0	4	0	1	1	2	1	5	0	0	2	0
Malonomonas	0	0	0	0	0	0	0	0	0	0	0	0	0	0	0	0	0	0	0	0	0	0	0	0	0	0	0	0	0	0	0	0	0	0	0	0	0	0	0	0	0	0	0	0	0	0	0	0	0
Mannheimia	0	0	2	9	21	5	27	0	0	0	3	0	6	0	0	0	0	0	0	0	0	5	0	0	0	0	4	7	0	34	7	0	1	0	1	35	2	0	0	0	0	0	0	4	2	0	0	0	0
Maribacter	0	1	0	0	0	0	0	1	3	0	1	0	0	0	0	0	0	1	0	0	0	0	0	0	0	3	24	1	0	1	6	0	3	1	2	0	0	0	0	2	0	0	0	7	4	0	0	0	3
Maricaulis	0	0	0	0	0	0	0	0	0	0	0	1	0	0	0	0	0	1	1	0	0	0	1	0	0	1	0	1	0	0	3	0	0	0	0	0	1	1	0	0	0	0	0	0	0	0	0	0	0
Marinobacter	1	0	0	0	0	1	2	0	0	1	2	2	0	0	0	1	4	8	5	1	1	0	1	0	0	2	6	3	0	2	10	1	0	3	0	0	0	0	0	1	0	0	0	1	3	2	0	0	0
Marinomonas	0	3	1	0	0	13	0	0	0	12	0	1	0	0	0	0	1	3	2	2	3	2	1	1	0	0	0	0	0	0	10	1	1	1	3	0	1	0	0	1	2	0	1	2	1	0	2	0	0
Mariprofundus	0	0	0	0	0	0	0	0	0	0	0	0	0	0	0	0	0	0	0	0	0	0	0	0	0	0	0	0	0	1	3	0	0	0	0	0	0	0	0	0	0	0	0	0	0	0	0	1	0
Maritimibacter	0	0	0	0	0	0	0	0	0	0	0	0	0	0	0	0	0	0	0	0	0	0	0	0	0	0	1	1	0	0	2	0	1	0	0	0	0	0	0	0	0	0	9	0	0	0	1	0	4
Marivirga	0	1	2	0	0	0	0	0	0	0	0	0	0	0	0	2	1	0	0	0	0	0	2	0	2	0	0	0	0	2	0	0	0	0	0	1	1	1	0	0	0	0	0	0	0	0	0	0	0
Megamonas	0	0	0	0	0	0	0	2	0	0	1	8	0	0	0	0	0	0	1	2	6	1	0	1	0	0	0	0	0	1	6	4	0	34	86	1	13	0	1	26	0	0	0	0	78	0	13	11	0
Megasphaera	0	8	0	0	91	45	0	5	0	0	11	9	1	4	3	0	1	1	0	0	31	15	259	0	0	0	14	14	0	7	24	30	5	74	243	437	1323	0	718	58	287	5	5	0	962	1762	20	29	21
Meiothermus	0	0	0	0	0	0	0	1	0	0	2	0	0	0	0	0	0	0	0	0	0	0	0	0	0	0	2	0	0	1	2	0	3	0	1	0	0	0	0	1	0	0	0	0	1	0	0	0	1
Mesoplasma	0	0	1	0	18	0	0	2	0	0	0	0	0	0	0	0	0	0	0	0	0	2	0	0	0	0	0	0	0	0	2	1	1	0	0	0	0	0	0	0	0	0	0	0	0	4	0	0	2
Mesorhizobium	0	0	0	0	0	0	0	2	4	0	5	0	1	0	0	1	1	2	0	0	0	0	0	0	0	0	1	1	0	1	3	0	1	0	1	0	0	0	0	0	5	3	0	11	0	0	2	0	0
Methylacidiphilum	0	2	0	1	0	0	1	1	1	0	0	0	0	0	0	0	0	0	0	0	1	0	0	0	0	0	1	0	0	0	2	0	0	0	0	1	1	2	1	0	0	0	2	0	0	0	0	0	0
Methylibium	0	0	0	0	0	0	0	0	1	0	7	0	0	1	0	0	2	0	1	3	0	0	0	0	0	0	2	0	0	0	7	0	0	0	1	0	0	0	0	1	1	0	7	0	1	0	0	0	1
Methylobacillus	0	0	0	0	0	0	0	1	0	0	0	1	0	0	0	0	0	0	0	0	0	0	0	0	0	0	1	0	0	0	2	0	0	0	0	0	0	0	0	0	0	0	0	0	0	0	0	0	0
Methylobacter	0	0	0	0	0	0	0	0	0	0	0	0	0	0	0	0	0	0	0	0	0	0	0	0	0	0	0	0	0	0	0	0	0	0	0	0	0	0	0	0	0	0	0	0	0	0	0	0	0
Methylobacterium	0	1	0	0	0	0	2	3	0	0	40	5	7	0	1	0	1	8	5	0	0	5	1	0	0	2	3	14	3	0	17	0	8	3	1	0	1	1	0	0	0	1	4	2	3	0	0	1	1
Methylocapsa	0	0	0	0	0	0	0	0	0	0	0	0	0	0	0	0	0	0	0	0	0	0	0	0	0	0	0	0	0	0	1	0	0	0	0	0	0	0	0	0	0	0	0	0	0	0	0	0	2
Methylocella	0	0	0	0	0	0	0	1	0	0	1	0	0	0	0	0	0	0	0	0	1	0	0	0	0	0	0	0	0	0	2	0	1	0	0	0	0	0	0	0	0	0	3	0	0	0	0	0	0
Methylococcus	0	0	0	0	0	0	0	5	0	0	0	1	0	0	0	0	0	1	3	0	0	0	0	0	0	0	4	0	0	1	2	2	1	0	3	2	0	0	0	5	0	0	0	1	0	5	0	0	0
Methylophaga	0	0	0	0	0	0	0	0	0	0	0	1	0	0	0	0	0	0	2	0	0	0	0	0	0	0	2	0	0	0	1	0	1	0	2	5	0	0	0	0	0	0	0	0	0	0	0	0	0
Methylosinus	1	0	0	0	0	0	0	0	0	0	0	1	0	0	0	0	0	1	0	0	0	0	5	8	0	0	0	0	0	0	3	0	2	0	0	0	0	0	8	0	0	0	1	1	0	0	1	0	0
Methylotenera	0	0	0	0	1	0	0	0	0	0	2	1	0	0	0	0	0	2	1	0	1	0	2	0	0	0	1	0	0	0	3	0	2	0	0	0	0	0	2	0	0	0	0	1	4	0	0	0	0
Methylovorus	0	0	0	0	0	0	0	0	0	0	0	0	0	0	1	0	0	9	1	0	1	1	0	0	0	0	0	3	0	0	0	0	1	0	0	0	0	0	0	0	0	0	2	1	0	0	0	0	0
Microbacterium	0	0	0	0	0	0	0	0	0	0	0	0	0	0	0	0	1	0	0	0	0	0	0	0	0	0	0	0	0	0	0	0	0	0	0	0	0	0	0	0	0	0	0	0	0	0	0	0	0
Micrococcus	0	0	4	0	0	0	0	0	0	0	15	1	9	0	0	0	3	0	2	2	3	2	1	3	0	30	0	3	0	0	3	0	4	0	1	0	0	0	4	0	3	0	2	0	1	0	0	2	0
Microcoleus	0	0	0	0	0	0	0	4	0	0	2	0	0	0	0	0	5	2	10	0	2	0	0	0	0	0	7	1	2	1	7	0	2	1	1	0	1	0	0	2	0	1	3	1	0	0	0	1	0
Microcystis	0	1	0	0	0	1	0	1	0	0	3	0	0	0	0	1	0	16	6	0	0	2	2	0	0	0	0	4	0	0	23	0	7	0	1	0	1	0	0	0	1	0	3	0	5	0	3	0	1
Micromonospora	0	0	0	0	0	0	3	2	0	0	4	1	3	0	0	2	6	4	3	1	0	0	0	2	0	1	2	3	5	0	7	0	6	0	2	0	0	0	0	0	0	0	5	2	4	1	0	1	0
Microscilla	0	0	0	0	0	0	2	2	3	1	13	0	1	0	1	6	1	5	4	0	0	1	2	0	0	0	4	2	0	1	16	1	3	3	0	0	0	0	0	0	1	0	2	3	5	0	6	2	2
Mitsuokella	0	2	1	0	0	0	0	5	0	0	8	2	1	0	0	1	0	1	4	0	0	6	1	0	0	4	1	1	0	3	5	9	1	31	56	4	121	0	6	16	0	0	0	0	88	2	4	5	2
Mobiluncus	0	7	0	0	1	3	4	0	0	0	4	1	0	0	6	0	339	53	2	0	0	1	24	13	0	286	13	25	4	0	1	10	1	0	5	0	6	0	1	3	6	7	0	0	0	0	0	13	2
Moorella	0	5	0	3	1	0	0	1	0	0	0	0	0	0	0	0	8	1	0	0	1	0	0	0	0	2	0	2	0	3	0	1	0	3	4	0	0	0	0	3	1	0	2	0	10	1	1	1	1
Moraxella	0	0	0	0	0	0	0	0	0	0	1	0	0	0	0	0	0	0	0	0	0	0	0	0	0	0	2	1	1	1	3	0	0	1	0	0	2	1	0	2	0	0	0	0	0	0	0	0	0
Moritella	0	0	0	0	0	0	0	0	0	0	0	0	0	0	0	3	0	0	1	0	0	0	0	0	0	0	0	0	0	0	4	0	2	0	1	2	1	10	0	0	0	0	1	0	0	1	0	1	2
Mucilaginibacter	0	0	1	0	0	1	0	2	1	0	19	2	1	0	0	0	0	3	1	0	4	6	0	0	1	0	3	0	2	1	10	0	4	2	1	0	3	1	0	1	1	0	0	3	3	1	0	0	0
Mycobacterium	0	2	0	0	0	0	26	5	2	5	43	16	8	9	4	6	49	111	34	1	5	4	13	60	0	70	20	51	3	5	41	12	32	2	8	2	9	0	27	15	9	2	10	3	14	65	1	8	10
Mycoplasma	0	0	1	5	3	18	0	13	10	3	8	4	5	0	0	1	2	5	8	0	2	5	4	0	1	1	8	10	1	9	48	4	14	12	8	0	17	3	4	3	6	0	4	17	7	2	3	1	3
Myxococcus	0	0	0	0	0	0	0	0	1	1	1	1	2	0	0	2	1	2	2	0	0	3	2	0	0	0	2	5	1	1	13	0	0	0	2	0	1	0	0	2	0	5	1	1	2	0	1	0	0
Nakamurella	0	0	0	0	0	0	0	0	0	0	2	0	0	0	0	0	1	0	2	0	1	0	0	0	0	4	0	1	0	0	4	1	0	0	0	0	0	0	0	6	0	0	0	0	0	0	0	0	0
Nannocystis	0	0	0	0	0	0	0	3	0	0	0	0	0	0	0	0	0	0	0	0	0	0	0	0	0	0	0	0	0	0	0	0	0	0	0	0	0	0	0	0	0	0	0	0	0	0	0	0	0
Natranaerobius	0	0	0	0	0	0	0	4	0	0	0	0	3	0	0	0	1	0	0	0	0	1	3	0	0	4	1	0	0	5	5	0	1	1	1	0	0	0	0	0	0	0	0	1	1	0	0	1	2
Nautilia	0	1	0	0	11	0	0	0	0	0	2	0	0	0	0	0	0	0	3	0	1	0	0	0	0	0	0	0	0	2	4	0	0	1	0	0	0	2	0	0	0	3	0	0	1	0	2	0	1
Neisseria	0	0	0	1	104	40	742	14	29	24	27	23	17	0	5	2	3	23	25	0	6	81	3	0	0	3	262	21	22	57	1340	19	253	31	7	79	1	6	24	7	10	6	5	2	26	29	1	0	2
Neorickettsia	0	0	0	0	0	0	0	0	0	0	0	0	0	0	0	0	0	0	0	0	0	0	0	0	0	0	0	0	0	0	2	0	0	1	0	0	0	0	0	1	1	0	0	3	0	0	0	0	0
Neptuniibacter	0	0	0	0	0	0	0	0	1	0	1	1	1	0	0	0	0	3	1	0	0	0	0	0	0	0	5	0	0	0	3	0	2	0	0	0	1	0	1	0	0	0	1	0	0	0	0	0	0
Nitratifractor	0	0	0	0	0	0	0	0	0	0	0	0	0	0	0	0	0	0	0	0	0	0	0	0	0	0	0	0	0	1	0	0	0	0	0	0	0	0	0	0	0	0	0	0	0	0	0	0	2
Nitratiruptor	0	0	0	0	0	0	0	1	0	0	0	0	0	0	0	0	0	1	0	0	0	0	0	1	0	0	0	0	0	0	5	1	0	0	1	1	0	0	0	0	0	0	0	0	2	0	0	0	0
Nitrobacter	0	0	0	4	0	0	0	0	0	0	1	0	0	0	0	0	1	6	1	0	6	0	1	0	0	0	0	1	0	2	3	0	1	0	0	0	4	0	0	0	0	0	6	0	0	0	0	0	0
Nitrococcus	0	0	0	0	0	0	0	0	0	0	0	0	0	0	0	0	2	1	0	0	0	0	0	0	0	0	1	0	1	0	1	0	0	0	0	0	0	0	0	0	0	0	0	0	0	2	0	0	0
Nitrosococcus	0	0	0	0	0	0	0	1	0	0	1	0	1	0	1	0	0	3	0	10	0	0	1	1	0	0	3	2	0	0	6	0	3	1	0	1	0	0	0	4	0	0	0	0	1	0	0	0	0
Nitrosomonas	0	0	0	0	0	3	0	0	17	0	1	0	2	0	0	0	0	0	3	0	0	0	0	0	0	1	0	1	0	0	4	0	1	0	0	3	0	0	0	0	0	0	0	0	2	0	0	2	0
Nitrosospira	0	0	0	0	0	0	0	0	0	0	2	0	0	0	0	0	0	0	0	0	0	0	0	0	0	0	0	1	0	0	2	0	0	0	0	0	0	0	0	0	0	0	0	0	1	0	0	0	0
Nitrospira	0	0	3	0	0	0	1	0	0	0	1	2	0	0	0	2	0	0	0	0	1	0	3	0	0	2	0	2	0	1	5	0	0	1	0	0	3	0	0	0	0	0	0	0	0	0	0	1	0
Nocardia	0	0	0	0	0	0	0	0	0	0	1	0	0	0	5	0	27	49	0	0	1	0	0	0	0	58	0	1	0	0	3	0	0	1	1	0	0	1	7	0	3	0	1	0	6	0	0	0	0
Nocardioides	0	0	0	0	0	0	0	1	0	0	3	1	0	0	0	0	4	3	1	0	0	0	2	0	0	16	2	1	0	0	1	0	3	0	2	0	1	0	0	0	0	0	1	0	0	0	0	0	0
Nocardiopsis	0	0	0	0	0	0	0	1	0	1	3	0	0	0	0	0	5	0	2	0	0	1	1	0	0	0	0	2	0	0	1	0	0	0	0	0	1	0	1	0	0	0	0	1	0	0	0	0	0
Nodularia	0	0	0	0	0	1	0	0	0	0	4	0	0	0	0	0	0	0	1	0	0	0	0	0	0	0	0	0	1	0	2	0	2	0	0	0	2	0	0	0	0	0	0	0	0	0	0	0	0
Nonomuraea	0	0	0	0	0	0	0	0	0	0	0	0	0	0	0	0	0	0	0	0	0	0	0	0	0	0	0	0	0	0	0	0	0	0	0	0	0	0	0	0	0	0	0	0	0	0	0	0	0
Nostoc	0	0	10	0	0	0	0	1	1	2	3	0	0	0	0	4	1	4	3	0	0	1	2	0	0	2	3	0	0	1	12	0	2	1	5	0	0	0	0	0	3	0	0	0	0	0	1	0	0
Novosphingobium	0	0	0	0	0	0	1	0	0	1	12	1	0	0	0	0	0	1	0	0	0	0	0	0	0	0	0	0	1	0	10	0	2	0	0	0	0	0	0	0	0	0	0	0	0	0	0	0	0
Oceanibulbus	0	0	0	0	0	0	0	0	0	0	0	1	0	0	0	0	0	0	0	0	1	0	0	0	0	2	0	0	0	0	1	0	1	0	0	0	0	0	0	0	0	0	0	3	0	0	0	0	0
Oceanicaulis	0	0	0	0	0	0	0	0	0	0	0	0	0	0	0	0	0	3	1	0	0	0	0	0	0	0	2	0	0	0	3	0	1	0	0	3	0	0	0	0	0	0	0	0	0	0	0	0	0
Oceanicola	0	0	0	0	0	0	0	0	0	0	4	1	0	0	0	0	2	3	0	0	0	1	0	0	0	5	1	0	0	0	6	0	0	0	0	0	0	0	0	0	0	0	0	0	0	0	1	0	0
Oceanithermus	0	0	0	0	0	0	0	0	0	0	0	0	0	0	0	0	0	0	0	0	0	0	0	0	0	3	0	0	0	0	0	0	0	0	0	0	0	0	0	0	0	0	0	0	0	0	0	0	0
Oceanobacillus	0	0	0	0	0	0	0	1	0	0	0	0	8	0	0	0	0	0	3	0	0	0	0	0	0	0	0	0	0	0	4	0	0	0	1	0	1	0	0	0	0	0	1	0	1	0	0	0	0
Ochrobactrum	0	0	0	0	0	0	0	0	0	0	4	0	0	0	0	0	1	0	0	0	0	1	3	0	0	1	0	1	0	0	3	0	0	0	1	10	0	0	0	0	1	0	0	0	0	0	0	0	0
Octadecabacter	0	0	0	0	0	0	0	2	0	0	0	0	0	0	0	0	1	0	1	0	1	0	0	0	0	2	2	0	0	0	4	0	1	0	1	0	0	1	0	0	1	0	0	0	2	0	0	0	0
Oenococcus	0	0	0	0	1	0	0	0	0	0	1	2	0	0	0	0	2	0	1	0	0	4	0	0	0	1	2	1	0	0	4	0	0	1	0	0	9	0	0	0	0	0	0	0	1	20	0	0	1
Oligotropha	0	0	0	0	0	0	0	1	0	0	1	1	0	0	0	0	0	0	0	0	0	0	1	0	0	0	2	0	0	0	1	0	3	0	1	0	1	0	0	0	0	0	0	0	1	0	0	0	0
Olsenella	0	0	0	0	0	0	0	3	0	1	0	0	1	0	0	0	3	0	0	0	0	1	0	0	0	4	1	5	0	0	2	0	0	0	8	0	2	0	1	4	1	1	4	0	6	0	2	2	1
Opitutus	0	1	0	0	0	0	0	3	0	0	4	1	0	0	0	0	0	0	0	0	3	0	1	0	0	4	2	2	0	0	3	0	2	0	0	2	0	0	0	0	2	0	20	0	2	3	0	3	0
Oribacterium	8	7	0	2	3	0	1	143	0	0	0	1	45	5	7	10	31	4	0	0	0	117	3	0	7	37	45	2	5	5	4	2	1	2	77	8	17	9	39	50	11	38	40	7	14	1	8	22	19
Orientia	0	0	0	0	0	1	0	1	0	0	1	0	0	0	0	0	0	0	0	0	0	0	0	0	0	0	1	0	2	0	5	0	0	0	0	0	0	1	0	0	0	0	0	0	0	0	0	0	0
Ornithobacterium	0	0	0	0	0	0	0	0	0	0	0	0	0	0	0	0	0	0	0	0	0	0	0	0	0	0	0	0	0	0	0	0	0	0	0	0	0	0	0	0	0	0	0	0	0	0	0	0	0
Oscillatoria	0	0	0	0	0	0	0	0	0	0	2	1	0	0	0	0	1	2	0	0	0	0	0	0	0	0	0	1	1	0	6	0	2	4	0	0	0	0	0	0	2	0	0	0	3	0	0	0	0
Oscillochloris	0	0	0	0	0	0	0	1	0	0	1	0	0	0	0	0	0	1	0	0	0	1	1	0	0	0	3	0	0	1	1	0	1	0	0	0	0	0	0	0	0	0	0	0	0	0	0	0	0
Oxalobacter	0	0	1	0	0	0	0	2	1	0	1	16	0	0	0	1	1	0	1	0	1	1	0	0	2	0	2	0	2	0	4	0	2	1	7	0	0	0	0	4	0	0	18	0	2	3	5	5	1
Paenibacillus	0	15	3	15	80	53	0	50	1	11	47	2	93	2	3	12	264	8	19	16	19	261	18	0	0	148	78	15	10	28	55	11	14	19	113	27	28	33	9	72	19	76	24	11	63	37	7	74	53
Paludibacter	0	0	2	0	0	0	0	0	0	13	0	0	0	0	0	4	0	0	0	0	0	0	2	0	3	0	0	0	0	0	0	0	0	0	0	0	0	2	0	0	0	2	0	0	0	0	0	0	0
Pantoea	17	0	2	0	1	143	1	57	55	3	38	2	16	11	3	0	43	11	3	71	0	17	5	0	0	1	6	4	4	3	37	8	3	1	2	2	5	0	0	1	1	11	6	4	7	2	1	0	0
Parabacteroides	0	3249	79	4	0	0	0	181	173	4707	35402	1966	0	1	521	298	2	2	580	0	1942	3	1	45	73	0	7	1	62	0	98	74	3	8717	5944	3	685	72	0	56	110	15	29	293	1	0	1511	1555	9
Parachlamydia	0	0	5	0	0	0	0	0	0	0	1	0	0	0	0	0	0	5	0	0	0	0	0	0	0	0	1	0	0	0	8	0	1	3	1	0	1	0	0	1	0	0	0	0	3	0	0	0	0
Paracoccus	0	0	0	0	0	0	0	1	0	0	1	3	0	0	0	0	0	3	0	0	0	0	0	0	0	1	1	1	0	0	0	0	1	0	1	0	1	0	1	2	0	1	0	1	0	0	0	0	0
Parascardovia	0	0	0	0	0	0	2	1	0	3	11	0	0	0	9	3	127	4	0	28	19	0	1	24	0	69	96	15	1	0	2	250	1	3	5	0	0	0	0	12	0	1	1	1	6	27	0	39	0
Parvibaculum	0	0	0	0	0	0	0	0	0	0	4	1	0	0	0	0	0	0	0	0	0	0	0	0	0	0	0	1	0	0	1	0	3	0	0	0	0	0	0	1	0	0	0	0	0	2	0	0	1
Parvularcula	0	0	0	0	0	0	0	0	0	0	0	0	0	0	0	0	0	1	0	0	0	0	0	0	0	0	0	0	0	1	1	0	0	0	0	0	0	0	0	0	0	0	0	0	1	0	0	0	0
Pasteurella	0	0	0	1	2	2	2	3	0	0	5	0	0	0	0	0	0	6	0	16	3	0	0	0	0	0	1	0	0	18	9	0	1	0	2	16	0	0	0	0	0	0	2	0	9	1	0	0	0
Pasteuria	0	0	0	0	0	0	0	1	0	0	0	0	0	0	0	0	0	0	0	0	0	0	0	0	0	0	0	0	0	0	0	0	0	0	0	0	0	0	0	0	0	0	0	0	0	0	0	0	0
Paucimonas	0	0	0	0	0	0	0	0	0	0	0	0	0	0	0	0	0	0	0	0	0	0	0	0	0	0	0	0	0	0	0	0	0	0	0	0	0	0	0	0	0	0	0	0	0	0	0	0	0
Pectobacterium	32	0	0	1	3	13	0	27	1	3	177	8	18	16	0	0	17	41	4	34	5	15	5	3	0	2	5	1	4	13	8	4	12	0	2	11	5	0	0	0	1	0	21	3	125	0	3	0	1
Pediococcus	0	0	0	1	1	0	0	2	0	0	0	7	3	0	0	0	0	0	0	0	0	0	4	0	0	1	9	1	0	1	4	0	1	0	2	0	0	0	0	0	0	0	0	2	3	7	0	4	0
Pedobacter	0	11	3	0	0	2	1	1	5	11	21	25	1	0	0	5	8	6	5	1	1	2	0	0	7	4	1	1	4	2	9	3	1	4	15	0	1	1	0	4	14	0	2	6	2	0	2	2	0
Pedosphaera	0	0	0	0	0	0	0	1	0	0	8	2	2	0	0	0	4	1	0	0	0	0	3	0	0	4	3	1	0	0	5	0	2	1	0	0	1	0	1	1	0	0	19	0	0	0	0	0	0
Pelagibaca	0	0	0	0	0	0	0	0	0	0	1	1	0	0	0	0	0	4	0	0	0	0	0	0	0	0	0	0	0	0	1	0	1	0	0	0	0	0	0	0	0	0	0	0	0	1	0	0	2
Pelobacter	0	0	0	0	1	0	2	0	0	0	4	3	0	0	0	0	0	1	2	0	2	0	0	0	0	0	3	1	2	0	7	0	1	0	1	0	0	0	0	3	0	0	0	0	0	0	2	1	1
Pelodictyon	0	0	0	6	0	0	0	0	1	3	0	1	3	0	0	0	0	0	2	0	1	0	1	0	0	0	0	0	0	0	5	8	1	0	0	0	0	1	0	0	0	0	9	1	0	1	1	0	0
Pelotomaculum	0	0	0	13	0	0	0	3	0	0	1	0	1	0	4	3	0	0	0	0	1	0	1	0	0	0	1	5	0	1	4	0	0	4	2	0	0	1	5	2	1	0	0	0	4	0	0	1	2
Peptococcus	0	0	0	0	0	0	0	0	0	0	0	0	0	0	0	0	0	0	0	0	0	0	0	0	0	0	0	0	0	0	0	0	0	0	0	0	0	0	0	0	0	0	0	0	0	0	0	0	0
Peptoniphilus	0	5	0	1	8	3	1	11	0	0	5	0	9	0	1	2	3	10	3	0	0	15	1	0	0	3	4	1	0	0	13	3	1	9	15	5	0	3	16	3	0	5	0	6	25	0	3	2	4
Peptostreptococcus	0	0	0	0	4	6	0	27	1	0	0	0	3	0	0	0	8	3	1	3	4	6	1	0	0	12	3	2	2	5	8	0	0	2	15	2	0	0	2	3	0	22	0	1	24	2	0	0	2
Persephonella	0	0	0	0	0	0	0	0	0	0	2	0	0	0	0	0	4	24	24	0	0	0	0	6	0	12	1	4	1	0	5	22	3	0	0	0	0	0	4	0	0	9	0	1	2	0	0	7	0
Petrotoga	0	0	1	0	0	0	0	0	1	0	2	0	2	0	0	6	0	3	0	0	0	1	0	0	0	0	0	0	0	2	6	0	1	6	8	1	1	0	0	0	0	0	0	0	5	0	0	0	0
Phaeobacter	0	0	0	0	0	1	0	0	0	0	0	0	0	0	0	0	0	0	0	0	0	0	0	0	0	0	0	0	0	0	0	0	0	0	0	0	0	0	0	0	0	0	0	0	0	0	0	0	0
Phenylobacterium	0	0	0	0	0	0	0	0	0	0	0	0	0	0	0	0	0	0	1	0	0	0	0	0	0	2	1	1	0	0	4	0	3	0	0	0	0	0	0	0	0	0	0	0	1	0	0	0	1
Photobacterium	0	0	2	0	2	4	0	8	18	1	5	18	18	0	0	9	2	5	3	12	2	9	3	1	3	0	12	1	0	2	24	1	6	1	2	10	1	8	0	2	1	0	8	12	4	0	0	1	2
Photorhabdus	18	0	0	0	1	10	0	1	1	0	18	3	14	8	2	0	1	4	3	10	2	21	10	0	0	0	4	0	0	5	11	8	1	2	1	3	1	9	0	0	1	0	9	1	7	0	3	1	1
Pimelobacter	0	0	0	0	0	0	0	0	0	0	4	0	0	0	0	0	2	10	0	1	0	0	0	0	0	2	5	0	0	0	0	0	0	0	0	0	0	0	0	0	0	0	0	0	0	0	0	0	0
Pirellula	0	0	0	0	0	0	0	0	0	0	0	1	0	0	0	0	0	1	0	0	0	0	2	0	0	1	1	2	0	0	6	0	2	1	0	0	0	0	0	0	0	0	12	0	1	1	0	0	0
Planctomyces	0	0	0	0	0	2	1	6	1	0	5	1	15	0	0	0	0	4	1	1	0	0	1	0	0	3	5	2	0	13	14	1	1	3	4	0	2	0	0	0	1	2	5	6	3	2	1	0	2
Planktothrix	0	0	0	0	0	0	0	0	0	0	0	0	0	0	0	0	0	0	0	0	0	0	0	0	0	0	0	0	0	0	0	0	0	0	0	0	0	0	0	0	0	0	0	0	0	0	0	0	0
Plesiocystis	0	1	0	0	0	0	0	1	3	0	7	5	2	0	0	0	1	2	3	0	0	0	0	0	0	4	2	3	0	0	13	0	3	0	3	0	0	0	0	2	0	0	2	2	3	5	0	0	1
Polaribacter	0	1	0	0	0	0	0	0	1	0	1	0	0	0	0	0	0	0	1	0	1	0	4	0	0	1	0	0	0	3	12	0	3	1	1	0	0	0	1	1	1	0	0	2	3	0	1	0	3
Polaromonas	0	0	0	0	0	0	0	1	0	1	1	0	0	0	0	5	0	2	0	0	0	0	1	1	0	0	1	2	0	0	10	0	4	2	1	0	0	0	0	0	0	1	13	1	0	0	0	0	1
Polynucleobacter	0	0	0	0	0	0	0	0	0	0	1	0	0	0	0	0	1	0	0	0	0	1	1	0	0	0	0	0	0	0	4	0	0	3	0	0	0	0	0	0	1	0	0	1	0	0	0	0	0
Porphyromonas	0	37	0	0	0	1	0	11	12	54	76	42	2	0	4	14	0	4	5	0	15	0	2	2	10	0	3	2	0	0	7	0	1	99	27	1	16	33	0	11	7	0	5	10	8	0	58	8	1
Prevotella	1	223	54	12	3	2	2	73	110	187	437	384	4	9	66	144	17	11	382	2	95	13	72	8	47	22	24	36	16	2	108	82	22	489	372	5	130	132	9	1123	237	7	28	133	22	11	263	60	5
Prochlorococcus	0	0	0	0	7	4	9	7	1	1	16	0	1	0	0	0	4	9	6	0	2	2	3	4	2	13	3	17	4	7	25	1	3	2	1	3	3	0	3	8	1	0	7	5	22	15	4	0	2
Prochloron	0	0	0	0	0	0	0	0	0	0	0	0	0	0	0	0	0	0	0	0	0	0	0	0	0	0	0	0	0	0	0	0	0	0	0	0	0	0	0	0	0	0	0	0	0	0	0	0	0
Propionibacterium	5	3	4	6	4	0	12	0	0	5	7	1	0	25	5	16	312	13	4	1	0	0	32	59	4	496	8	21	5	0	5	15	2	0	3	10	1	0	26	2	5	8	22	8	5	1	3	1	5
Prosthecobacter	0	0	0	0	0	0	0	0	0	0	0	0	0	0	0	0	0	0	0	0	0	0	0	0	0	0	0	0	0	0	0	0	2	0	0	0	0	0	0	0	0	0	0	0	0	0	0	0	0
Prosthecochloris	0	0	1	0	0	0	0	0	0	0	3	0	0	0	0	1	0	0	1	0	0	0	0	0	0	0	2	0	0	0	1	0	0	1	1	2	0	0	0	0	0	0	2	0	0	1	0	0	0
Proteus	11	2	1	2	0	6	2	3	2	0	11	8	7	0	0	0	13	7	4	7	0	0	0	3	0	1	5	6	0	7	10	0	2	3	1	1	2	0	0	2	1	5	14	99	449	1	8	0	0
Providencia	12	4	0	0	1	18	1	28	29	26	23	3	21	1	5	1	27	30	2	20	12	9	1	15	8	0	7	15	0	49	16	40	2	7	9	14	10	5	8	0	5	2	74	4	35	10	0	1	1
Pseudoalteromonas	0	0	0	0	5	0	9	7	2	3	1	1	2	0	0	1	1	10	2	0	0	1	1	0	0	0	1	9	2	4	14	0	7	0	1	0	1	0	0	0	0	0	15	1	8	0	0	0	3
Pseudoflavonifractor	0	1281	0	38	0	4	5	250	1	12	15	3	66	0	9	11	1162	6	17	8	2	143	32	8	9	1204	21	54	17	38	13	1	3	4	656	3	79	172	24	469	103	39	214	206	5	1	4	381	264
Pseudomonas	0	0	3	0	3	32	0	18	6	3	55	2	10	0	7	2	26	31	16	24	15	4	10	2	4	8	16	198	2	5	63	16	23	7	12	5	4	4	2	12	9	5	27	1	26	2	4	1	9
Pseudonocardia	0	0	0	0	0	0	0	0	0	0	0	0	0	0	0	0	0	0	0	0	0	0	0	0	0	0	0	0	0	0	0	0	1	0	0	0	0	0	0	0	0	0	0	0	0	0	0	0	0
Pseudoramibacter	0	0	0	0	0	0	12	0	0	0	0	0	0	0	25	11	40	0	0	0	0	0	2	1	0	38	0	0	0	4	0	0	0	0	0	0	8	0	1	0	0	0	0	0	0	0	0	0	13
Pseudovibrio	0	0	0	0	0	0	1	0	0	0	0	1	1	0	0	0	0	1	1	0	0	0	1	0	0	2	0	1	0	0	3	0	1	0	0	0	0	0	0	0	0	0	0	1	0	0	0	0	0
Pseudoxanthomonas	0	0	0	0	0	0	0	0	0	0	0	0	0	0	0	0	0	0	0	0	0	0	0	0	0	0	0	0	0	0	0	0	0	0	0	3	2	0	0	0	0	0	0	0	0	0	0	0	0
Psychrobacter	0	0	0	0	0	0	1	0	1	0	1	3	1	0	0	1	0	0	3	3	1	0	2	0	1	0	0	0	2	30	5	0	1	1	1	0	0	0	1	0	0	0	0	0	6	0	0	1	0
Psychroflexus	0	1	0	1	0	2	0	1	0	0	6	8	0	0	0	2	0	0	0	0	0	0	0	0	0	0	2	3	0	1	6	0	0	16	0	0	0	0	2	1	4	0	0	8	0	0	6	1	0
Psychromonas	0	0	0	0	1	1	0	1	1	4	7	1	0	0	0	0	0	2	2	0	0	0	1	0	0	0	3	0	0	0	11	1	1	1	2	1	1	0	2	1	0	0	0	2	1	0	0	0	0
Pyramidobacter	0	6	0	0	0	0	0	6	1	0	1	7	2	0	0	1	8	0	1	0	0	6	1	0	0	16	4	4	0	0	2	0	0	2	8	0	3	0	1	6	1	0	2	0	21	0	6	5	2
Rahnella	0	0	0	0	0	0	0	0	0	0	0	0	2	0	0	0	0	0	0	0	0	3	0	0	0	0	0	0	0	0	0	0	0	0	0	0	0	0	0	0	0	0	0	0	0	0	0	0	0
Ralstonia	0	0	0	0	0	3	0	1	2	1	22	6	0	0	0	0	1	5	4	9	0	0	2	0	0	1	2	2	1	4	18	3	4	0	4	1	0	0	4	2	1	0	4	0	9	12	0	0	0
Raoultella	0	0	0	0	0	0	0	0	0	0	1	0	0	0	0	0	0	0	0	2	0	0	0	0	0	0	0	0	0	0	0	8	0	0	0	0	0	0	0	0	0	0	0	0	0	0	0	0	0
Raphidiopsis	0	0	0	0	0	0	0	0	0	0	0	0	0	0	0	0	0	2	1	0	0	0	0	0	0	0	5	1	0	0	2	1	0	0	0	0	0	0	0	1	1	0	1	0	0	0	0	0	0
Reinekea	0	0	0	0	0	0	0	0	0	1	1	0	0	0	0	0	0	1	4	0	0	0	0	0	0	0	1	0	1	1	2	0	0	0	0	0	1	0	0	0	0	0	0	1	0	0	0	0	0
Renibacterium	0	0	0	0	0	0	0	1	0	0	0	1	0	0	0	0	0	0	0	0	2	0	0	0	0	0	1	0	0	0	2	0	0	0	1	0	0	0	0	0	0	0	0	0	3	0	0	0	0
Rhizobium	0	0	0	0	0	1	3	5	3	2	10	7	4	0	3	2	5	17	3	2	0	8	0	1	0	5	3	6	0	2	18	0	6	4	3	0	1	0	1	3	1	0	5	1	6	0	1	4	2
Rhodobacter	1	0	0	0	0	0	0	3	0	1	6	1	0	0	0	0	1	6	0	0	1	0	0	0	0	1	0	3	7	0	14	0	3	0	0	0	2	0	1	0	0	0	7	1	0	3	4	1	5
Rhodococcus	0	4	0	0	0	0	2	2	0	1	17	2	1	0	0	0	12	20	5	0	2	0	3	1	0	24	2	6	2	2	20	3	16	3	4	0	3	0	6	4	0	1	10	2	5	27	0	3	1
Rhodomicrobium	0	0	0	0	0	0	0	0	0	0	0	0	0	0	0	0	0	3	0	0	0	0	0	0	0	0	0	0	0	1	3	0	2	0	0	1	0	0	0	0	0	0	0	0	0	0	0	0	0
Rhodopirellula	0	0	0	0	0	0	1	4	0	0	17	2	0	0	0	0	3	3	2	0	0	0	0	0	3	1	1	2	0	2	3	0	3	1	0	0	0	2	0	0	3	0	7	0	1	0	0	0	1
Rhodopseudomonas	0	0	0	0	0	0	1	8	1	0	28	1	0	0	0	0	1	4	2	0	1	2	3	0	0	2	3	6	0	1	12	2	3	1	0	0	1	0	0	1	3	1	4	0	3	0	2	0	0
Rhodospirillum	0	0	0	0	0	2	0	0	1	0	4	1	0	0	0	0	3	1	2	0	0	1	0	0	0	1	0	0	1	0	2	0	1	1	0	3	2	0	1	0	0	0	3	0	1	1	0	0	0
Rhodothermus	0	0	0	0	0	0	0	0	0	0	4	0	0	0	0	0	0	2	0	0	0	2	0	0	0	2	3	0	0	0	3	0	0	0	0	0	2	0	0	2	0	0	0	0	0	0	0	2	0
Rickettsia	0	0	0	1	1	0	0	3	3	1	9	0	4	0	0	0	2	3	3	0	2	0	0	0	0	1	7	0	0	3	17	0	3	2	0	0	1	1	0	0	1	0	0	0	3	1	4	0	1
Rickettsiella	0	0	0	0	0	0	0	0	0	0	2	1	0	0	0	0	0	0	0	0	0	0	0	0	0	0	1	0	0	0	3	0	0	1	0	0	0	0	0	0	0	0	0	1	0	0	0	0	0
Riemerella	0	0	0	0	0	0	0	0	0	0	0	1	0	0	1	1	0	0	0	0	0	0	0	0	0	0	0	0	0	1	0	0	0	1	0	0	0	0	0	0	0	0	0	0	0	0	0	0	0
Robiginitalea	0	0	0	0	0	0	0	0	1	0	0	5	0	0	0	0	0	0	0	0	0	3	0	0	0	0	0	0	0	2	5	0	0	0	1	0	0	0	0	1	1	0	0	1	2	0	0	0	0
Roseburia	0	31	0	2	10	1	15	550	4	5	11	4	55	1	0	26	151	145	15	19	4	140	11	0	0	261	216	11	4	5	12	0	5	3	255	111	139	109	249	154	55	75	74	72	101	17	269	202	526
Roseibium	0	0	0	8	0	0	1	0	1	0	0	0	0	0	0	0	0	0	0	0	0	0	0	0	0	0	0	2	0	0	1	0	0	0	0	0	0	0	0	1	0	0	3	0	0	2	0	0	0
Roseiflexus	0	0	0	1	0	0	0	0	0	0	0	0	0	0	0	0	2	0	1	0	0	6	0	0	0	2	2	3	0	0	9	1	1	1	3	0	0	0	0	5	0	1	1	0	2	0	0	2	0
Roseobacter	0	0	0	0	1	0	1	4	0	0	11	2	0	0	0	1	2	8	10	0	1	0	1	0	0	0	4	1	0	7	10	0	1	2	0	2	0	0	0	0	0	0	1	2	2	1	0	0	0
Roseomonas	0	0	0	0	0	0	0	0	0	0	1	2	0	0	0	0	2	0	0	0	0	0	0	0	0	0	2	0	0	0	2	0	1	0	0	0	2	0	0	1	0	0	1	0	1	0	0	0	0
Roseovarius	0	0	0	0	0	0	0	1	0	2	0	2	0	0	0	0	0	13	0	0	0	0	1	0	0	0	2	0	0	0	3	0	2	2	2	0	0	0	1	0	0	0	1	0	0	0	0	0	1
Rothia	0	19	0	0	5	0	0	64	44	2	5901	145	1266	0	1	0	0	0	48	52	66	875	1	0	0	1	8	250	68	149	16	695	308	5	12	29	24	7	17	4	0	6	20	16	24	182	11	55	11
Rubrobacter	0	0	0	0	0	0	3	0	0	0	1	0	0	0	0	0	0	1	2	0	0	0	0	0	0	1	1	0	0	0	1	0	0	1	0	0	0	0	1	1	0	0	0	0	0	0	0	0	1
Ruegeria	0	0	0	0	2	0	1	1	0	0	2	0	0	0	0	0	0	4	4	0	0	2	4	3	0	3	2	2	1	0	9	0	1	0	0	0	0	0	0	2	0	1	2	2	1	1	0	0	0
Ruminobacter	0	0	0	0	0	0	0	0	0	0	0	0	0	0	0	0	0	0	0	0	0	0	0	0	0	0	0	0	0	1	0	0	0	0	0	0	0	0	0	0	0	0	0	0	0	0	0	0	0
Ruminococcus	0	24	3	126	84	38	4	2712	15	11	50	6	289	14	2	92	912	173	25	126	10	644	56	18	22	18194	22782	95	8	65	72	44	23	7	5726	68	1953	4240	1000	935	1785	19121	5003	8943	3284	1343	3645	9035	1746
Saccharomonospora	0	0	0	0	0	0	1	0	0	0	2	0	0	0	0	0	19	0	0	0	2	0	1	0	0	17	0	0	1	1	4	1	2	0	0	0	3	0	0	0	0	0	1	0	0	1	0	0	0
Saccharophagus	0	0	0	0	1	0	0	0	0	0	1	0	0	0	0	0	0	1	2	0	0	3	0	0	0	0	1	4	0	0	4	0	1	0	1	0	0	0	0	0	0	0	2	0	3	0	1	0	0
Saccharopolyspora	0	0	0	0	0	2	0	0	0	0	6	2	0	1	0	6	4	7	0	0	0	1	1	7	0	4	0	0	2	0	3	0	5	1	0	0	1	0	0	0	0	0	1	0	0	2	0	2	0
Saccharothrix	0	0	0	0	0	0	0	0	0	0	0	0	0	0	0	0	0	0	0	0	0	0	0	0	0	0	0	0	0	0	0	0	0	0	0	0	0	0	0	0	0	0	0	0	0	0	0	0	0
Sagittula	0	0	0	0	0	0	0	0	0	0	1	0	0	0	0	0	2	3	0	0	1	0	0	0	0	0	1	0	0	0	3	1	7	0	0	0	0	0	0	1	2	0	0	0	0	1	0	0	0
Salinibacter	0	0	0	0	0	0	0	0	0	0	2	1	0	0	0	0	1	0	0	0	1	0	0	0	0	1	3	1	0	0	2	0	3	0	1	0	1	0	0	0	0	1	0	0	3	2	0	0	0
Salinispora	0	0	0	0	0	0	0	0	0	0	2	2	3	0	0	0	6	0	4	0	0	4	0	0	0	15	1	5	0	0	5	0	3	2	0	0	0	0	0	0	0	0	0	0	5	0	0	0	0
Salmonella	475	71	87	0	1	146	3	219	461	263	791	293	227	265	274	52	223	422	64	357	95	286	118	77	116	2	25	932	145	805	146	622	36	30	36	194	6	24	71	28	18	19	388	45	234	101	40	3	3
Sanguibacter	0	0	0	0	0	0	1	0	0	0	0	0	0	0	0	0	2	3	1	2	0	0	0	0	0	0	1	1	0	0	1	0	3	0	0	0	0	0	0	0	0	0	0	0	0	1	0	0	0
Scardovia	0	0	0	0	0	0	1	0	0	0	2	0	1	0	4	0	4	72	1	2	0	0	1	28	0	11	3	10	0	0	3	2	1	0	2	1	0	0	0	0	0	2	4	0	0	2	0	0	0
Sebaldella	0	0	0	3	0	0	0	20	1	0	6	1	22	0	0	0	11	3	2	0	0	11	0	0	0	6	2	0	0	46	8	8	1	5	6	10	2	0	1	0	2	1	3	2	3	0	1	4	2
Sedimentibacter	0	0	0	0	0	0	0	0	0	0	0	0	0	0	0	0	0	0	0	0	0	0	0	0	0	0	0	0	0	0	0	0	0	0	0	0	0	0	0	0	0	0	0	0	0	0	2	0	0
Segniliparus	0	0	0	0	0	0	3	0	0	0	0	0	0	0	4	0	25	49	5	0	0	0	4	4	0	27	0	9	4	0	2	2	0	0	0	1	1	0	1	0	0	0	0	0	8	1	0	0	2
Selenomonas	0	4	0	7	32	18	2	32	2	0	11	18	2	0	0	5	12	0	3	0	15	22	25	1	0	8	10	19	0	8	37	10	0	44	285	26	85	1	7	64	69	14	6	1	175	44	18	24	9
Serratia	10	0	0	0	0	30	0	50	8	3	209	5	18	2	2	0	199	19	1	26	2	27	2	6	0	0	4	2	9	684	6	6	35	1	6	1	1	6	5	3	2	1	11	1	32	168	0	0	3
Shewanella	1	0	2	0	5	21	5	15	6	10	51	3	10	0	3	1	6	41	9	6	13	5	6	2	1	7	10	12	8	9	56	22	14	5	7	5	5	0	1	10	10	0	14	8	20	2	3	2	1
Shigella	384	119	64	0	0	10	0	24	526	204	461	205	17	202	267	38	28	41	71	65	41	21	84	100	95	1	9	178	141	479	130	496	80	1	19	143	10	14	30	0	6	23	337	52	50	180	4	2	4
Shuttleworthia	0	0	0	0	0	0	0	19	0	0	1	0	12	0	0	0	0	28	0	0	0	13	0	0	0	3	14	3	0	0	2	0	0	0	0	9	5	2	0	0	0	7	4	8	0	0	0	4	2
Sideroxydans	0	0	0	0	0	0	0	0	0	0	3	0	0	0	0	0	0	0	0	0	0	0	0	0	0	0	1	0	0	1	4	0	0	1	0	0	0	0	0	0	0	0	0	0	0	0	0	5	0
Simonsiella	0	0	0	1	0	0	8	0	1	0	0	0	0	0	0	0	0	1	0	0	0	0	0	0	0	0	0	0	0	0	4	0	0	0	0	0	1	0	1	0	0	0	0	3	0	0	0	0	0
Sinorhizobium	0	0	0	0	0	0	0	1	0	0	2	1	0	0	0	0	2	0	5	0	0	0	0	0	0	2	0	2	1	0	13	2	3	1	2	1	2	0	1	8	1	0	2	0	2	3	0	0	3
Slackia	0	0	0	0	0	0	8	5	0	6	2	1	1	0	0	0	5	80	9	0	9	0	0	0	0	2	54	5	2	0	5	3	0	3	9	0	4	0	0	8	0	5	2	0	27	16	1	9	6
Sodalis	0	0	0	0	0	3	0	4	0	0	11	5	0	0	0	0	0	2	0	5	0	0	0	0	0	0	0	3	0	0	1	4	0	1	0	0	1	0	3	0	0	0	0	0	4	0	0	0	0
Sorangium	0	0	0	0	0	0	3	2	1	0	4	1	0	0	0	0	3	3	2	0	0	6	0	1	0	8	2	1	0	0	6	1	3	0	3	0	1	0	0	0	0	0	4	2	5	6	0	0	0
Sphaerobacter	0	0	0	0	0	0	0	4	0	0	0	0	0	0	0	0	0	0	0	0	0	0	0	0	0	1	0	2	0	0	4	0	1	0	0	0	0	0	0	1	0	0	0	0	0	1	0	0	0
Sphingobacterium	0	1	1	0	0	0	0	2	8	13	23	11	1	0	3	5	0	2	5	0	2	0	1	0	0	0	2	0	1	4	10	0	2	7	1	0	1	0	1	1	21	0	12	9	2	0	6	1	1
Sphingobium	0	0	0	0	0	0	0	0	0	1	2	0	0	0	0	0	0	0	3	0	0	0	0	0	0	0	0	0	0	0	0	1	1	0	0	0	0	0	0	2	0	0	1	0	1	0	0	0	1
Sphingomonas	0	0	0	0	0	0	0	2	0	0	1	0	0	0	0	0	2	1	0	0	0	0	0	0	0	0	2	0	0	0	11	0	1	0	0	0	0	0	0	0	0	0	0	0	4	2	0	0	1
Sphingopyxis	0	0	0	0	0	0	0	1	0	0	0	0	0	0	0	0	0	0	0	0	0	0	0	0	0	0	1	0	0	0	0	0	0	0	0	0	0	0	0	0	0	0	3	0	0	0	0	0	0
Spirochaeta	0	3	0	0	0	1	0	8	1	1	2	3	9	0	0	0	18	0	1	5	2	11	0	0	0	15	2	3	0	0	4	0	0	0	16	0	1	0	0	2	5	0	1	1	2	0	2	33	3
Spiroplasma	0	0	1	2	0	0	0	0	1	0	4	0	0	0	0	0	0	1	0	0	0	0	0	0	0	0	2	0	0	3	5	0	0	0	0	0	0	0	0	0	0	0	3	2	1	0	0	0	0
Spirosoma	0	0	0	0	0	1	0	5	1	5	10	7	1	0	0	0	3	6	8	0	0	1	0	0	5	0	2	1	0	0	9	10	1	1	6	0	0	0	1	2	2	0	7	2	0	0	2	1	0
Sporosarcina	0	0	0	0	0	0	0	4	0	0	0	0	0	0	0	0	12	0	0	0	0	0	0	0	0	2	0	0	0	0	0	0	0	0	0	0	0	0	0	0	0	0	0	2	0	0	0	0	0
Stackebrandtia	0	0	0	0	0	0	1	0	0	0	0	0	0	0	0	0	6	2	0	0	0	0	0	0	0	3	2	2	1	0	8	0	1	0	1	0	0	0	0	1	0	0	1	1	0	0	0	2	0
Staphylococcus	22	31	4	171	35	28	253	141	34	54	108	78	16	54	21	40	19	18	124	18	57	12	10	9	0	3	25	19	1	39	66	24	19	5	13	20	3	19	5	5	4	0	18	7	29	23	6	6	8
Starkeya	0	0	0	0	0	0	0	1	0	0	2	6	0	0	0	0	0	2	0	0	0	0	0	0	0	0	0	0	0	0	4	0	4	0	2	0	0	0	0	0	0	0	0	0	0	0	0	0	0
Stenotrophomonas	1	0	0	0	0	0	2	1	0	0	4	1	0	0	1	0	1	1	1	0	0	1	0	2	0	0	1	3	0	14	5	0	0	3	1	0	0	0	0	1	0	0	8	0	0	0	0	0	0
Stigmatella	0	2	0	0	0	0	2	4	0	0	8	2	0	0	0	1	21	11	3	0	0	1	4	1	1	1	2	4	0	1	11	1	1	2	2	0	5	0	6	0	0	0	5	4	3	0	0	1	1
Streptobacillus	0	0	0	1	2	2	0	1	0	0	1	1	1	0	0	0	0	0	0	0	0	2	1	0	1	1	2	0	0	2	4	0	2	1	2	1	0	0	0	1	0	0	1	1	1	0	0	0	0
Streptococcus	49	976	2	931	2113	7214	1598	134	26	849	11990	1746	9008	185	208	395	1082	2002	3064	86	138	8507	263	2651	6	232	296	4065	1247	1051	101	1555	1420	108	1829	1139	250	36	348	49	236	174	1098	127	1117	2224	1291	778	817
Streptomyces	1	6	6	22	48	11	98	61	23	24	216	46	66	0	29	18	247	309	177	4	41	49	39	23	3	287	81	115	25	67	174	26	84	18	29	15	10	3	85	42	22	16	72	10	79	101	17	21	22
Streptosporangium	0	0	0	11	0	0	0	0	0	0	2	4	3	0	0	0	4	1	4	0	2	2	0	0	0	2	1	1	0	0	3	0	6	1	1	0	0	0	0	0	0	1	4	0	3	0	0	0	0
Subdoligranulum	0	25	0	0	0	1	0	417	0	3	1	1	9	0	0	2	40	3	1	5	2	6	1	0	0	14	48	11	0	0	2	3	1	6	344	0	18	4	4	46	5	41	19	15	25	6	8	276	68
Sulfitobacter	0	0	0	0	0	0	0	0	0	0	1	0	0	0	0	0	0	0	1	0	0	0	0	0	0	0	0	0	0	0	0	0	0	0	1	0	0	0	0	1	0	0	0	0	0	0	0	0	0
Sulfuricurvum	0	0	0	0	0	0	0	0	0	0	0	0	0	0	0	0	0	0	0	0	0	0	0	0	1	0	0	0	0	0	0	0	0	0	0	0	0	0	0	0	0	2	0	0	0	0	0	0	0
Sulfurihydrogenibium	0	0	0	0	0	0	0	1	3	0	0	0	1	0	6	0	1	4	2	0	0	0	0	0	0	1	1	1	0	1	7	1	1	2	1	6	0	10	0	0	0	1	0	1	3	0	2	2	0
Sulfurimonas	0	0	0	0	1	1	0	1	0	0	0	7	0	0	0	0	0	0	2	0	0	0	0	0	0	0	5	0	0	0	7	0	1	5	0	0	0	0	0	0	0	0	0	1	2	0	5	0	0
Sulfurospirillum	0	1	0	0	0	0	0	0	0	0	3	0	0	0	0	0	0	2	1	0	0	0	0	0	0	0	1	0	0	0	2	0	0	0	0	0	0	0	0	0	0	0	0	0	0	0	0	0	0
Sulfurovum	0	0	0	2	0	2	0	0	0	0	0	0	0	0	0	0	0	1	0	0	0	0	3	0	0	0	1	0	0	0	5	0	0	1	0	1	0	0	0	0	0	0	0	0	0	0	0	0	0
Sutterella	0	0	0	0	1	0	0	0	0	0	0	0	0	0	0	0	3	0	0	0	0	0	0	1	0	2	0	0	0	0	0	0	0	0	0	1567	47	2	0	0	0	6	0	0	0	0	0	0	274
Symbiobacterium	0	2	0	0	0	0	0	0	0	0	0	0	0	0	0	0	14	0	0	1	0	0	1	0	0	2	0	0	0	2	3	0	0	0	0	0	3	0	0	6	0	0	1	0	2	0	0	0	1
Synechococcus	1	0	0	2	3	4	0	2	3	2	15	6	1	0	0	2	4	11	9	1	3	3	5	0	2	3	13	6	2	0	37	2	9	5	13	1	3	1	3	7	6	1	0	8	7	2	1	1	2
Synechocystis	0	0	0	0	0	0	0	1	0	0	1	2	0	0	0	0	1	0	0	0	0	0	0	0	0	0	1	0	0	0	3	0	0	0	0	0	0	0	0	0	1	0	0	0	1	0	0	0	0
Syntrophobacter	0	0	0	1	1	0	0	0	3	1	1	1	3	0	1	0	0	1	2	0	0	2	0	0	0	0	2	0	0	1	2	0	0	1	1	0	0	0	0	2	0	0	0	1	1	0	0	0	0
Syntrophomonas	0	0	0	17	0	0	0	7	0	0	2	1	3	0	0	0	0	0	2	1	0	7	1	0	0	0	1	0	0	2	0	0	1	0	6	0	0	0	0	0	0	0	2	0	2	0	0	2	2
Syntrophothermus	0	0	1	0	0	0	0	0	0	0	2	0	0	0	0	0	1	0	0	0	0	1	0	0	0	0	0	1	0	4	2	0	0	0	0	2	0	1	1	0	0	0	2	0	2	1	0	3	0
Syntrophus	0	0	0	0	0	3	0	0	2	0	2	0	0	0	0	0	2	1	1	0	0	0	0	0	0	0	0	0	0	0	5	0	0	0	0	0	0	3	0	0	0	0	1	8	2	6	2	0	0
Tannerella	0	0	0	0	0	0	0	0	0	0	0	0	0	0	0	0	0	0	3	0	0	0	0	0	0	0	0	0	0	0	0	0	0	0	0	0	0	0	0	0	0	0	0	0	0	0	0	0	0
Taylorella	0	0	0	0	0	0	0	0	0	0	0	0	0	0	0	0	0	0	0	0	0	0	0	0	0	0	0	0	0	0	0	0	0	0	0	0	0	0	0	0	0	0	0	0	0	0	0	0	0
Teredinibacter	0	0	0	0	0	0	0	6	0	0	2	0	1	0	0	0	0	1	2	0	0	0	0	0	0	0	1	0	0	0	1	0	0	0	1	0	0	0	0	2	0	0	0	0	1	0	1	0	0
Tetragenococcus	0	0	0	0	0	0	0	0	0	0	0	0	0	0	0	0	0	0	0	0	0	0	0	0	0	0	0	0	0	0	0	0	0	0	0	0	0	0	0	0	0	0	0	0	0	0	0	0	0
Thalassobium	0	0	0	0	0	0	0	0	0	0	0	0	0	0	0	0	0	0	1	0	0	0	0	0	0	0	0	0	0	0	3	0	0	0	0	0	0	0	0	0	2	0	0	0	0	0	0	3	0
Thalassospira	0	0	0	0	0	0	0	0	0	0	0	0	0	0	0	0	0	0	0	0	0	0	0	0	0	0	0	0	0	0	0	0	0	0	0	0	0	0	0	0	0	0	0	0	0	0	0	0	0
Thauera	0	0	0	0	0	0	1	0	0	0	1	1	0	0	0	0	0	0	2	0	1	0	0	0	0	0	0	0	0	0	2	0	0	0	0	0	0	0	0	2	0	0	0	0	2	1	0	0	1
Thermaerobacter	0	0	0	0	0	0	0	0	0	0	0	0	0	0	0	0	3	0	0	0	0	0	0	0	1	4	0	0	0	0	0	0	0	0	0	0	0	0	1	0	0	0	0	0	0	0	0	0	2
Thermanaerovibrio	0	0	0	0	0	0	0	0	0	0	0	0	0	0	1	0	0	0	0	0	0	1	1	0	0	0	0	1	0	0	0	0	0	0	0	0	0	2	0	0	0	0	0	0	0	0	0	2	1
Thermincola	0	0	0	0	0	0	0	2	0	0	0	0	0	0	0	0	0	0	0	0	0	1	0	0	0	0	1	0	0	0	4	0	1	1	2	0	0	0	0	1	0	0	2	2	2	0	1	1	0
Thermoanaerobacter	0	0	0	0	0	0	0	3	1	0	7	5	5	0	0	1	4	0	2	5	1	14	1	0	0	2	5	2	3	15	6	2	1	1	18	3	1	2	4	7	1	0	4	1	3	0	1	4	1
Thermoanaerobacterium	0	0	0	1	0	0	0	4	0	0	0	0	4	0	0	0	2	0	1	0	0	4	2	0	0	0	2	0	0	4	0	0	0	2	1	0	0	0	0	2	1	0	3	0	1	0	1	5	6
Thermobaculum	0	0	0	0	1	0	0	0	0	0	5	0	0	0	0	0	1	0	1	0	0	0	0	0	0	0	8	1	0	0	6	0	0	0	4	0	1	0	0	0	0	0	0	0	0	0	0	0	0
Thermobifida	0	0	0	0	0	0	0	0	0	0	9	0	0	0	0	0	9	0	1	0	0	0	0	0	0	14	0	0	0	0	2	0	8	1	6	0	1	0	0	0	0	4	0	0	2	6	0	0	0
Thermobispora	0	0	0	0	2	0	0	0	0	0	2	0	0	0	0	0	3	0	1	0	0	0	0	0	0	3	1	1	0	0	4	0	1	0	0	0	0	0	0	1	0	0	0	0	0	0	0	0	1
Thermocrinis	0	0	0	0	0	1	0	0	0	0	0	2	0	0	0	0	0	0	0	0	0	0	0	0	0	0	1	0	0	0	1	0	0	2	0	0	0	0	0	0	0	0	0	0	0	0	0	0	0
Thermodesulfovibrio	0	0	0	0	0	0	0	0	0	0	9	0	0	0	0	0	2	1	0	2	0	0	0	0	0	0	2	1	0	0	5	2	0	0	0	0	0	0	0	0	1	0	0	0	1	1	0	1	1
Thermomicrobium	0	0	0	0	0	0	1	0	0	0	1	0	1	0	0	0	0	1	2	0	0	0	0	0	0	0	0	0	0	0	6	0	1	0	0	0	0	0	0	0	0	0	2	0	2	0	0	1	0
Thermomonospora	0	0	0	0	0	0	0	0	0	0	1	0	1	0	0	0	0	3	0	0	0	0	0	0	0	1	0	0	0	0	1	0	8	0	0	0	0	0	0	0	0	1	2	1	0	0	0	0	0
Thermosediminibacter	0	0	0	0	0	0	0	0	0	0	0	2	0	0	0	0	0	0	0	0	1	0	2	0	0	1	0	1	0	2	0	0	0	1	4	0	2	0	0	0	0	0	0	0	0	0	0	0	0
Thermosinus	0	0	0	0	0	0	0	4	0	0	1	19	1	0	0	0	11	0	0	0	7	0	3	0	0	6	0	5	8	1	6	3	1	23	120	2	15	0	0	13	7	0	12	0	51	0	29	12	0
Thermosipho	0	0	0	0	0	0	1	5	1	0	2	2	3	0	0	1	0	3	2	0	0	0	4	0	0	0	5	0	0	7	6	0	3	0	2	0	0	0	0	0	2	0	1	0	2	0	0	1	2
Thermosynechococcus	0	0	0	0	0	0	0	0	0	0	0	0	0	0	0	0	0	0	1	0	0	0	0	0	0	1	2	3	0	1	1	0	1	0	0	0	1	0	0	0	0	0	0	0	0	0	0	0	0
Thermotoga	0	2	0	0	1	0	5	1	1	0	21	2	1	0	0	0	4	1	5	0	1	0	0	0	0	2	4	0	6	9	5	0	0	4	4	0	1	0	0	3	1	0	0	0	8	0	2	5	4
Thermovibrio	0	0	0	0	0	0	0	0	0	0	0	0	0	0	0	0	0	0	0	0	0	0	0	0	0	0	0	0	0	0	0	0	0	0	0	0	0	0	0	0	0	0	0	0	0	0	0	0	0
Thermus	0	0	0	0	1	4	0	0	0	0	0	0	0	0	0	0	1	6	0	0	0	0	0	0	0	0	1	0	1	0	1	0	4	1	3	0	0	1	0	0	0	0	0	0	0	0	0	0	0
Thioalkalivibrio	0	0	0	0	0	0	0	0	0	1	1	0	0	0	0	0	2	1	0	3	1	0	1	0	0	2	1	4	0	3	1	0	1	0	1	0	0	0	0	1	0	0	4	0	6	0	0	0	0
Thiobacillus	0	0	0	0	0	0	0	0	0	0	0	0	0	0	0	0	0	1	0	0	0	0	0	0	0	0	0	0	0	0	1	0	1	0	0	0	0	0	0	0	1	0	1	0	1	0	0	0	0
Thiomicrospira	0	0	0	0	0	0	0	3	1	0	0	1	0	0	0	0	0	0	1	0	0	0	0	0	0	0	0	0	0	2	3	0	1	2	1	0	0	0	0	0	0	0	0	0	0	0	0	0	0
Thiomonas	0	0	0	0	0	3	0	0	0	0	1	1	0	0	0	0	0	0	2	0	0	0	0	0	0	0	1	0	0	0	4	0	1	0	2	0	2	0	0	0	0	0	1	0	3	0	0	2	0
Tolumonas	0	0	0	0	0	0	0	0	0	1	0	0	0	0	0	0	1	0	0	22	0	1	1	2	0	0	0	0	0	2	2	0	0	0	1	0	1	0	0	2	0	0	1	0	3	0	0	0	0
Tolypothrix	0	0	0	0	0	0	0	0	0	0	0	0	0	0	0	0	0	0	0	0	0	0	0	0	0	0	0	0	0	0	0	0	1	0	0	0	0	0	0	0	0	0	0	0	0	0	0	0	0
Treponema	0	14	0	0	0	0	0	2	1	1	5	2	6	0	1	5	12	0	5	0	0	8	10	0	0	16	10	1	2	1	8	1	2	5	16	6	2	0	0	4	0	0	7	5	9	2	2	9	3
Trichodesmium	0	0	0	0	0	1	0	1	0	0	1	0	0	0	1	0	0	2	0	0	0	2	0	0	0	1	0	0	0	2	6	0	1	0	1	0	0	0	0	0	0	0	2	0	2	0	0	0	0
Trichormus	0	0	0	0	0	1	0	0	1	0	1	0	0	0	0	0	0	0	0	0	0	0	0	0	0	0	1	0	0	0	3	0	1	1	1	0	0	0	0	0	0	0	1	1	0	0	0	0	1
Tropheryma	0	0	0	0	0	0	0	0	0	0	0	0	0	0	0	0	0	0	1	0	0	0	0	2	0	0	0	0	0	0	1	0	0	0	0	0	0	0	0	0	0	0	0	0	0	0	0	0	0
Truepera	0	0	0	0	0	0	2	0	1	0	0	0	0	0	0	0	0	0	3	0	1	0	0	0	0	0	0	1	0	0	1	0	0	0	0	0	0	0	0	4	0	0	1	1	0	0	0	1	2
Trueperella	0	0	0	0	0	0	0	0	0	0	4	0	0	0	0	0	9	0	0	0	0	0	0	0	0	8	0	0	0	0	0	0	0	0	0	0	1	0	0	0	0	0	0	0	0	0	0	0	0
Tsukamurella	0	0	0	0	0	0	0	1	0	0	1	0	0	0	0	0	21	2	0	0	0	0	0	0	0	11	3	1	0	0	2	0	3	0	0	0	0	0	1	0	0	0	0	0	0	0	0	0	0
Turicibacter	0	4	0	0	1	1	0	4	0	1	4	1	36	0	1	0	6	0	1	0	2	28	6	0	0	4	2	1	0	74	8	1	2	0	11	4	1	2	1	1	5	2	1	3	8	1	0	3	8
Ureaplasma	0	0	0	0	3	4	0	2	1	0	5	0	11	0	0	0	0	1	1	0	0	19	1	0	0	3	4	1	0	3	5	0	1	0	9	1	0	0	0	3	0	0	0	1	7	0	1	0	0
Variovorax	0	0	0	0	0	0	0	0	0	0	4	1	0	0	0	0	2	1	0	0	1	1	0	0	0	1	2	1	0	0	4	0	1	1	0	1	2	0	0	0	0	0	0	0	0	1	0	0	3
Veillonella	10	2703	1	399	53717	31445	9	2872	127	1	5104	21	958	98	246	48	2495	3094	4	10	903	14010	1821	302	0	2704	3784	6984	2567	7073	856	3063	234	3814	8450	11915	1343	3062	3252	1835	2449	2098	2485	225	11708	23694	744	969	1917
Verminephrobacter	0	0	0	0	0	0	0	1	0	0	0	1	0	0	0	0	0	4	1	0	0	0	0	0	0	0	0	1	2	0	6	0	1	0	0	0	0	0	0	0	0	0	0	0	2	0	0	0	0
Verrucomicrobium	0	1	1	0	3	3	1	0	1	0	5	3	0	0	0	0	0	3	8	0	4	0	0	0	0	1	4	2	1	0	10	1	8	0	1	1	7	0	0	2	0	0	104	1	5	3	0	0	20
Vibrio	48	7	9	2	8	24	3	23	29	9	61	19	32	24	27	12	18	32	27	154	2	17	22	4	6	14	27	9	26	46	75	26	21	9	17	10	2	3	11	4	7	4	29	12	33	4	3	5	1
Victivallis	0	5	0	0	0	0	6	15	2	2	0	3	3	0	0	0	3	1	10	0	0	7	0	0	0	9	1	1	2	0	4	0	0	3	16	0	3	0	0	7	3	7	16	14	2	0	0	14	6
Vitreoscilla	0	0	0	0	0	0	0	0	0	0	0	0	0	0	0	0	0	0	0	0	0	0	0	0	0	0	0	0	0	0	0	0	0	0	0	0	0	0	0	0	0	0	0	0	0	0	0	0	0
Waddlia	0	0	0	0	0	0	0	1	0	0	0	0	0	0	0	1	0	1	1	0	0	0	0	0	0	0	0	1	0	0	5	0	6	0	0	1	0	0	0	2	0	0	0	0	0	0	0	0	0
Weissella	0	0	0	0	0	0	0	6	0	0	0	0	0	0	0	0	0	0	0	1	0	0	0	0	0	0	0	0	0	1	1	0	1	0	0	0	0	0	2	0	0	0	0	0	0	1	0	0	0
Wigglesworthia	0	0	0	0	0	0	0	0	0	0	0	0	0	0	0	0	0	1	0	2	0	0	0	0	0	0	1	0	0	0	1	0	0	1	0	0	0	0	0	0	0	0	1	1	2	0	0	0	0
Wolbachia	0	0	0	1	0	1	1	1	0	0	6	1	0	0	6	1	0	0	1	0	0	0	1	0	0	0	1	0	0	0	16	2	0	1	2	0	0	0	0	0	1	0	0	0	3	0	0	0	0
Wolinella	0	0	0	0	0	0	0	1	0	0	2	0	0	0	0	0	0	1	0	0	0	0	0	0	0	0	0	3	0	0	1	0	1	1	4	0	0	0	0	0	0	1	2	0	0	0	0	1	0
Xanthobacter	0	0	0	0	0	0	1	1	0	5	2	0	0	0	0	0	3	2	0	0	0	2	2	0	0	0	0	0	0	0	4	0	0	0	1	0	1	0	0	0	0	0	1	0	0	1	0	0	0
Xanthomonas	1	0	0	4	0	1	1	1	7	0	0	3	3	0	0	2	7	3	12	5	1	2	3	3	1	1	6	5	0	4	24	1	5	0	2	7	3	0	0	5	2	0	22	0	4	5	10	0	4
Xenorhabdus	5	0	11	0	3	0	3	9	22	8	37	24	5	3	20	0	2	9	3	3	0	3	1	3	0	0	5	3	0	19	16	4	0	0	2	8	0	1	3	0	0	1	16	2	6	0	0	1	1
Xylanimicrobium	0	0	0	0	0	0	0	0	0	0	0	0	0	0	0	0	0	0	0	0	0	0	0	0	0	0	0	0	0	0	0	0	0	0	0	0	0	0	0	0	0	0	0	0	0	0	0	1	0
Xylanimonas	0	0	0	0	0	0	0	0	0	1	0	5	0	0	2	1	0	4	0	2	0	0	0	0	0	1	11	2	0	1	8	0	0	6	0	0	0	0	0	0	0	0	0	1	1	1	0	0	0
Xylella	0	0	0	0	0	2	1	0	1	0	4	0	0	0	0	0	1	9	1	0	0	1	0	0	0	0	3	0	0	0	10	0	3	0	0	0	0	0	0	0	0	0	8	0	1	1	0	1	0
Yersinia	13	6	11	0	0	42	4	36	25	20	114	20	25	14	17	4	41	81	5	46	6	41	17	4	20	1	7	22	8	55	36	33	7	6	8	5	2	0	5	7	4	0	33	4	69	13	0	0	3
Zunongwangia	0	0	0	0	1	0	0	1	0	0	6	2	1	0	0	0	0	2	3	0	4	0	3	0	2	0	0	0	1	4	5	0	0	1	0	0	0	0	0	2	0	0	4	1	0	1	0	1	0
Zymomonas	0	0	0	0	0	2	0	0	0	0	1	0	0	0	0	0	0	0	0	5	0	0	0	0	0	1	0	0	0	0	1	0	0	0	0	3	0	0	0	0	0	0	0	0	1	2	0	0	0
[truncated: 12 more columns]

## Sheet: Nutritional Data
		MIP01-I1	MIP02-I1	MIP03-I1	MIP06-I1	MIP07-I1	MIP09-I1	MIP12-I1	MIP13-I1	MIP16-I1	MIP17-I1	MIP19-I1	MIP21-I1	MIP01-I2	MIP02-I2	MIP03-I2	MIP06-I2	MIP07-I2	MIP09-I2	MIP12-I2	MIP13-I2	MIP16-I2	MIP17-I2	MIP19-I2	MIP21-I2	MIP01-I3	MIP02-I3	MIP03-I3	MIP06-I3	MIP07-I3	MIP09-I3	MIP12-I3	MIP13-I3	MIP16-I3	MIP17-I3	MIP19-I3	MIP21-I3	MIP01-I4	MIP02-I4	MIP03-I4	MIP06-I4	MIP07-I4	MIP09-I4	MIP12-I4	MIP13-I4	MIP16-I4	MIP17-I4	MIP19-I4	MIP21-I4
Nutrient	units
Proximates																																																	No encuesta
Water	g	562.55	575.37	710.19	616.75	841.02	511.15	835.41	648.52	852.23	594.32	601.8	669.08	777.48	999.88	878.4	747.57	952.78	622.96	932.6	775.61	953.16	747.57	663.47	798.03	1125.1	1229.76	1214.81	1205.46	1321.33	994.32	1345.63	1149.39	1411.04	934.47	1027.91	1039.13	960.2	1468.37	952.82	789.56	952.92	734.17	947.8	975.19	915.17	876.06	920.47	744.15
Energy	kcal	450.04	449.37	568.16	493.4	672.82	399.22	668.33	518.82	681.79	475.46	481.44	535.26	621.98	799.9	702.72	598.06	762.23	486.55	746.08	620.49	762.52	598.06	530.78	638.43	900.08	983.81	971.84	964.37	1057.07	750	1076.5	919.51	1128.83	747.57	822.33	831.3	902.44	1134.29	956.37	769.94	903.81	740.75	915.66	966.98	1077.5	711.46	967.12	743.31
Energy	kJ	1870.88	1872.56	2361.9	2051.13	2796.99	1663.58	2778.34	2156.79	2834.28	1976.54	2001.4	2225.16	2585.66	3325.31	2921.3	2486.21	3168.68	2027.48	3101.55	2579.45	3169.92	2486.21	2206.51	2654.03	3741.75	4089.82	4040.1	4009.02	4394.38	3136.36	4475.18	3822.55	4692.73	3107.77	3418.54	3455.84	3767.27	4734.28	3993.05	3214.83	3765.39	3098.73	3815.03	4025.58	4500.38	2976.87	4039.45	3103.54
Protein	g	6.62	7.92	8.36	7.26	9.9	7.04	9.83	7.63	10.03	7	7.08	7.88	9.15	11.77	10.34	8.8	11.22	8.57	10.98	9.13	11.22	8.8	7.81	9.39	13.24	14.48	14.3	14.19	15.55	16.48	15.84	13.53	16.61	11	12.1	12.23	24.33	29.53	24.23	21.9	18.06	18.21	17.63	17.54	28.08	26.54	26.63	18.54
Total lipid (fat)	g	28.16	26.04	35.55	30.87	42.1	23.14	41.82	32.46	42.66	29.75	30.12	33.49	38.92	50.05	43.97	37.42	47.69	28.2	46.68	38.82	47.71	37.42	33.21	39.95	56.32	61.56	60.81	60.34	66.14	38.3	67.36	57.54	70.63	46.78	51.45	52.02	35.83	45.93	42.26	28.31	55.37	30.35	39.74	50.85	44.18	25.01	41.72	30.59
Ash	g	1.29	1.56	1.62	1.41	1.92	1.39	1.91	1.48	1.95	1.36	1.38	1.53	1.78	2.29	2.01	1.71	2.18	1.69	2.13	1.77	2.18	1.71	1.52	1.82	2.57	2.81	2.78	2.76	3.02	3.3	3.08	2.63	3.23	2.14	2.35	2.38	5.26	7.54	5.24	4.78	3.42	4.07	4.59	3.87	6.33	6.71	6	4.43
Carbohydrate, by difference	g	44.3	46.67	55.92	48.56	66.22	41.46	65.78	51.07	67.11	46.8	47.39	52.69	61.22	78.73	69.17	58.87	75.02	50.53	73.44	61.07	75.05	58.87	52.24	62.84	88.59	96.83	95.66	94.92	104.05	83.98	105.96	90.51	111.11	73.58	80.94	81.82	124.21	159.23	123.6	110.27	88.87	98.42	126.54	113.23	144.86	97.67	124.69	100.47
Fiber, total dietary	g	0	0	0	0	0	0	0	0	0	0	0	0	0	0	0	0	0	0	0	0	0	0	0	0	0	0	0	0	0	0	0	0	0	0	0	0	8.74	15.64	8.74	8.74	6.45	3.75	8.78	3.75	9.44	6.53	9.26	5.5
Sugars, total	g	44.3	40.14	55.92	48.56	66.22	35.67	65.78	51.07	67.11	46.8	47.39	52.69	61.22	78.73	69.17	58.87	75.02	43.47	73.44	61.07	75.05	58.87	52.24	62.84	88.59	96.83	95.66	94.92	104.05	56.82	105.96	90.51	111.11	73.58	80.94	81.82	65.74	102.96	65.24	54.2	72.6	42.2	71	76.96	63.88	50.66	60.07	51.4
Sucrose	g	0	0	0	0	0	0	0	0	0	0	0	0	0	0	0	0	0	0	0	0	0	0	0	0	0	0	0	0	0	0	0	0	0	0	0	0	3.44	9.64	3.44	3.44	3.44	0	2.78	0	2.41	1.2	3.15	1.2
Glucose (dextrose)	g	0	0	0	0	0	0	0	0	0	0	0	0	0	0	0	0	0	0	0	0	0	0	0	0	0	0	0	0	0	0	0	0	0	0	0	0	5.3	14.86	5.3	5.3	5.3	0	4.18	0	3.71	1.86	4.64	1.86
Fructose	g	0	0	0	0	0	0	0	0	0	0	0	0	0	0	0	0	0	0	0	0	0	0	0	0	0	0	0	0	0	0	0	0	0	0	0	0	6.96	19.49	6.96	6.96	6.96	0	5.29	0	4.87	2.44	5.71	2.44
Lactose	g	0	0	0	0	0	0	0	0	0	0	0	0	0	0	0	0	0	0	0	0	0	0	0	0	0	0	0	0	0	0	0	0	0	0	0	0	0	0	0	0	0	0	0	0	0	0	0	0
Maltose	g	0	0	0	0	0	0	0	0	0	0	0	0	0	0	0	0	0	0	0	0	0	0	0	0	0	0	0	0	0	0	0	0	0	0	0	0	0.01	0.02	0.01	0.01	0.01	0	0	0	0	0	0	0
Galactose	g	0	0	0	0	0	0	0	0	0	0	0	0	0	0	0	0	0	0	0	0	0	0	0	0	0	0	0	0	0	0	0	0	0	0	0	0	0	0	0	0	0	0	0	0	0	0	0	0
Starch	g	0	0	0	0	0	0	0	0	0	0	0	0	0	0	0	0	0	0	0	0	0	0	0	0	0	0	0	0	0	0	0	0	0	0	0	0	7.25	20.29	7.25	7.25	7.25	0	6.59	0	5.07	2.54	8.11	2.54
Minerals
Calcium, Ca	mg	205.73	237.73	259.73	225.55	307.57	211.18	305.52	237.17	311.67	217.35	220.09	244.69	284.33	365.67	321.24	273.4	348.45	257.37	341.06	283.65	348.58	273.4	242.64	291.85	411.46	449.74	444.27	440.85	483.23	477.27	492.12	420.35	516.04	341.75	375.92	380.02	721.88	660.14	718.81	649.44	316.81	717.3	674.22	721.92	925.32	1220.49	787.62	742.04
Iron, Fe	mg	0.19	2.82	0.24	0.21	0.29	2.5	0.29	0.22	0.29	0.2	0.21	0.23	0.27	0.34	0.3	0.26	0.33	3.05	0.32	0.27	0.33	0.26	0.23	0.27	0.39	0.42	0.42	0.41	0.45	11.25	0.46	0.39	0.48	0.32	0.35	0.36	29.03	13.56	29.03	28.01	1.9	32.02	25.08	24.08	41.23	26.3	28.9	27.71
Magnesium, Mg	mg	19.29	25.19	24.35	21.15	28.83	22.37	28.64	22.23	29.22	20.38	20.63	22.94	26.66	34.28	30.12	25.63	32.67	27.27	31.97	26.59	32.68	25.63	22.75	27.36	38.57	42.16	41.65	41.33	45.3	56.82	46.14	39.41	48.38	32.04	35.24	35.63	120.85	156.73	120.51	112.99	71.44	91.76	104.71	83.32	141.01	157.74	129.38	98.75
Phosphorus, P	mg	90.01	119.37	113.63	98.68	134.56	106.03	133.67	103.76	136.36	95.09	96.29	107.05	124.4	159.98	140.54	119.61	152.45	129.22	149.22	124.1	152.5	119.61	106.16	127.69	180.02	196.76	194.37	192.87	211.41	272.73	215.3	183.9	225.77	149.51	164.47	166.26	458.47	536.17	456.86	421.14	247.38	396.45	378.51	351.5	629.85	562.42	568.36	429.51
Potassium, K	mg	327.89	389.98	413.94	359.48	490.19	346.41	486.93	377.99	496.73	346.4	350.76	389.98	453.16	582.79	511.98	435.73	555.34	422.19	543.57	452.07	555.55	435.73	386.71	465.14	655.77	716.77	708.06	702.61	770.15	806.82	784.31	669.93	822.44	544.66	599.13	605.66	1329.72	2375.06	1324.62	1210.19	1096.73	811.51	1142.91	784.95	1311.09	1330.12	1442.22	966.13
Sodium, Na	mg	109.3	114.52	137.98	119.83	163.4	101.73	162.31	126	165.58	115.47	116.92	129.99	151.05	194.26	170.66	145.24	185.11	123.99	181.19	150.69	185.18	145.24	128.9	155.05	218.59	238.92	236.02	234.2	256.72	204.55	261.44	223.31	274.15	181.55	199.71	201.89	189.61	303.7	188.26	155.45	181.89	151.84	167.7	190.32	378.02	345.3	307.75	170.62
Zinc, Zn	mg	1.09	2.1	1.38	1.2	1.63	1.87	1.62	1.26	1.66	1.15	1.17	1.3	1.51	1.94	1.71	1.45	1.85	2.27	1.81	1.51	1.85	1.45	1.29	1.55	2.19	2.39	2.36	2.34	2.57	6.02	2.61	2.23	2.74	1.82	2	2.02	4.91	5.5	4.88	4.22	2.4	5.63	3.08	3.09	5.55	3.69	5.06	4.3
Copper, Cu	mg	0.33	0.34	0.42	0.37	0.5	0.31	0.5	0.39	0.51	0.35	0.36	0.4	0.46	0.59	0.52	0.44	0.57	0.37	0.55	0.46	0.57	0.44	0.39	0.47	0.67	0.73	0.72	0.72	0.79	0.6	0.8	0.68	0.84	0.56	0.61	0.62	0.74	0.97	0.74	0.64	0.62	0.61	0.74	0.74	0.82	1.24	0.71	0.59
Manganese, Mn	mg	0.17	0.1	0.21	0.18	0.25	0.09	0.25	0.19	0.25	0.18	0.18	0.2	0.23	0.3	0.26	0.22	0.28	0.11	0.28	0.23	0.28	0.22	0.2	0.24	0.33	0.37	0.36	0.36	0.39	0	0.4	0.34	0.42	0.28	0.31	0.31	0.4	1.09	0.4	0.37	0.65	0	0.59	0.29	0.36	0.51	0.47	0.19
Selenium, Se	µg	11.57	10.47	14.61	12.69	17.3	9.3	17.19	13.34	17.53	12.23	12.38	13.76	15.99	20.57	18.07	15.38	19.6	11.34	19.18	15.96	19.61	15.38	13.65	16.42	23.14	25.3	24.99	24.8	27.18	14.77	27.68	23.64	29.03	19.22	21.15	21.38	30.67	29.52	30.54	27.66	20.05	23.81	31.03	32.94	38.27	32.68	31.58	25.87
Fluoride, F	µg	0	0	0	0	0	0	0	0	0	0	0	0	0	0	0	0	0	0	0	0	0	0	0	0	0	0	0	0	0	0	0	0	0	0	0	0	5.71	20.33	5.71	5.71	5.71	0	4.97	0	4	9.5	13.43	9.5
Vitamins
Vitamin C, total ascorbic acid	mg	32.15	35.34	40.58	35.24	48.06	31.39	47.74	37.06	48.7	33.96	34.39	38.23	44.43	57.14	50.19	42.72	54.44	38.26	53.29	44.32	54.47	42.72	37.91	45.6	64.29	70.27	69.42	68.88	75.5	67.05	76.89	65.68	80.63	53.4	58.74	59.38	97.44	192.78	96.98	86.79	91.64	50.43	88.14	56.68	83.91	34.98	94.84	57.47
Thiamin	mg	0.09	0.23	0.11	0.1	0.13	0.21	0.13	0.1	0.14	0.1	0.1	0.11	0.12	0.16	0.14	0.12	0.15	0.25	0.15	0.12	0.15	0.12	0.11	0.13	0.18	0.2	0.19	0.19	0.21	0.75	0.22	0.18	0.23	0.15	0.16	0.17	1.7	1.09	1.69	1.62	0.28	1.77	1.49	1.37	2.36	1.48	1.74	1.57
Riboflavin	mg	0.23	0.39	0.29	0.25	0.35	0.35	0.34	0.27	0.35	0.24	0.25	0.28	0.32	0.41	0.36	0.31	0.39	0.42	0.38	0.32	0.39	0.31	0.27	0.33	0.46	0.51	0.5	0.5	0.54	1.05	0.55	0.47	0.58	0.38	0.42	0.43	2.03	1.37	2.02	1.9	0.43	2.13	1.75	1.76	2.76	2.58	2.09	1.96
Niacin	mg	1.14	2.57	1.44	1.25	1.7	2.28	1.69	1.31	1.72	1.2	1.22	1.35	1.57	2.02	1.78	1.51	1.93	2.78	1.89	1.57	1.93	1.51	1.34	1.61	2.28	2.49	2.46	2.44	2.67	7.88	2.72	2.33	2.85	1.89	2.08	2.1	24.27	13.31	24.23	23.41	4.77	23.15	20.31	19.32	33.37	20.57	24.39	20.91
Pantothenic acid	mg	1.43	0.86	1.81	1.57	2.14	0.76	2.13	1.65	2.17	1.51	1.53	1.71	1.98	2.55	2.24	1.91	2.43	0.93	2.38	1.98	2.43	1.91	1.69	2.03	2.87	3.13	3.1	3.07	3.37	0	3.43	2.93	3.6	2.38	2.62	2.65	2.15	3.03	2.15	1.94	2.61	0.54	2.92	3.01	2.44	2.26	2.45	1.77
Vitamin B-6	mg	0.07	0.18	0.09	0.08	0.11	0.16	0.11	0.08	0.11	0.07	0.08	0.08	0.1	0.13	0.11	0.09	0.12	0.19	0.12	0.1	0.12	0.09	0.08	0.1	0.14	0.15	0.15	0.15	0.17	0.57	0.17	0.14	0.18	0.12	0.13	0.13	0.83	1.5	0.82	0.77	0.59	0.51	0.53	0.22	0.78	0.44	0.85	0.47
Folate, total	µg	32.15	46.53	40.58	35.24	48.06	41.33	47.74	37.06	48.7	33.96	34.39	38.23	44.43	57.14	50.19	42.72	54.44	50.37	53.29	44.32	54.47	42.72	37.91	45.6	64.29	70.27	69.42	68.88	75.5	113.64	76.89	65.68	80.63	53.4	58.74	59.38	132.07	229.67	131.43	117.3	116.97	105.02	121.32	77.03	149.12	105.88	145.4	96.54
Folic acid	µg	0	27.31	0	0	0	24.24	0	0	0	0	0	0	0	0	0	0	0	29.55	0	0	0	0	0	0	0	0	0	0	0	113.64	0	0	0	0	0	0	43.14	49	42.71	33.1	0	83.52	17.1	0	57.56	0	48.53	36.19
Folate, food	µg	32.15	19.22	40.58	35.24	48.06	17.09	47.74	37.06	48.7	33.96	34.39	38.23	44.43	57.14	50.19	42.72	54.44	20.83	53.29	44.32	54.47	42.72	37.91	45.6	64.29	70.27	69.42	68.88	75.5	0	76.89	65.68	80.63	53.4	58.74	59.38	88.92	180.67	88.72	84.19	116.97	21.5	104.22	77.03	91.55	105.88	96.86	60.35
Folate, DFE	µg	32.15	65.65	40.58	35.24	48.06	58.3	47.74	37.06	48.7	33.96	34.39	38.23	44.43	57.14	50.19	42.72	54.44	71.05	53.29	44.32	54.47	42.72	37.91	45.6	64.29	70.27	69.42	68.88	75.5	193.18	76.89	65.68	80.63	53.4	58.74	59.38	162.27	263.97	161.32	140.47	116.97	163.49	133.32	77.03	189.46	105.88	179.4	121.88
Choline, total	mg	102.87	83.36	129.86	112.78	153.79	74.07	152.76	118.59	155.84	108.68	110.04	122.35	142.17	182.83	160.62	136.7	174.22	90.28	170.53	141.83	174.29	136.7	121.32	145.93	205.73	224.87	222.14	220.43	241.62	90.91	246.06	210.17	258.02	170.87	187.96	190.01	145	192.31	144.02	121.83	172.27	78.42	162.29	189.31	149.17	200.34	140.69	110.57
Betaine	mg	0	0	0	0	0	0	0	0	0	0	0	0	0	0	0	0	0	0	0	0	0	0	0	0	0	0	0	0	0	0	0	0	0	0	0	0	2.51	1.65	2.51	2.51	2.53	0	0.3	0	2.42	4.26	2.57	0.11
Vitamin B-12	µg	0.32	0.79	0.41	0.35	0.48	0.7	0.48	0.37	0.49	0.34	0.34	0.38	0.44	0.57	0.5	0.43	0.54	0.86	0.53	0.44	0.54	0.43	0.38	0.46	0.64	0.7	0.69	0.69	0.76	2.5	0.77	0.66	0.81	0.53	0.59	0.59	1.25	2.13	1.24	0.98	0.5	1.84	0.42	0.56	1.33	4.87	1.39	1.27
Vitamin B-12, added	µg	0	0.6	0	0	0	0.53	0	0	0	0	0	0	0	0	0	0	0	0.65	0	0	0	0	0	0	0	0	0	0	0	2.5	0	0	0	0	0	0	0.95	1.11	0.94	0.73	0.07	1.84	0	0	0.97	4.41	0.79	0.8
Vitamin A, RAE	µg	392.18	398.39	495.11	429.96	586.31	353.92	582.4	452.11	594.13	414.33	419.54	466.44	542.01	697.06	612.37	521.17	664.22	431.34	650.15	540.71	664.49	521.17	462.53	556.34	784.35	857.32	846.89	840.38	921.16	681.82	938.1	801.29	983.7	651.46	716.6	724.42	715.17	1170.02	710.07	597.21	707.28	501.64	728.24	678.01	663.72	560.27	717.47	506.13
Retinol	µg	385.75	394.54	486.99	422.91	576.7	350.5	572.85	444.7	584.39	407.53	412.66	458.8	533.13	685.63	602.33	512.62	653.34	427.18	639.5	531.84	653.59	512.62	454.95	547.22	771.5	843.26	833.01	826.6	906.06	681.82	922.72	788.16	967.57	640.78	704.85	712.54	507.03	595.94	501.97	390.02	496.91	501.14	507.78	666.41	516.33	485.33	433.07	430.97
Carotene, beta	µg	45	26.91	56.82	49.34	67.28	23.92	66.83	51.88	68.18	47.55	48.14	53.53	62.2	79.99	70.27	59.81	76.22	29.16	74.61	62.05	76.25	59.81	53.08	63.84	90.01	98.38	97.18	96.44	105.71	0	107.65	91.95	112.88	74.76	82.23	83.13	2042.01	5660.02	2041.72	2035.38	2066.37	4.5	2163.29	82.25	1442.06	741.89	2822.6	733.11
Carotene, alpha	µg	0	0	0	0	0	0	0	0	0	0	0	0	0	0	0	0	0	0	0	0	0	0	0	0	0	0	0	0	0	0	0	0	0	0	0	0	788.46	2200.05	788.46	788.46	785.46	3	823.05	3	554.33	277.91	1093.28	277.91
Cryptoxanthin, beta	µg	0	0	0	0	0	0	0	0	0	0	0	0	0	0	0	0	0	0	0	0	0	0	0	0	0	0	0	0	0	0	0	0	0	0	0	0	7.39	22.28	7.39	7.39	9.73	0	5.7	0	5.18	2.59	6.23	2.59
Vitamin A, IU	IU	1362.97	1361.27	1720.7	1494.29	2037.67	1209.35	2024.09	1571.27	2064.84	1439.95	1458.07	1621.08	1883.71	2422.56	2128.23	1811.26	2308.45	1473.9	2259.55	1879.18	2309.36	1811.26	1607.5	1933.52	2725.95	2979.53	2943.3	2920.66	3201.41	2272.73	3260.27	2784.82	3418.76	2264.08	2490.49	2517.65	5818.93	13441.5	5801.56	5417.54	5820.01	1680.45	6034.53	2364.64	4634.3	3102.17	7108.19	2915.06
Lycopene	µg	0	0	0	0	0	0	0	0	0	0	0	0	0	0	0	0	0	0	0	0	0	0	0	0	0	0	0	0	0	0	0	0	0	0	0	0	551.57	1544.4	551.57	551.57	551.57	0	579.15	0	386.1	193.05	772.2	193.05
Lutein + zeaxanthin	µg	0	0	0	0	0	0	0	0	0	0	0	0	0	0	0	0	0	0	0	0	0	0	0	0	0	0	0	0	0	0	0	0	0	0	0	0	317.54	723.8	317.54	317.54	243.63	74	320.15	74	281.78	159.24	395.98	159.24
Vitamin E (alpha-tocopherol)	mg	0.51	3.01	0.65	0.56	0.77	2.67	0.76	0.59	0.78	0.54	0.55	0.61	0.71	0.91	0.8	0.68	0.87	3.26	0.85	0.71	0.87	0.68	0.61	0.73	1.03	1.12	1.11	1.1	1.21	11.25	1.23	1.05	1.29	0.85	0.94	0.95	7.02	7.81	7.94	5.95	3.82	10.11	3.02	2.73	8.53	2.87	7.69	5.9
Vitamin E, added	mg	0	2.7	0	0	0	2.4	0	0	0	0	0	0	0	0	0	0	0	2.93	0	0	0	0	0	0	0	0	0	0	0	11.25	0	0	0	0	0	0	4.27	4.85	4.23	3.28	0	8.27	0	0	4.35	0	3.56	3.58
Tocopherol, beta	mg	0	0	0	0	0	0	0	0	0	0	0	0	0	0	0	0	0	0	0	0	0	0	0	0	0	0	0	0	0	0	0	0	0	0	0	0	0.11	0.04	0.12	0.11	0.02	0.11	0.11	0.11	0.17	0.11	0.12	0.11
Tocopherol, gamma	mg	0	0	0	0	0	0	0	0	0	0	0	0	0	0	0	0	0	0	0	0	0	0	0	0	0	0	0	0	0	0	0	0	0	0	0	0	0.06	0.21	0.11	0.06	0.21	0	0.05	0	0.08	0.02	0.15	0.02
Tocopherol, delta	mg	0	0	0	0	0	0	0	0	0	0	0	0	0	0	0	0	0	0	0	0	0	0	0	0	0	0	0	0	0	0	0	0	0	0	0	0	0.14	0.05	0.14	0.14	0.01	0.13	0.13	0.13	0.2	0.13	0.13	0.13
Vitamin D (D2 + D3)	µg	0.64	3.39	0.81	0.7	0.96	3.01	0.95	0.74	0.97	0.68	0.69	0.76	0.89	1.14	1	0.85	1.09	3.67	1.07	0.89	1.09	0.85	0.76	0.91	1.29	1.41	1.39	1.38	1.51	12.5	1.54	1.31	1.61	1.07	1.17	1.19	5.18	5.99	5.13	3.98	0.84	9.19	0.85	1.11	5.27	6.05	4.36	4.35
Vitamin D3 (cholecalciferol)	µg	0.64	0.38	0.81	0.7	0.96	0.34	0.95	0.74	0.97	0.68	0.69	0.76	0.89	1.14	1	0.85	1.09	0.42	1.07	0.89	1.09	0.85	0.76	0.91	1.29	1.41	1.39	1.38	1.51	0	1.54	1.31	1.61	1.07	1.17	1.19	0.43	0.6	0.43	0.34	0.84	0	0.85	1.11	0.44	0.35	0.4	0.37
Vitamin D	IU	19.29	126.24	24.35	21.15	28.83	112.07	28.64	22.23	29.22	20.38	20.63	22.94	26.66	34.28	30.12	25.63	32.67	136.59	31.97	26.59	32.68	25.63	22.75	27.36	38.57	42.16	41.65	41.33	45.3	477.27	46.14	39.41	48.38	32.04	35.24	35.63	194.69	225	192.74	149.69	25.86	350.8	25.39	33.32	198.15	233.19	163.39	162.94
Vitamin K (phylloquinone)	µg	1.93	15.63	2.43	2.11	2.88	13.87	2.86	2.22	2.92	2.04	2.06	2.29	2.67	3.43	3.01	2.56	3.27	16.91	3.2	2.66	3.27	2.56	2.27	2.74	3.86	4.22	4.17	4.13	4.53	60.23	4.61	3.94	4.84	3.2	3.52	3.56	38.51	67.48	42.33	32.91	27.58	45.02	16.65	4.08	39.04	22.01	44.83	25.7
Lipids
Fatty acids, total saturated	g	12.92	11.74	16.31	14.16	19.31	10.43	19.18	14.89	19.57	13.65	13.82	15.36	17.85	22.96	20.17	17.16	21.88	12.71	21.41	17.81	21.88	17.16	15.23	18.32	25.83	28.24	27.89	27.68	30.34	16.7	30.9	26.39	32.4	21.46	23.6	23.86	15.21	18.84	15.99	11.83	19.28	12.66	17.49	22.7	16.84	8.57	15.04	13.29
4 0	g	0	0	0	0	0	0	0	0	0	0	0	0	0	0	0	0	0	0	0	0	0	0	0	0	0	0	0	0	0	0	0	0	0	0	0	0	0	0.05	0	0	0	0	0	0	0	0.03	0.03	0.03
6 0	g	0	0	0	0	0	0	0	0	0	0	0	0	0	0	0	0	0	0	0	0	0	0	0	0	0	0	0	0	0	0	0	0	0	0	0	0	0	0.04	0	0	0	0	0	0	0	0.02	0.02	0.02
8 0	g	0	0.14	0	0	0	0.12	0	0	0	0	0	0	0	0	0	0	0	0.15	0	0	0	0	0	0	0	0	0	0	0	0.57	0	0	0	0	0	0	0.23	0.3	0.23	0.18	0.01	0.42	0.01	0	0.23	0.02	0.2	0.2
10 0	g	0.41	0.35	0.51	0.44	0.61	0.31	0.6	0.47	0.61	0.43	0.43	0.48	0.56	0.72	0.63	0.54	0.69	0.38	0.67	0.56	0.69	0.54	0.48	0.57	0.81	0.89	0.87	0.87	0.95	0.45	0.97	0.83	1.02	0.67	0.74	0.75	0.43	0.54	0.43	0.33	0.52	0.33	0.53	0.7	0.44	0.23	0.39	0.39
12 0	g	1.65	1.91	2.08	1.8	2.46	1.7	2.44	1.9	2.49	1.74	1.76	1.96	2.27	2.93	2.57	2.19	2.79	2.07	2.73	2.27	2.79	2.19	1.94	2.33	3.29	3.6	3.55	3.53	3.87	3.86	3.94	3.36	4.13	2.73	3.01	3.04	2.52	2.92	2.49	1.93	2.1	2.84	2.17	2.85	2.56	0.86	2.14	2.15
13 0	g	0	0	0	0	0	0	0	0	0	0	0	0	0	0	0	0	0	0	0	0	0	0	0	0	0	0	0	0	0	0	0	0	0	0	0	0	0	0	0	0	0	0	0	0	0	0	0	0
14 0	g	2.06	1.62	2.61	2.26	3.09	1.44	3.06	2.38	3.13	2.18	2.21	2.45	2.85	3.67	3.22	2.74	3.5	1.75	3.42	2.85	3.5	2.74	2.43	2.93	4.13	4.51	4.46	4.42	4.85	1.59	4.94	4.22	5.18	3.43	3.77	3.81	1.92	2.38	1.9	1.48	2.64	1.17	2.72	3.57	1.97	1.14	1.73	1.72
15 0	g	0	0	0	0	0	0	0	0	0	0	0	0	0	0	0	0	0	0	0	0	0	0	0	0	0	0	0	0	0	0	0	0	0	0	0	0	0	0.12	0	0	0	0	0	0	0	0	0	0
16 0	g	5.91	5.66	7.46	6.48	8.83	5.03	8.77	6.81	8.95	6.24	6.32	7.03	8.17	10.5	9.23	7.85	10.01	6.13	9.79	8.15	10.01	7.85	6.97	8.38	11.82	12.92	12.76	12.66	13.88	8.86	14.13	12.07	14.82	9.81	10.8	10.91	7.67	9.48	8.36	6.02	9.82	6.84	8.2	10.53	8.74	4.36	7.96	6.61
17 0	g	0	0	0	0	0	0	0	0	0	0	0	0	0	0	0	0	0	0	0	0	0	0	0	0	0	0	0	0	0	0	0	0	0	0	0	0	0	0	0	0	0	0	0	0	0	0	0	0
18 0	g	1.88	1.45	2.38	2.07	2.82	1.29	2.8	2.17	2.85	1.99	2.02	2.24	2.6	3.35	2.94	2.5	3.19	1.57	3.12	2.6	3.19	2.5	2.22	2.67	3.77	4.12	4.07	4.04	4.42	1.36	4.51	3.85	4.72	3.13	3.44	3.48	1.8	2.27	1.91	1.4	2.82	1.03	2.51	3.28	2.2	1.32	1.93	1.57
20 0	g	0	0	0	0	0	0	0	0	0	0	0	0	0	0	0	0	0	0	0	0	0	0	0	0	0	0	0	0	0	0	0	0	0	0	0	0	0	0.02	0.03	0	0.07	0	0	0	0.02	0	0.04	0
22 0	g	0	0	0	0	0	0	0	0	0	0	0	0	0	0	0	0	0	0	0	0	0	0	0	0	0	0	0	0	0	0	0	0	0	0	0	0	0	0.01	0.01	0	0.02	0	0	0	0.01	0	0.01	0
24 0	g	0	0	0	0	0	0	0	0	0	0	0	0	0	0	0	0	0	0	0	0	0	0	0	0	0	0	0	0	0	0	0	0	0	0	0	0	0	0	0	0	0	0	0	0	0	0	0	0
Fatty acids, total monounsaturated	g	10.66	9.32	13.46	11.69	15.94	8.28	15.83	12.29	16.15	11.26	11.4	12.68	14.73	18.95	16.64	14.17	18.05	10.1	17.67	14.7	18.06	14.17	12.57	15.12	21.32	23.3	23.02	22.84	25.04	12.27	25.5	21.78	26.74	17.71	19.48	19.69	12.29	17.12	17.1	9.63	27.04	9.62	14.69	19.02	17.35	8.18	17.91	10.48
14 1	g	0	0	0	0	0	0	0	0	0	0	0	0	0	0	0	0	0	0	0	0	0	0	0	0	0	0	0	0	0	0	0	0	0	0	0	0	0	0	0	0	0	0	0	0	0	0	0	0
15 1	g	0	0	0	0	0	0	0	0	0	0	0	0	0	0	0	0	0	0	0	0	0	0	0	0	0	0	0	0	0	0	0	0	0	0	0	0	0	0	0	0	0	0	0	0	0	0	0	0
16 1 undifferentiated	g	0.83	0.5	1.05	0.91	1.24	0.44	1.23	0.96	1.26	0.88	0.89	0.99	1.15	1.47	1.3	1.1	1.4	0.54	1.37	1.14	1.41	1.1	0.98	1.18	1.66	1.81	1.79	1.78	1.95	0	1.98	1.69	2.08	1.38	1.52	1.53	0.57	0.79	0.65	0.45	1.32	0.01	1.1	1.44	0.64	0.44	0.62	0.47
16 1 c		0	0	0	0	0	0	0	0	0	0	0	0	0	0	0	0	0	0	0	0	0	0	0	0	0	0	0	0	0	0	0	0	0	0	0	0	0	0.01	0	0	0	0	0	0	0	0	0	0
16 1 t		0	0	0	0	0	0	0	0	0	0	0	0	0	0	0	0	0	0	0	0	0	0	0	0	0	0	0	0	0	0	0	0	0	0	0	0	0	0	0	0	0	0	0	0	0	0	0	0
17 1	g	0	0	0	0	0	0	0	0	0	0	0	0	0	0	0	0	0	0	0	0	0	0	0	0	0	0	0	0	0	0	0	0	0	0	0	0	0	0.01	0.01	0	0.02	0	0	0	0.01	0	0.01	0
18 1 undifferentiated	g	9.48	8.62	11.97	10.4	14.18	7.66	14.08	10.93	14.37	10.02	10.14	11.28	13.11	16.86	14.81	12.6	16.06	9.33	15.72	13.07	16.07	12.6	11.18	13.45	18.97	20.73	20.48	20.32	22.27	12.27	22.68	19.38	23.79	15.75	17.33	17.52	11.49	15.97	16.2	9.01	25.19	9.62	13.13	16.98	16.46	7.16	17.04	9.8
18 1 c	g	0	0	0	0	0	0	0	0	0	0	0	0	0	0	0	0	0	0	0	0	0	0	0	0	0	0	0	0	0	0	0	0	0	0	0	0	0	0.16	0	0	0	0	0	0	0	0	0	0
18 1 t	g	0	0	0	0	0	0	0	0	0	0	0	0	0	0	0	0	0	0	0	0	0	0	0	0	0	0	0	0	0	0	0	0	0	0	0	0	0	0	0	0	0	0	0	0	0	0	0	0
20 1	g	0.26	0.15	0.32	0.28	0.38	0.14	0.38	0.3	0.39	0.27	0.28	0.31	0.36	0.46	0.4	0.34	0.44	0.17	0.43	0.35	0.44	0.34	0.3	0.36	0.51	0.56	0.56	0.55	0.6	0	0.62	0.53	0.65	0.43	0.47	0.48	0.17	0.23	0.18	0.13	0.39	0	0.34	0.44	0.18	0.18	0.17	0.14
22 1 undifferentiated	g	0	0	0	0	0	0	0	0	0	0	0	0	0	0	0	0	0	0	0	0	0	0	0	0	0	0	0	0	0	0	0	0	0	0	0	0	0	0.06	0	0	0	0	0	0	0	0	0	0
22 1 c	g	0	0	0	0	0	0	0	0	0	0	0	0	0	0	0	0	0	0	0	0	0	0	0	0	0	0	0	0	0	0	0	0	0	0	0	0	0	0	0	0	0	0	0	0	0	0	0	0
22 1 t	g	0	0	0	0	0	0	0	0	0	0	0	0	0	0	0	0	0	0	0	0	0	0	0	0	0	0	0	0	0	0	0	0	0	0	0	0	0	0	0	0	0	0	0	0	0	0	0	0
24 1 c	g	0	0	0	0	0	0	0	0	0	0	0	0	0	0	0	0	0	0	0	0	0	0	0	0	0	0	0	0	0	0	0	0	0	0	0	0	0	0	0	0	0	0	0	0	0	0	0	0
Fatty acids, total polyunsaturated	g	3.2	3.93	4.03	3.5	4.78	3.49	4.75	3.68	4.84	3.38	3.42	3.8	4.42	5.68	4.99	4.25	5.41	4.26	5.3	4.41	5.41	4.25	3.77	4.53	6.39	6.99	6.9	6.85	7.51	8.41	7.64	6.53	8.01	5.31	5.84	5.9	6.41	7.57	7.06	5.19	6.41	7.03	5.2	6.37	7.65	6.96	6.69	5.31
18 2 undifferentiated	g	2.4	3.17	3.04	2.64	3.59	2.82	3.57	2.77	3.64	2.54	2.57	2.86	3.32	4.27	3.75	3.2	4.07	3.43	3.99	3.32	4.07	3.2	2.84	3.41	4.81	5.26	5.19	5.15	5.65	7.2	5.75	4.91	6.03	3.99	4.39	4.44	5.32	5.95	5.94	4.33	5.17	6.1	4.09	4.96	6.49	5.09	5.68	4.44
18 2 n-6 c,c	g	0	0	0	0	0	0	0	0	0	0	0	0	0	0	0	0	0	0	0	0	0	0	0	0	0	0	0	0	0	0	0	0	0	0	0	0	0	0.07	0	0	0	0	0	0	0	0	0	0
18 2 t,t	g	0	0	0	0	0	0	0	0	0	0	0	0	0	0	0	0	0	0	0	0	0	0	0	0	0	0	0	0	0	0	0	0	0	0	0	0	0	0	0	0	0	0	0	0	0	0	0	0
18 2 (CLAs)	g	0	0	0	0	0	0	0	0	0	0	0	0	0	0	0	0	0	0	0	0	0	0	0	0	0	0	0	0	0	0	0	0	0	0	0	0	0	0	0	0	0	0	0	0	0	0	0	0
18 2 t not further defined		0	0	0	0	0	0	0	0	0	0	0	0	0	0	0	0	0	0	0	0	0	0	0	0	0	0	0	0	0	0	0	0	0	0	0	0	0	0	0	0	0	0	0	0	0	0	0	0
18 3 undifferentiated	g	0.33	0.39	0.42	0.37	0.5	0.35	0.5	0.39	0.51	0.35	0.36	0.4	0.46	0.59	0.52	0.44	0.57	0.43	0.55	0.46	0.57	0.44	0.39	0.47	0.67	0.73	0.72	0.72	0.79	0.81	0.8	0.68	0.84	0.56	0.61	0.62	0.58	0.79	0.62	0.46	0.61	0.61	0.49	0.6	0.64	0.6	0.58	0.48
18 3 n-3 c,c,c (ALA)	g	0	0	0	0	0	0	0	0	0	0	0	0	0	0	0	0	0	0	0	0	0	0	0	0	0	0	0	0	0	0	0	0	0	0	0	0	0	0	0	0	0	0	0	0	0	0	0	0
18 3 n-6 c,c,c	g	0	0	0	0	0	0	0	0	0	0	0	0	0	0	0	0	0	0	0	0	0	0	0	0	0	0	0	0	0	0	0	0	0	0	0	0	0	0	0	0	0	0	0	0	0	0	0	0
18 4	g	0	0	0	0	0	0	0	0	0	0	0	0	0	0	0	0	0	0	0	0	0	0	0	0	0	0	0	0	0	0	0	0	0	0	0	0	0	0.01	0	0	0	0	0	0	0	0	0	0
20 2 n-6 c,c	g	0	0	0	0	0	0	0	0	0	0	0	0	0	0	0	0	0	0	0	0	0	0	0	0	0	0	0	0	0	0	0	0	0	0	0	0	0	0	0	0	0	0	0	0	0	0	0	0
20 3 undifferentiated	g	0	0	0	0	0	0	0	0	0	0	0	0	0	0	0	0	0	0	0	0	0	0	0	0	0	0	0	0	0	0	0	0	0	0	0	0	0	0	0	0	0	0	0	0	0	0	0	0
20 3 n-6		0	0	0	0	0	0	0	0	0	0	0	0	0	0	0	0	0	0	0	0	0	0	0	0	0	0	0	0	0	0	0	0	0	0	0	0	0	0	0	0	0	0	0	0	0	0	0	0
20 4 undifferentiated	g	0.17	0.16	0.21	0.18	0.25	0.14	0.25	0.19	0.25	0.18	0.18	0.2	0.23	0.3	0.26	0.22	0.28	0.18	0.28	0.23	0.28	0.22	0.2	0.24	0.33	0.37	0.36	0.36	0.39	0.26	0.4	0.34	0.42	0.28	0.31	0.31	0.23	0.29	0.22	0.18	0.23	0.19	0.22	0.29	0.23	0.08	0.19	0.17
20 5 n-3 (EPA)	g	0	0	0	0	0	0	0	0	0	0	0	0	0	0	0	0	0	0	0	0	0	0	0	0	0	0	0	0	0	0	0	0	0	0	0	0	0	0.06	0	0	0	0	0	0	0	0	0	0
22 4		0	0	0	0	0	0	0	0	0	0	0	0	0	0	0	0	0	0	0	0	0	0	0	0	0	0	0	0	0	0	0	0	0	0	0	0	0	0	0	0	0	0	0	0	0	0	0	0
22 5 n-3 (DPA)	g	0	0	0	0	0	0	0	0	0	0	0	0	0	0	0	0	0	0	0	0	0	0	0	0	0	0	0	0	0	0	0	0	0	0	0	0	0.01	0.04	0.01	0.01	0.01	0	0	0	0.01	0	0.01	0
22 6 n-3 (DHA)	g	0	0.03	0	0	0	0.03	0	0	0	0	0	0	0	0	0	0	0	0.03	0	0	0	0	0	0	0	0	0	0	0	0.13	0	0	0	0	0	0	0.06	0.21	0.05	0.04	0.01	0.09	0	0	0.06	0	0.05	0.04
Fatty acids, total trans	g	0	0	0	0	0	0	0	0	0	0	0	0	0	0	0	0	0	0	0	0	0	0	0	0	0	0	0	0	0	0	0	0	0	0	0	0	0	0	0	0	0	0	0	0	0	0	0	0
Fatty acids, total trans-monoenoic	g	0	0	0	0	0	0	0	0	0	0	0	0	0	0	0	0	0	0	0	0	0	0	0	0	0	0	0	0	0	0	0	0	0	0	0	0	0	0	0	0	0	0	0	0	0	0	0	0
Cholesterol	mg	90.01	64.75	113.63	98.68	134.56	57.54	133.67	103.76	136.36	95.09	96.29	107.05	124.4	159.98	140.54	119.61	152.45	70.13	149.22	124.1	152.5	119.61	106.16	127.69	180.02	196.76	194.37	192.87	211.41	45.45	215.3	183.9	225.77	149.51	164.47	166.26	92.2	126.6	91.46	74.94	132.66	33.41	118.48	155.5	93.83	49.28	84.77	66.94
Phytosterols	mg	0	0	0	0	0	0	0	0	0	0	0	0	0	0	0	0	0	0	0	0	0	0	0	0	0	0	0	0	0	0	0	0	0	0	0	0	26.83	83.64	41.75	26.83	66.61	0	22.92	0	28.73	9.39	46.95	9.39
Stigmasterol	mg	0	0	0	0	0	0	0	0	0	0	0	0	0	0	0	0	0	0	0	0	0	0	0	0	0	0	0	0	0	0	0	0	0	0	0	0	0	0	0	0	0	0	0	0	0	0	0	0
Campesterol	mg	0	0	0	0	0	0	0	0	0	0	0	0	0	0	0	0	0	0	0	0	0	0	0	0	0	0	0	0	0	0	0	0	0	0	0	0	0	0	0	0	0	0	0	0	0	0	0	0
Beta-sitosterol	mg	0	0	0	0	0	0	0	0	0	0	0	0	0	0	0	0	0	0	0	0	0	0	0	0	0	0	0	0	0	0	0	0	0	0	0	0	0	0	0	0	0	0	0	0	0	0	0	0
Amino Acids
Tryptophan	g	0.11	0.07	0.14	0.12	0.16	0.06	0.16	0.13	0.17	0.12	0.12	0.13	0.15	0.19	0.17	0.15	0.19	0.07	0.18	0.15	0.19	0.15	0.13	0.16	0.22	0.24	0.24	0.23	0.26	0	0.26	0.22	0.27	0.18	0.2	0.2	0.17	0.24	0.17	0.16	0.18	0.08	0.25	0.27	0.22	0.27	0.19	0.16
Threonine	g	0.3	0.18	0.37	0.32	0.44	0.16	0.44	0.34	0.45	0.31	0.32	0.35	0.41	0.53	0.46	0.39	0.5	0.19	0.49	0.41	0.5	0.39	0.35	0.42	0.59	0.65	0.64	0.63	0.69	0	0.71	0.6	0.74	0.49	0.54	0.55	0.48	0.86	0.48	0.44	0.54	0.2	0.71	0.71	0.59	0.82	0.62	0.51
Isoleucine	g	0.36	0.22	0.45	0.39	0.54	0.19	0.53	0.42	0.55	0.38	0.39	0.43	0.5	0.64	0.56	0.48	0.61	0.23	0.6	0.5	0.61	0.48	0.42	0.51	0.72	0.79	0.78	0.77	0.85	0	0.86	0.74	0.9	0.6	0.66	0.67	0.53	0.9	0.53	0.48	0.61	0.24	0.81	0.86	0.68	0.94	0.7	0.61
Leucine	g	0.61	0.37	0.77	0.67	0.91	0.32	0.91	0.7	0.93	0.65	0.65	0.73	0.84	1.09	0.95	0.81	1.03	0.4	1.01	0.84	1.03	0.81	0.72	0.87	1.22	1.34	1.32	1.31	1.43	0	1.46	1.25	1.53	1.01	1.12	1.13	1.01	1.55	1.01	0.92	1.02	0.52	1.48	1.58	1.33	1.7	1.31	1.17
Lysine	g	0.44	0.26	0.55	0.48	0.65	0.23	0.65	0.5	0.66	0.46	0.47	0.52	0.6	0.78	0.68	0.58	0.74	0.28	0.72	0.6	0.74	0.58	0.52	0.62	0.87	0.96	0.94	0.94	1.03	0	1.05	0.89	1.1	0.73	0.8	0.81	0.59	1.38	0.59	0.53	0.8	0.2	0.91	0.96	0.7	1.11	0.84	0.73
Methionine	g	0.14	0.08	0.17	0.15	0.2	0.07	0.2	0.16	0.2	0.14	0.14	0.16	0.19	0.24	0.21	0.18	0.23	0.09	0.22	0.19	0.23	0.18	0.16	0.19	0.27	0.3	0.29	0.29	0.32	0	0.32	0.28	0.34	0.22	0.25	0.25	0.23	0.42	0.23	0.21	0.22	0.12	0.34	0.35	0.31	0.36	0.32	0.29
Cystine	g	0.12	0.07	0.15	0.13	0.18	0.06	0.18	0.14	0.19	0.13	0.13	0.15	0.17	0.22	0.19	0.16	0.21	0.08	0.2	0.17	0.21	0.16	0.14	0.17	0.24	0.27	0.26	0.26	0.29	0	0.29	0.25	0.31	0.2	0.22	0.23	0.29	0.32	0.29	0.27	0.22	0.17	0.38	0.38	0.39	0.27	0.33	0.28
Phenylalanine	g	0.3	0.18	0.37	0.32	0.44	0.16	0.44	0.34	0.45	0.31	0.32	0.35	0.41	0.53	0.46	0.39	0.5	0.19	0.49	0.41	0.5	0.39	0.35	0.42	0.59	0.65	0.64	0.63	0.69	0	0.71	0.6	0.74	0.49	0.54	0.55	0.62	0.94	0.62	0.58	0.57	0.34	0.85	0.85	0.82	1.01	0.81	0.68
Tyrosine	g	0.34	0.2	0.43	0.37	0.51	0.18	0.51	0.39	0.52	0.36	0.36	0.41	0.47	0.61	0.53	0.45	0.58	0.22	0.56	0.47	0.58	0.45	0.4	0.48	0.68	0.74	0.74	0.73	0.8	0	0.82	0.7	0.85	0.57	0.62	0.63	0.5	0.73	0.5	0.45	0.52	0.25	0.76	0.83	0.65	0.84	0.64	0.59
Valine	g	0.41	0.24	0.51	0.44	0.61	0.22	0.6	0.47	0.61	0.43	0.43	0.48	0.56	0.72	0.63	0.54	0.69	0.26	0.67	0.56	0.69	0.54	0.48	0.57	0.81	0.89	0.87	0.87	0.95	0	0.97	0.83	1.02	0.67	0.74	0.75	0.68	1.12	0.67	0.62	0.7	0.33	0.99	1.03	0.87	1.15	0.92	0.81
Arginine	g	0.28	0.17	0.35	0.3	0.41	0.15	0.41	0.32	0.42	0.29	0.3	0.33	0.38	0.49	0.43	0.37	0.47	0.18	0.46	0.38	0.47	0.37	0.33	0.39	0.55	0.6	0.6	0.59	0.65	0	0.66	0.56	0.69	0.46	0.51	0.51	0.65	1.05	0.65	0.61	0.62	0.35	0.89	0.83	0.84	1.18	0.77	0.63
Histidine	g	0.15	0.09	0.19	0.16	0.22	0.08	0.22	0.17	0.22	0.16	0.16	0.18	0.2	0.26	0.23	0.2	0.25	0.1	0.25	0.2	0.25	0.2	0.17	0.21	0.3	0.32	0.32	0.32	0.35	0	0.35	0.3	0.37	0.25	0.27	0.27	0.3	0.55	0.3	0.28	0.3	0.14	0.41	0.4	0.38	0.49	0.37	0.31
Alanine	g	0.23	0.14	0.29	0.25	0.35	0.12	0.34	0.27	0.35	0.24	0.25	0.28	0.32	0.41	0.36	0.31	0.39	0.15	0.38	0.32	0.39	0.31	0.27	0.33	0.46	0.51	0.5	0.5	0.54	0	0.55	0.47	0.58	0.38	0.42	0.43	0.54	0.92	0.54	0.5	0.47	0.29	0.73	0.69	0.69	0.87	0.68	0.57
Aspartic acid	g	0.53	0.32	0.67	0.58	0.79	0.28	0.78	0.61	0.8	0.56	0.56	0.63	0.73	0.94	0.82	0.7	0.89	0.34	0.87	0.73	0.89	0.7	0.62	0.75	1.05	1.15	1.14	1.13	1.24	0	1.26	1.08	1.32	0.88	0.96	0.97	1.07	2.28	1.07	1	1.26	0.36	1.48	1.27	1.2	1.84	1.37	1
Glutamic acid	g	1.08	0.65	1.36	1.18	1.61	0.57	1.6	1.25	1.64	1.14	1.16	1.28	1.49	1.92	1.69	1.44	1.83	0.7	1.79	1.49	1.83	1.44	1.27	1.53	2.16	2.36	2.33	2.31	2.54	0	2.58	2.21	2.71	1.79	1.97	2	2.76	3.87	2.75	2.6	2.16	1.59	3.62	3.46	3.81	4.32	3.57	2.9
Glycine	g	0.17	0.1	0.21	0.18	0.25	0.09	0.25	0.19	0.25	0.18	0.18	0.2	0.23	0.3	0.26	0.22	0.28	0.11	0.28	0.23	0.28	0.22	0.2	0.24	0.33	0.37	0.36	0.36	0.39	0	0.4	0.34	0.42	0.28	0.31	0.31	0.48	0.76	0.48	0.45	0.38	0.28	0.61	0.56	0.63	0.77	0.56	0.47
Proline	g	0.53	0.32	0.67	0.58	0.79	0.28	0.78	0.61	0.8	0.56	0.56	0.63	0.73	0.94	0.82	0.7	0.89	0.34	0.87	0.73	0.89	0.7	0.62	0.75	1.05	1.15	1.14	1.13	1.24	0	1.26	1.08	1.32	0.88	0.96	0.97	0.93	1.21	0.92	0.85	0.82	0.52	1.31	1.43	1.31	1.59	1.3	1.17
Serine	g	0.28	0.17	0.35	0.3	0.41	0.15	0.41	0.32	0.42	0.29	0.3	0.33	0.38	0.49	0.43	0.37	0.47	0.18	0.46	0.38	0.47	0.37	0.33	0.39	0.55	0.6	0.6	0.59	0.65	0	0.66	0.56	0.69	0.46	0.51	0.51	0.54	0.91	0.54	0.5	0.53	0.29	0.76	0.76	0.72	1.05	0.75	0.64
Hydroxyproline	g	0	0	0	0	0	0	0	0	0	0	0	0	0	0	0	0	0	0	0	0	0	0	0	0	0	0	0	0	0	0	0	0	0	0	0	0	0	0	0	0	0	0	0	0	0	0	0	0
Other
Alcohol, ethyl	g
Caffeine	mg
Theobromine	mg
Fiber
Soluble fiber	%	0	0	0	0	0	0	0	0	0	0	0	0	0	0	0	0	0	0	0	0	0	0	0	0	0	0	0	0	0	0	0	0	0	0	0	0	0.93	2.64	0.93	0.93	1.01	0	0.95	0	0.65	0.32	0.95	0.32
Insoluble fiber	%	0	0	0	0	0	0	0	0	0	0	0	0	0	0	0	0	0	0	0	0	0	0	0	0	0	0	0	0	0	0	0	0	0	0	0	0	4.07	12.07	4.07	4.07	5.44	0	4.07	0	2.85	1.42	4.4	1.42
Total	g	0	0	0	0	0	0	0	0	0	0	0	0	0	0	0	0	0	0	0	0	0	0	0	0	0	0	0	0	0	0	0	0	0	0	0	0	4.99	14.71	4.99	4.99	6.45	0	5.03	0	3.5	1.75	5.36	1.75
Inulin	g	0	0	0	0	0	0	0	0	0	0	0	0	0	0	0	0	0	0	0	0	0	0	0	0	0	0	0	0	0	0	0	0	0	0	0	0	0.57	1.59	0.57	0.57	0.57	0	0.41	0	0.4	0.2	0.42	0.2
Pectin	g	0	0	0	0	0	0	0	0	0	0	0	0	0	0	0	0	0	0	0	0	0	0	0	0	0	0	0	0	0	0	0	0	0	0	0	0	1.17	3.3	1.17	1.17	1.23	0	1.01	0	0.82	0.41	1.21	0.41
Celulose	g	0	0	0	0	0	0	0	0	0	0	0	0	0	0	0	0	0	0	0	0	0	0	0	0	0	0	0	0	0	0	0	0	0	0	0	0	1.19	3.49	1.19	1.19	1.51	0	1.08	0	0.83	0.42	1.32	0.42
Arabinoxilan	g	0	0	0	0	0	0	0	0	0	0	0	0	0	0	0	0	0	0	0	0	0	0	0	0	0	0	0	0	0	0	0	0	0	0	0	0	0.18	0.56	0.18	0.18	0.28	0	0.16	0	0.13	0.06	0.18	0.06
Resistant starch	g	0	0	0	0	0	0	0	0	0	0	0	0	0	0	0	0	0	0	0	0	0	0	0	0	0	0	0	0	0	0	0	0	0	0	0	0	0.84	2.58	0.84	0.84	1.31	0	1.03	0	0.59	0.29	1.23	0.29
Otros	g	0	0	0	0	0	0	0	0	0	0	0	0	0	0	0	0	0	0	0	0	0	0	0	0	0	0	0	0	0	0	0	0	0	0	0	0	2.11	6.25	2.11	2.11	2.78	0	2.29	0	1.48	0.74	2.19	0.74
Flavonoids
Anthocyanidins
Petunidin	mg	0	0	0	0	0	0	0	0	0	0	0	0	0	0	0	0	0	0	0	0	0	0	0	0	0	0	0	0	0	0	0	0	0	0	0	0	0	0	0	0	0	0	0	0	0	0	0	0
Delphinidin	mg	0	0	0	0	0	0	0	0	0	0	0	0	0	0	0	0	0	0	0	0	0	0	0	0	0	0	0	0	0	0	0	0	0	0	0	0	3.96	11.1	3.96	3.96	3.96	0	2.78	0	2.78	1.39	2.78	1.39
Malvidin	mg	0	0	0	0	0	0	0	0	0	0	0	0	0	0	0	0	0	0	0	0	0	0	0	0	0	0	0	0	0	0	0	0	0	0	0	0	0	0	0	0	0	0	0	0	0	0	0	0
Pelargonidin	mg	0	0	0	0	0	0	0	0	0	0	0	0	0	0	0	0	0	0	0	0	0	0	0	0	0	0	0	0	0	0	0	0	0	0	0	0	0	0	0	0	0	0	0	0	0	0	0	0
Peonidin	mg	0	0	0	0	0	0	0	0	0	0	0	0	0	0	0	0	0	0	0	0	0	0	0	0	0	0	0	0	0	0	0	0	0	0	0	0	0	0	0	0	0	0	0	0	0	0	0	0
Cyanidin	mg	0	0	0	0	0	0	0	0	0	0	0	0	0	0	0	0	0	0	0	0	0	0	0	0	0	0	0	0	0	0	0	0	0	0	0	0	0.86	2.4	0.86	0.86	0.86	0	0.6	0	0.6	0.3	0.6	0.3
Flavan-3-ols
(+)-Catechin	mg	0	0	0	0	0	0	0	0	0	0	0	0	0	0	0	0	0	0	0	0	0	0	0	0	0	0	0	0	0	0	0	0	0	0	0	0	3.96	11.1	3.96	3.96	3.96	0	2.78	0	2.78	1.39	2.78	1.39
(-)-Epigallocatechin	mg	0	0	0	0	0	0	0	0	0	0	0	0	0	0	0	0	0	0	0	0	0	0	0	0	0	0	0	0	0	0	0	0	0	0	0	0	0.16	0.45	0.16	0.16	0.16	0	0.11	0	0.11	0.06	0.11	0.06
(-)-Epicatechin	mg	0	0	0	0	0	0	0	0	0	0	0	0	0	0	0	0	0	0	0	0	0	0	0	0	0	0	0	0	0	0	0	0	0	0	0	0	4.02	11.25	4.02	4.02	4.02	0	2.81	0	2.81	1.41	2.81	1.41
(-)-Epicatechin 3-gallate	mg	0	0	0	0	0	0	0	0	0	0	0	0	0	0	0	0	0	0	0	0	0	0	0	0	0	0	0	0	0	0	0	0	0	0	0	0	0	0	0	0	0	0	0	0	0	0	0	0
(-)-Epigallocatechin 3-gallate	mg	0	0	0	0	0	0	0	0	0	0	0	0	0	0	0	0	0	0	0	0	0	0	0	0	0	0	0	0	0	0	0	0	0	0	0	0	0.11	0.3	0.11	0.11	0.11	0	0.08	0	0.08	0.04	0.08	0.04
(+)-Gallocatechin	mg	0	0	0	0	0	0	0	0	0	0	0	0	0	0	0	0	0	0	0	0	0	0	0	0	0	0	0	0	0	0	0	0	0	0	0	0	0	0	0	0	0	0	0	0	0	0	0	0
Flavanones
Hesperetin	mg	0	0	0	0	0	0	0	0	0	0	0	0	0	0	0	0	0	0	0	0	0	0	0	0	0	0	0	0	0	0	0	0	0	0	0	0	0	0	0	0	0	0	0	0	0	0	0	0
Naringenin	mg	0	0	0	0	0	0	0	0	0	0	0	0	0	0	0	0	0	0	0	0	0	0	0	0	0	0	0	0	0	0	0	0	0	0	0	0	0.15	0.42	0.15	0.15	0.15	0	0.16	0	0.11	0.05	0.21	0.05
Flavones
Apigenin	mg	0	0	0	0	0	0	0	0	0	0	0	0	0	0	0	0	0	0	0	0	0	0	0	0	0	0	0	0	0	0	0	0	0	0	0	0	0.02	0.06	0.03	0.02	0.04	0	0.02	0	0.02	0.01	0.04	0.01
Luteolin	mg	0	0	0	0	0	0	0	0	0	0	0	0	0	0	0	0	0	0	0	0	0	0	0	0	0	0	0	0	0	0	0	0	0	0	0	0	1.08	3.03	1.09	1.08	1.1	0	1.12	0	0.76	0.38	1.49	0.38
Flavonols
Isorhamnetin	mg	0	0	0	0	0	0	0	0	0	0	0	0	0	0	0	0	0	0	0	0	0	0	0	0	0	0	0	0	0	0	0	0	0	0	0	0	1.07	3	1.07	1.07	1.07	0	1.13	0	0.75	0.38	1.5	0.38
Kaempferol	mg	0	0	0	0	0	0	0	0	0	0	0	0	0	0	0	0	0	0	0	0	0	0	0	0	0	0	0	0	0	0	0	0	0	0	0	0	0.49	1.38	0.49	0.49	0.49	0	0.48	0	0.35	0.17	0.62	0.17
Myricetin	mg	0	0	0	0	0	0	0	0	0	0	0	0	0	0	0	0	0	0	0	0	0	0	0	0	0	0	0	0	0	0	0	0	0	0	0	0	0.02	0.06	0.02	0.02	0.02	0	0.02	0	0.02	0.01	0.03	0.01
Quercetin	mg	0	0	0	0	0	0	0	0	0	0	0	0	0	0	0	0	0	0	0	0	0	0	0	0	0	0	0	0	0	0	0	0	0	0	0	0	7.59	21.24	7.59	7.59	7.59	0	7.22	0	5.31	2.66	9.12	2.66
Isoflavones
Daidzein	mg	0	0	0	0	0	0	0	0	0	0	0	0	0	0	0	0	0	0	0	0	0	0	0	0	0	0	0	0	0	0	0	0	0	0	0	0	0	0	0	0	0	0	0	0	0	0	0	0
Genistein	mg	0	0	0	0	0	0	0	0	0	0	0	0	0	0	0	0	0	0	0	0	0	0	0	0	0	0	0	0	0	0	0	0	0	0	0	0	0	0	0	0	0	0	0	0	0	0	0	0
Glycitein	mg	0	0	0	0	0	0	0	0	0	0	0	0	0	0	0	0	0	0	0	0	0	0	0	0	0	0	0	0	0	0	0	0	0	0	0	0	0	0	0	0	0	0	0	0	0	0	0	0
Total isoflavones	mg	0	0	0	0	0	0	0	0	0	0	0	0	0	0	0	0	0	0	0	0	0	0	0	0	0	0	0	0	0	0	0	0	0	0	0	0	0	0	0	0	0	0	0	0	0	0	0	0
Formononetin	mg	0	0	0	0	0	0	0	0	0	0	0	0	0	0	0	0	0	0	0	0	0	0	0	0	0	0	0	0	0	0	0	0	0	0	0	0	0	0	0	0	0	0	0	0	0	0	0	0
Coumestrol	mg	0	0	0	0	0	0	0	0	0	0	0	0	0	0	0	0	0	0	0	0	0	0	0	0	0	0	0	0	0	0	0	0	0	0	0	0	0	0	0	0	0	0	0	0	0	0.62	0	0
Proanthocyanidin
Proanthocyanidin monomers	mg	0	0	0	0	0	0	0	0	0	0	0	0	0	0	0	0	0	0	0	0	0	0	0	0	0	0	0	0	0	0	0	0	0	0	0	0	0.11	0.3	0.11	0.11	0.11	0	0.08	0	0.08	0.04	0.08	0.04
Proanthocyanidin dimers	mg	0	0	0	0	0	0	0	0	0	0	0	0	0	0	0	0	0	0	0	0	0	0	0	0	0	0	0	0	0	0	0	0	0	0	0	0	0.43	1.2	0.43	0.43	0.43	0	0.3	0	0.3	0.15	0.3	0.15
Proanthocyanidin trimers	mg	0	0	0	0	0	0	0	0	0	0	0	0	0	0	0	0	0	0	0	0	0	0	0	0	0	0	0	0	0	0	0	0	0	0	0	0	0.54	1.5	0.54	0.54	0.54	0	0.38	0	0.38	0.19	0.38	0.19
Proanthocyanidin 4-6mers	mg	0	0	0	0	0	0	0	0	0	0	0	0	0	0	0	0	0	0	0	0	0	0	0	0	0	0	0	0	0	0	0	0	0	0	0	0	2.46	6.9	2.46	2.46	2.46	0	1.73	0	1.73	0.86	1.73	0.86
Proanthocyanidin 7-10mers	mg	0	0	0	0	0	0	0	0	0	0	0	0	0	0	0	0	0	0	0	0	0	0	0	0	0	0	0	0	0	0	0	0	0	0	0	0	0	0	0	0	0	0	0	0	0	0	0	0
Proanthocyanidin polymers (>10mers)	mg	0	0	0	0	0	0	0	0	0	0	0	0	0	0	0	0	0	0	0	0	0	0	0	0	0	0	0	0	0	0	0	0	0	0	0	0	0	0	0	0	0	0	0	0	0	0	0	0
[truncated: 12 more columns]

## Sheet: Relevant taxonomies
	I1	I2	I3	I4	I5	KEGG genomes
Actinomyces	0	1	1	0	0	amy
Akkermansia	0	0	0	1	1	amu
Bacteroides	1	1	1	1	1	bth bfr bfs bfg bfb bvu bhl bsa bxy bdo bdh bacc
Bifidobacterium	1	1	1	1	1	blo blj bln blon blf bll blb blm blk blg blz blx bad badl bado bla blc blt bbb bbc bnm blv blw bls bani banl bni banm bde bbi bbp bbf bbv bbru bbre bbrv bbrj bbrc bbrn bbrs bast btp bcor bka bpsp bii bang bcat bpsc bsca bact
Citrobacter	1	1	1	1	0	cko cro cfd cama
Clostridium	1	1	1	1	1	cac cae cay cpe cpf cpr ctc ctet cno cbo cba cbh cby cbl cbk cbb cbi cbn cbt cbf cbm cbj cbe cbz ckl ckr clj ccb cls clb csr cpas cpat cpae csb cah clt cbv csq cld cace cck
Enterobacter	1	0	0	0	0	ent enc eno eclo eec enl ecla eclc eclg ecle ecln ecli eclx ecly eclz esc eas eau eae ear enr
Escherichia	1	1	1	1	0	eco ecj ecd ebw ecok ece ecs ecf etw elx eoj eoi eoh ecg eok elr ecc ecp eci ecv ecx ecw ecm ecy ecr ecq eck ect eoc eum ecz elo eln elh ese eso esm esl ecl ebr ebd eko ekf eab edh edj eih ena elu eun elw ell elc eld elp ebl ebe elf ecoa ecol ecoi ecoj ecoo ecoh efe eal
Eubacterium	0	0	0	0	1	eel ere ert era elm eac euu
Faecalibacterium	0	0	0	0	1	fpr fpa
Klebsiella	1	1	0	0	0	kpn kpu kpm kpp kpk kph kpz kpv kpw kpy kpg kpc kpq kpt kpe kpo kpr kpj kpi kpa kps kpx kpb kpne kpnu kva kvd kvq kox koe koy kok kom kmi
Parabacteroides	1	0	1	0	0	pdi
Ruminococcus	0	0	1	1	1	ral rbr rch rum rus
Streptococcus	1	1	1	1	1	spy spz spym spm spg sps sph spi spj spk spf spa spb stg soz stz stx spya spyh spyo spn spd spr spw spx sne spv snm sjj spp snt snc snb snp sni snv snx snd snu spng spne spnu spnm spno spnn sag san sak sgc sags sagl sagm sagi sagr sagp sagc sagt sage sagg sagn smu smc smj smut smua stc stl ste stn stu stw sthe ssa ssu ssv ssb ssi sss sst ssf ssk ssq ssw sui suo srp sup ssus ssut ssui ssuy sgo seq…
Veillonella	1	1	1	1	1	vpr

## Sheet: Metabolic Networks
Reaction ID	Code	I1	I2	I3	I4	I5
rxn05785	SEED Model	0	0	0	0	0
rxn05784	SEED Model	0	0	0	0	0
rxn05783	SEED Model	0	0	0	0	0
rxn05782	SEED Model	0	0	0	0	0
rxn05781	SEED Model	0	0	0	0	0
rxn05780	SEED Model	0	0	1	1	0
rxn05779	SEED Model	0	0	0	1	1
rxn05778	SEED Model	0	0	0	1	1
rxn05777	SEED Model	0	0	0	0	0
rxn05776	SEED Model	0	0	0	0	0
rxn05775	SEED Model	0	0	0	0	0
rxn05774	SEED Model	0	0	0	0	0
rxn05773	SEED Model	0	0	0	0	0
rxn05772	SEED Model	0	0	0	0	0
rxn05771	SEED Model	0	0	0	0	0
rxn05770	SEED Model	0	0	0	0	0
rxn05769	SEED Model	0	0	0	0	0
rxn05768	SEED Model	0	0	0	0	0
rxn05767	SEED Model	1	1	1	1	1
rxn05766	SEED Model	0	0	0	0	0
rxn05765	SEED Model	0	0	0	0	0
rxn05764	SEED Model	0	0	0	0	0
rxn05763	SEED Model	0	0	0	0	0
rxn05762	SEED Model	0	0	0	0	0
rxn05761	SEED Model	0	0	0	0	0
rxn05760	SEED Model	1	1	1	1	1
rxn05759	SEED Model	0	0	0	0	0
rxn05758	SEED Model	1	1	1	1	1
rxn05757	SEED Model	0	0	0	0	0
rxn05749	SEED Model	0	0	0	0	0
rxn05748	SEED Model	0	0	0	0	0
rxn05747	SEED Model	0	0	0	0	0
rxn05746	SEED Model	0	0	0	1	1
rxn05745	SEED Model	0	0	0	0	0
rxn05744	SEED Model	1	1	1	1	0
rxn05743	SEED Model	0	0	0	0	0
rxn05740	SEED Model	0	1	1	0	1
rxn05739	SEED Model	0	0	0	0	0
rxn05737	SEED Model	0	0	0	0	0
rxn05736	SEED Model	1	1	1	1	1
rxn05735	SEED Model	0	0	0	0	0
rxn05734	SEED Model	0	0	0	0	0
rxn05733	SEED Model	1	1	1	1	0
rxn05731	SEED Model	0	0	0	0	0
rxn05732	SEED Model	0	0	0	0	0
rxn05730	SEED Model	0	0	0	0	0
rxn05727	SEED Model	0	0	0	0	0
rxn05728	SEED Model	0	0	0	0	0
rxn05726	SEED Model	0	0	0	0	0
rxn05725	SEED Model	0	0	0	0	0
rxn05724	SEED Model	0	0	0	0	0
rxn05723	SEED Model	0	0	0	0	0
rxn05719	SEED Model	0	0	0	0	0
rxn05720	SEED Model	0	0	0	0	0
rxn05721	SEED Model	0	0	0	0	0
rxn05722	SEED Model	1	1	1	1	0
rxn05717	SEED Model	0	0	0	0	0
rxn05718	SEED Model	0	0	0	0	0
rxn05716	SEED Model	0	0	0	0	0
rxn05715	SEED Model	0	0	0	0	0
rxn05714	SEED Model	0	0	0	0	0
rxn05711	SEED Model	0	0	0	0	0
rxn05713	SEED Model	0	0	0	0	0
rxn05710	SEED Model	0	0	0	0	0
rxn05708	SEED Model	0	0	0	0	0
rxn05709	SEED Model	0	0	0	0	0
rxn05706	SEED Model	0	0	0	0	0
rxn05704	SEED Model	0	0	0	0	0
rxn05703	SEED Model	0	0	0	0	0
rxn05701	SEED Model	0	0	0	0	0
rxn05700	SEED Model	0	0	0	0	0
rxn05699	SEED Model	0	0	0	0	0
rxn05698	SEED Model	0	0	0	0	0
rxn05697	SEED Model	0	0	0	0	0
rxn05695	SEED Model	0	0	0	0	0
rxn05696	SEED Model	0	0	0	0	0
rxn05694	SEED Model	0	0	0	0	0
rxn05693	SEED Model	0	0	0	0	0
rxn05691	SEED Model	0	0	0	0	0
rxn05692	SEED Model	0	0	0	1	0
rxn05690	SEED Model	0	0	0	0	0
rxn05689	SEED Model	0	0	0	0	0
rxn05687	SEED Model	0	0	0	0	0
rxn05688	SEED Model	0	0	0	0	0
rxn05686	SEED Model	0	0	0	0	0
rxn05684	SEED Model	0	0	0	0	0
rxn05685	SEED Model	0	0	0	0	0
rxn05683	SEED Model	0	0	0	0	0
rxn05682	SEED Model	0	0	0	0	0
rxn05681	SEED Model	0	0	0	0	0
rxn05680	SEED Model	0	0	0	0	0
rxn05679	SEED Model	0	0	0	0	0
rxn05678	SEED Model	0	0	0	1	1
rxn05674	SEED Model	0	0	0	1	1
rxn05676	SEED Model	1	1	1	1	1
rxn05673	SEED Model	0	0	0	0	0
rxn05671	SEED Model	0	0	0	0	0
rxn05672	SEED Model	1	1	1	1	1
rxn05667	SEED Model	0	0	0	0	0
rxn05669	SEED Model	0	0	0	0	0
rxn05665	SEED Model	0	0	0	0	0
rxn05663	SEED Model	1	1	1	0	1
rxn05661	SEED Model	0	0	0	0	0
rxn05659	SEED Model	0	0	0	0	0
rxn05657	SEED Model	0	0	0	0	0
rxn05656	SEED Model	0	0	0	0	0
rxn05655	SEED Model	0	0	0	1	1
rxn05654	SEED Model	0	0	0	0	0
rxn05652	SEED Model	0	0	0	0	0
rxn05653	SEED Model	0	0	0	0	0
rxn05651	SEED Model	1	1	1	1	1
rxn05648	SEED Model	0	0	0	0	0
rxn05649	SEED Model	0	0	0	0	0
rxn05647	SEED Model	0	0	0	0	0
rxn05645	SEED Model	1	1	1	1	1
rxn05646	SEED Model	0	0	0	0	0
rxn05644	SEED Model	0	0	0	0	0
rxn05643	SEED Model	0	0	0	0	0
rxn05641	SEED Model	0	0	0	0	0
rxn05640	SEED Model	0	0	0	0	0
rxn05639	SEED Model	0	0	0	0	0
rxn05638	SEED Model	0	0	0	0	0
rxn05637	SEED Model	0	0	0	0	0
rxn05636	SEED Model	0	0	0	0	0
rxn05635	SEED Model	0	0	0	0	0
rxn05634	SEED Model	0	1	1	1	1
rxn05630	SEED Model	0	0	0	0	0
rxn05628	SEED Model	0	0	0	0	0
rxn05629	SEED Model	0	0	0	0	0
rxn05627	SEED Model	0	0	0	0	0
rxn05626	SEED Model	0	0	0	0	0
rxn05623	SEED Model	0	0	0	0	0
rxn05625	SEED Model	0	0	0	0	0
rxn05622	SEED Model	0	0	0	0	0
rxn05621	SEED Model	0	0	0	0	0
rxn05620	SEED Model	0	0	0	0	0
rxn05618	SEED Model	0	0	0	0	0
rxn05619	SEED Model	0	0	0	0	0
rxn05617	SEED Model	0	0	0	0	0
rxn05616	SEED Model	0	0	0	0	0
rxn05615	SEED Model	1	1	1	1	1
rxn05614	SEED Model	0	0	0	0	0
rxn05612	SEED Model	0	0	0	0	0
rxn05613	SEED Model	0	0	0	0	0
rxn05611	SEED Model	0	0	0	0	0
rxn05610	SEED Model	0	0	0	0	0
rxn05609	SEED Model	0	0	0	0	0
rxn05608	SEED Model	0	0	0	0	0
rxn05607	SEED Model	0	0	0	1	1
rxn05605	SEED Model	0	0	0	0	0
rxn05603	SEED Model	0	0	0	0	0
rxn05604	SEED Model	0	0	0	0	0
rxn05602	SEED Model	0	0	0	0	0
rxn05601	SEED Model	0	0	0	0	0
rxn05599	SEED Model	0	0	0	0	0
rxn05598	SEED Model	0	0	0	0	0
rxn05596	SEED Model	0	0	0	0	0
rxn05597	SEED Model	0	0	0	0	0
rxn05595	SEED Model	0	0	0	0	0
rxn05594	SEED Model	0	0	0	0	0
rxn05593	SEED Model	0	0	0	0	0
rxn05589	SEED Model	0	0	0	0	0
rxn05590	SEED Model	0	0	0	0	1
rxn05586	SEED Model	0	0	0	0	0
rxn05582	SEED Model	0	0	0	0	1
rxn05585	SEED Model	0	0	0	0	0
rxn05580	SEED Model	0	0	0	0	1
rxn05581	SEED Model	0	0	0	0	0
rxn05579	SEED Model	0	0	0	0	0
rxn05578	SEED Model	0	0	0	0	0
rxn05577	SEED Model	0	0	0	0	0
rxn05573	SEED Model	0	0	0	0	0
rxn05574	SEED Model	0	0	0	0	0
rxn05572	SEED Model	0	0	0	0	0
rxn05571	SEED Model	0	0	0	0	0
rxn05569	SEED Model	0	0	0	0	0
rxn05570	SEED Model	0	0	0	0	0
rxn05568	SEED Model	0	0	0	0	0
rxn05567	SEED Model	0	0	0	0	0
rxn05566	SEED Model	0	0	0	0	0
rxn05564	SEED Model	0	0	0	0	0
rxn05565	SEED Model	0	0	0	0	0
rxn05563	SEED Model	1	1	1	1	1
rxn05562	SEED Model	1	1	1	0	1
rxn05561	SEED Model	0	0	0	0	0
rxn05559	SEED Model	0	0	0	0	0
rxn05560	SEED Model	0	0	0	1	1
rxn05558	SEED Model	0	0	0	0	0
rxn05557	SEED Model	0	0	0	0	0
rxn05554	SEED Model	1	1	1	1	1
rxn05555	SEED Model	0	0	0	0	0
rxn05553	SEED Model	0	0	0	0	0
rxn05552	SEED Model	0	0	0	0	0
rxn05550	SEED Model	0	0	0	0	0
rxn05551	SEED Model	0	0	0	0	0
rxn05549	SEED Model	0	0	0	0	0
rxn05548	SEED Model	0	0	0	0	0
rxn05547	SEED Model	0	0	0	0	0
rxn05546	SEED Model	0	0	0	0	0
rxn05545	SEED Model	0	0	0	0	0
rxn05544	SEED Model	0	0	0	0	0
rxn05543	SEED Model	0	0	0	0	0
rxn05542	SEED Model	0	0	0	0	0
rxn05541	SEED Model	0	0	0	0	0
rxn05540	SEED Model	0	0	0	0	0
rxn05539	SEED Model	0	0	0	0	0
rxn05538	SEED Model	0	0	0	0	0
rxn05537	SEED Model	0	0	0	0	0
rxn05536	SEED Model	0	0	0	0	0
rxn05535	SEED Model	0	0	0	0	0
rxn05534	SEED Model	0	0	0	0	0
rxn05532	SEED Model	0	0	0	0	0
rxn05533	SEED Model	0	0	0	0	0
rxn05529	SEED Model	0	0	0	0	0
rxn05531	SEED Model	0	0	0	0	0
rxn05527	SEED Model	0	1	0	0	0
rxn05528	SEED Model	0	0	0	0	0
rxn05526	SEED Model	0	0	0	0	0
rxn05525	SEED Model	0	0	0	0	0
rxn05523	SEED Model	0	0	0	0	0
rxn05521	SEED Model	0	0	0	0	0
rxn05522	SEED Model	0	0	0	0	0
rxn05520	SEED Model	0	0	0	0	0
rxn05519	SEED Model	0	0	0	0	0
rxn05518	SEED Model	0	0	0	0	0
rxn05517	SEED Model	0	0	0	0	0
rxn05516	SEED Model	0	0	0	0	0
rxn05515	SEED Model	0	0	0	0	0
rxn05514	SEED Model	0	0	0	0	0
rxn05513	SEED Model	0	0	0	0	0
rxn05512	SEED Model	0	0	0	0	0
rxn05511	SEED Model	0	0	0	0	0
rxn05508	SEED Model	0	0	0	0	0
rxn05510	SEED Model	0	0	0	0	0
rxn05506	SEED Model	0	0	0	0	0
rxn05507	SEED Model	0	0	0	0	0
rxn05505	SEED Model	0	0	0	0	0
rxn05504	SEED Model	0	0	0	0	0
rxn05502	SEED Model	0	0	0	0	0
rxn05501	SEED Model	0	0	0	0	0
rxn05500	SEED Model	0	0	0	0	0
rxn05499	SEED Model	0	0	0	0	0
rxn05498	SEED Model	0	0	0	0	0
rxn05496	SEED Model	0	0	0	0	0
rxn05497	SEED Model	0	0	0	0	0
rxn05495	SEED Model	0	0	0	0	0
rxn05494	SEED Model	0	0	0	0	0
rxn05493	SEED Model	0	0	0	0	0
rxn05491	SEED Model	0	0	0	0	0
rxn05490	SEED Model	0	0	0	0	0
rxn05489	SEED Model	0	0	0	0	0
rxn05488	SEED Model	0	0	0	0	0
rxn05486	SEED Model	0	0	0	0	0
rxn05487	SEED Model	0	0	0	0	0
rxn05485	SEED Model	0	0	0	0	0
rxn05483	SEED Model	0	0	0	0	0
rxn05484	SEED Model	0	0	0	0	0
rxn05482	SEED Model	0	0	0	0	0
rxn05481	SEED Model	1	1	1	1	1
rxn05480	SEED Model	0	0	0	0	0
rxn05478	SEED Model	0	0	0	0	0
rxn05479	SEED Model	0	0	0	0	0
rxn05476	SEED Model	0	0	0	0	0
rxn05477	SEED Model	0	0	0	0	0
rxn05475	SEED Model	0	0	0	0	0
rxn05474	SEED Model	0	0	0	0	0
rxn05473	SEED Model	0	0	0	0	0
rxn05472	SEED Model	0	0	0	0	0
rxn05470	SEED Model	0	0	0	0	0
rxn05471	SEED Model	0	0	0	0	0
rxn05468	SEED Model	0	0	0	0	0
rxn05469	SEED Model	0	0	0	0	0
rxn05466	SEED Model	0	0	0	0	0
rxn05467	SEED Model	0	0	0	0	0
rxn05465	SEED Model	1	1	1	1	1
rxn05464	SEED Model	0	0	0	0	0
rxn05463	SEED Model	0	0	0	0	0
rxn05462	SEED Model	0	0	0	0	0
rxn05461	SEED Model	0	0	0	0	0
rxn05460	SEED Model	0	0	0	0	0
rxn05459	SEED Model	0	0	0	0	0
rxn05458	SEED Model	0	0	0	0	0
rxn05456	SEED Model	0	0	0	0	0
rxn05457	SEED Model	0	1	0	0	0
rxn05455	SEED Model	0	0	0	0	0
rxn05454	SEED Model	0	0	0	0	0
rxn05452	SEED Model	0	0	0	0	0
rxn05453	SEED Model	0	0	0	0	0
rxn05451	SEED Model	0	0	0	0	0
rxn05450	SEED Model	0	0	0	0	0
rxn05449	SEED Model	0	0	0	0	0
rxn05448	SEED Model	0	0	0	0	0
rxn05447	SEED Model	0	0	0	0	0
rxn05446	SEED Model	0	0	0	0	0
rxn05445	SEED Model	0	0	0	0	0
rxn05444	SEED Model	0	0	0	0	0
rxn05443	SEED Model	0	0	0	0	0
rxn05442	SEED Model	0	0	0	0	0
rxn05441	SEED Model	0	0	0	0	0
rxn05440	SEED Model	0	0	0	0	0
rxn05439	SEED Model	0	0	0	0	0
rxn05438	SEED Model	0	0	0	0	0
rxn05437	SEED Model	0	0	0	0	0
rxn05436	SEED Model	0	0	0	0	0
rxn05435	SEED Model	0	0	0	0	0
rxn05434	SEED Model	0	0	0	0	0
rxn05433	SEED Model	0	0	0	0	0
rxn05432	SEED Model	0	0	0	0	0
rxn05431	SEED Model	0	0	0	0	0
rxn05430	SEED Model	0	0	0	0	0
rxn05429	SEED Model	0	0	0	0	0
rxn05428	SEED Model	0	0	0	0	0
rxn05427	SEED Model	0	0	0	0	0
rxn05426	SEED Model	0	0	0	0	0
rxn05425	SEED Model	0	0	0	0	0
rxn05424	SEED Model	0	0	0	0	0
rxn05423	SEED Model	0	0	0	0	0
rxn05422	SEED Model	0	0	0	0	0
rxn05421	SEED Model	0	0	0	0	0
rxn05420	SEED Model	0	0	0	0	0
rxn05419	SEED Model	0	0	0	0	0
rxn05418	SEED Model	0	0	0	0	0
rxn05417	SEED Model	0	0	0	0	0
rxn05416	SEED Model	0	0	0	0	0
rxn05415	SEED Model	0	0	0	0	0
rxn05414	SEED Model	0	0	0	0	0
rxn05413	SEED Model	0	0	0	0	0
rxn05412	SEED Model	0	0	0	0	0
rxn05411	SEED Model	0	0	0	0	0
rxn05410	SEED Model	0	0	0	0	0
rxn05409	SEED Model	0	0	0	0	0
rxn05408	SEED Model	0	0	0	0	0
rxn05407	SEED Model	0	0	0	0	0
rxn05406	SEED Model	0	0	0	0	0
rxn05405	SEED Model	0	0	0	0	0
rxn05404	SEED Model	0	0	0	0	0
rxn05403	SEED Model	0	0	0	0	0
rxn05402	SEED Model	0	0	0	0	0
rxn05401	SEED Model	0	0	0	0	0
rxn05400	SEED Model	0	0	0	0	0
rxn05399	SEED Model	0	0	0	0	0
rxn05398	SEED Model	0	0	0	0	0
rxn05397	SEED Model	0	0	0	0	0
rxn05396	SEED Model	0	0	0	0	0
rxn05395	SEED Model	0	0	0	0	0
rxn05394	SEED Model	0	0	0	0	0
rxn05393	SEED Model	0	0	0	0	0
rxn05392	SEED Model	0	0	0	0	0
rxn05391	SEED Model	0	0	0	0	0
rxn05390	SEED Model	0	0	0	0	0
rxn05389	SEED Model	0	0	0	0	0
rxn05388	SEED Model	0	0	0	0	0
rxn05387	SEED Model	0	0	0	0	0
rxn05386	SEED Model	0	0	0	0	0
rxn05385	SEED Model	0	0	0	0	0
rxn05384	SEED Model	0	0	0	0	0
rxn05383	SEED Model	0	0	0	0	0
rxn05382	SEED Model	0	0	0	0	0
rxn05381	SEED Model	0	0	0	0	0
rxn05380	SEED Model	0	0	0	0	0
rxn05379	SEED Model	0	0	0	0	0
rxn05378	SEED Model	0	0	0	0	0
rxn05377	SEED Model	0	0	0	0	0
rxn05376	SEED Model	0	0	0	0	0
rxn05375	SEED Model	0	0	0	0	0
rxn05374	SEED Model	0	0	0	0	0
rxn05373	SEED Model	0	0	0	0	0
rxn05372	SEED Model	0	0	0	0	0
rxn05371	SEED Model	0	0	0	0	0
rxn05370	SEED Model	0	0	0	0	0
rxn05369	SEED Model	0	0	0	0	0
rxn05368	SEED Model	0	0	0	0	0
rxn05367	SEED Model	0	0	0	0	0
rxn05366	SEED Model	0	0	0	0	0
rxn05364	SEED Model	0	0	0	0	0
rxn05365	SEED Model	0	0	0	0	0
rxn05363	SEED Model	0	0	0	0	0
rxn05361	SEED Model	0	0	0	0	0
rxn05362	SEED Model	0	0	0	0	0
rxn05360	SEED Model	0	0	0	0	0
rxn05359	SEED Model	0	0	0	0	0
rxn05358	SEED Model	0	0	0	0	0
rxn05357	SEED Model	0	0	0	0	0
rxn05355	SEED Model	0	0	0	0	0
rxn05356	SEED Model	0	0	0	0	0
rxn05353	SEED Model	0	0	0	0	0
rxn05354	SEED Model	0	0	0	0	0
rxn05351	SEED Model	0	0	0	0	0
rxn05352	SEED Model	0	0	0	0	0
rxn05350	SEED Model	0	0	0	0	0
rxn05349	SEED Model	1	0	1	1	1
rxn05348	SEED Model	0	0	0	0	0
rxn05347	SEED Model	1	0	1	1	1
rxn05346	SEED Model	0	0	0	0	0
rxn05345	SEED Model	0	0	0	0	0
rxn05344	SEED Model	1	1	1	1	1
rxn05343	SEED Model	0	0	0	0	0
rxn05342	SEED Model	0	0	0	0	0
rxn05341	SEED Model	0	0	0	0	0
rxn05340	SEED Model	0	0	0	0	0
rxn05339	SEED Model	0	0	0	0	0
rxn05338	SEED Model	0	0	0	0	0
rxn05337	SEED Model	0	0	0	0	0
rxn05336	SEED Model	1	1	1	1	1
rxn05335	SEED Model	0	0	0	0	0
rxn05334	SEED Model	0	0	0	0	0
rxn05333	SEED Model	0	0	0	0	0
rxn05332	SEED Model	0	0	0	0	0
rxn05331	SEED Model	0	0	0	0	0
rxn05330	SEED Model	0	0	0	0	0
rxn05329	SEED Model	0	0	0	0	0
rxn05328	SEED Model	0	0	0	0	0
rxn05327	SEED Model	0	0	0	0	0
rxn05326	SEED Model	0	0	0	0	0
rxn05325	SEED Model	0	0	0	0	0
rxn05324	SEED Model	0	0	0	0	0
rxn05323	SEED Model	0	0	0	0	0
rxn05322	SEED Model	0	0	0	0	0
rxn05321	SEED Model	0	0	0	0	0
rxn05320	SEED Model	0	0	0	0	0
rxn05318	SEED Model	0	0	0	0	0
rxn05319	SEED Model	0	0	0	0	0
rxn05317	SEED Model	0	0	0	0	0
rxn05316	SEED Model	0	0	0	0	0
rxn05313	SEED Model	0	0	0	0	0
rxn05315	SEED Model	0	0	0	0	0
rxn05312	SEED Model	0	0	0	0	0
rxn05310	SEED Model	1	1	1	1	1
rxn05307	SEED Model	0	0	0	0	0
rxn05308	SEED Model	1	1	1	1	1
rxn05305	SEED Model	1	1	1	1	1
rxn05306	SEED Model	0	0	0	0	0
rxn05301	SEED Model	1	1	1	1	1
rxn05303	SEED Model	1	1	1	0	1
rxn05299	SEED Model	0	0	0	0	0
rxn05300	SEED Model	0	0	0	0	0
rxn05298	SEED Model	0	0	0	0	0
rxn05297	SEED Model	1	0	1	1	1
rxn05295	SEED Model	0	0	0	0	0
rxn05296	SEED Model	0	0	0	0	0
rxn05294	SEED Model	0	0	0	0	0
rxn05292	SEED Model	1	1	1	1	1
rxn05293	SEED Model	1	1	0	0	1
rxn05291	SEED Model	1	1	1	1	1
rxn05289	SEED Model	1	1	1	1	1
rxn05286	SEED Model	0	0	0	0	0
rxn05287	SEED Model	0	0	1	1	0
rxn05285	SEED Model	0	0	0	0	0
rxn05284	SEED Model	0	0	0	0	0
rxn05283	SEED Model	0	0	0	0	0
rxn05282	SEED Model	0	0	0	0	0
rxn05281	SEED Model	0	0	0	0	0
rxn05280	SEED Model	0	0	0	0	0
rxn05279	SEED Model	0	0	0	0	0
rxn05278	SEED Model	0	0	0	0	0
rxn05276	SEED Model	0	0	0	0	0
rxn05275	SEED Model	0	0	0	0	0
rxn05273	SEED Model	0	0	0	0	0
rxn05274	SEED Model	0	0	0	0	0
rxn05272	SEED Model	0	0	0	0	0
rxn05271	SEED Model	0	0	0	0	0
rxn05270	SEED Model	0	0	0	0	0
rxn05269	SEED Model	0	0	0	0	0
rxn05268	SEED Model	0	0	0	0	0
rxn05267	SEED Model	0	0	0	0	1
rxn05266	SEED Model	0	0	0	0	0
rxn05265	SEED Model	0	0	0	0	0
rxn05264	SEED Model	0	0	0	0	0
rxn05263	SEED Model	0	0	1	0	1
rxn05262	SEED Model	0	0	0	0	0
rxn05261	SEED Model	0	0	0	0	0
rxn05260	SEED Model	0	0	0	0	0
rxn05259	SEED Model	0	0	0	0	0
rxn05258	SEED Model	0	0	0	0	0
rxn05257	SEED Model	0	0	0	0	0
rxn05255	SEED Model	1	1	1	1	1
rxn05256	SEED Model	0	0	0	0	0
rxn05254	SEED Model	0	0	0	0	0
rxn05252	SEED Model	0	0	0	0	0
rxn05251	SEED Model	0	0	0	0	0
rxn05250	SEED Model	0	0	0	0	0
rxn05249	SEED Model	0	0	0	0	0
rxn05248	SEED Model	0	0	0	0	0
rxn05247	SEED Model	0	0	0	0	0
rxn05244	SEED Model	0	0	0	0	0
rxn05245	SEED Model	0	0	0	0	0
rxn05243	SEED Model	0	0	0	0	0
rxn05242	SEED Model	0	0	0	0	0
rxn05240	SEED Model	0	0	0	0	0
rxn05241	SEED Model	0	0	0	0	0
rxn05239	SEED Model	0	0	0	0	0
rxn05238	SEED Model	0	0	0	0	0
rxn05237	SEED Model	0	0	0	0	0
rxn05236	SEED Model	0	0	0	0	0
rxn05235	SEED Model	0	0	0	0	0
rxn05234	SEED Model	0	0	0	0	0
rxn05233	SEED Model	0	0	0	0	0
rxn05232	SEED Model	0	0	0	0	0
rxn05231	SEED Model	0	0	0	0	0
rxn05229	SEED Model	0	0	0	0	0
rxn05227	SEED Model	0	0	0	0	0
rxn05226	SEED Model	0	0	0	0	0
rxn05225	SEED Model	0	0	0	0	0
rxn05224	SEED Model	1	1	1	1	1
rxn05222	SEED Model	1	1	1	1	1
rxn05223	SEED Model	0	0	0	0	0
rxn05221	SEED Model	0	0	0	0	0
rxn05220	SEED Model	0	0	0	0	0
rxn05219	SEED Model	0	0	0	0	0
rxn05218	SEED Model	1	0	1	1	1
rxn05216	SEED Model	0	0	0	0	0
rxn05217	SEED Model	1	1	0	1	1
rxn05215	SEED Model	0	0	0	0	0
rxn05214	SEED Model	0	0	0	0	0
rxn05212	SEED Model	0	0	0	0	0
rxn05213	SEED Model	0	0	0	0	0
rxn05210	SEED Model	0	0	0	0	0
rxn05211	SEED Model	0	0	0	0	0
rxn05209	SEED Model	0	0	0	0	0
rxn05208	SEED Model	0	0	0	0	0
rxn05206	SEED Model	0	0	0	0	0
rxn05207	SEED Model	0	0	0	0	0
rxn05204	SEED Model	0	0	0	0	0
rxn05205	SEED Model	0	0	0	0	0
rxn05203	SEED Model	0	0	0	0	0
rxn05202	SEED Model	0	0	0	0	0
rxn05200	SEED Model	0	0	0	0	0
rxn05201	SEED Model	0	0	0	0	0
rxn05198	SEED Model	0	0	0	0	0
rxn05199	SEED Model	0	0	0	0	0
rxn05197	SEED Model	0	1	0	0	0
rxn05196	SEED Model	0	0	0	0	0
rxn05195	SEED Model	1	1	1	1	1
rxn05194	SEED Model	0	0	0	0	0
rxn05193	SEED Model	0	0	0	0	0
rxn05192	SEED Model	0	0	0	0	0
rxn05191	SEED Model	0	0	0	0	0
rxn05190	SEED Model	0	0	0	0	0
rxn05189	SEED Model	0	0	0	0	0
rxn05188	SEED Model	0	0	0	0	0
rxn05187	SEED Model	0	0	0	0	0
rxn05185	SEED Model	0	0	0	0	0
rxn05184	SEED Model	0	0	0	0	0
rxn05183	SEED Model	0	0	0	0	0
rxn05181	SEED Model	0	0	0	0	0
rxn05182	SEED Model	0	0	0	0	0
rxn05180	SEED Model	0	0	0	0	0
rxn05179	SEED Model	0	0	0	0	0
rxn05177	SEED Model	0	0	0	1	0
rxn05178	SEED Model	0	0	0	0	0
rxn05176	SEED Model	0	0	0	0	0
rxn05175	SEED Model	0	0	0	0	0
rxn05174	SEED Model	0	0	0	0	0
rxn05173	SEED Model	0	0	0	0	0
rxn05172	SEED Model	0	0	0	0	0
rxn05171	SEED Model	0	0	0	0	0
rxn05170	SEED Model	0	0	0	0	1
rxn05169	SEED Model	0	0	0	0	0
rxn05168	SEED Model	0	0	0	0	0
rxn05167	SEED Model	0	0	0	0	0
rxn05166	SEED Model	0	0	0	0	0
rxn05165	SEED Model	0	0	0	0	0
rxn05164	SEED Model	0	0	0	0	0
rxn05162	SEED Model	0	0	0	0	0
rxn05163	SEED Model	0	0	0	0	0
rxn05161	SEED Model	0	0	0	0	0
rxn05160	SEED Model	0	0	0	0	0
rxn05159	SEED Model	0	0	0	0	0
rxn05158	SEED Model	0	0	0	0	0
rxn05157	SEED Model	0	0	0	0	0
rxn05156	SEED Model	0	0	0	0	0
rxn05155	SEED Model	0	0	0	0	0
rxn05154	SEED Model	0	0	0	0	0
rxn05153	SEED Model	0	0	0	0	0
rxn05152	SEED Model	0	0	0	0	0
rxn05151	SEED Model	0	0	0	0	0
rxn05150	SEED Model	0	0	0	0	0
rxn05149	SEED Model	0	0	0	0	0
rxn05148	SEED Model	0	0	0	0	0
rxn05147	SEED Model	0	0	0	1	0
rxn05146	SEED Model	0	0	0	0	0
rxn05145	SEED Model	0	0	0	1	0
rxn05144	SEED Model	0	0	0	0	0
rxn05143	SEED Model	0	0	0	0	0
rxn05139	SEED Model	0	0	0	0	0
rxn05142	SEED Model	0	0	0	0	0
rxn05137	SEED Model	0	0	0	0	0
rxn05136	SEED Model	0	0	0	0	0
rxn05134	SEED Model	0	0	0	0	0
rxn05135	SEED Model	0	0	0	0	0
rxn05133	SEED Model	0	0	0	0	0
rxn05132	SEED Model	0	0	0	0	0
rxn05131	SEED Model	0	0	0	0	0
rxn05130	SEED Model	0	0	0	0	0
rxn05129	SEED Model	0	0	0	0	0
rxn05128	SEED Model	0	0	0	0	0
rxn05127	SEED Model	0	0	0	0	0
rxn05126	SEED Model	0	0	0	0	0
rxn05125	SEED Model	0	0	0	0	0
rxn05124	SEED Model	0	0	0	0	0
rxn05122	SEED Model	0	0	0	0	0
rxn05123	SEED Model	0	0	0	0	0
rxn05120	SEED Model	0	0	0	0	0
rxn05121	SEED Model	0	0	0	0	0
rxn05118	SEED Model	0	0	0	0	0
rxn05119	SEED Model	0	0	0	0	0
rxn05116	SEED Model	0	0	0	0	0
rxn05117	SEED Model	0	0	0	0	0
rxn05115	SEED Model	0	0	0	0	0
rxn05114	SEED Model	0	0	0	0	0
rxn05113	SEED Model	0	0	0	0	0
rxn05112	SEED Model	0	0	0	0	0
rxn05111	SEED Model	0	0	0	0	0
rxn05110	SEED Model	0	0	0	0	0
rxn05109	SEED Model	0	0	0	0	0
rxn05108	SEED Model	1	1	1	1	1
rxn05107	SEED Model	0	0	0	0	0
rxn05106	SEED Model	0	0	0	0	0
rxn05105	SEED Model	0	0	0	0	0
rxn05104	SEED Model	0	0	0	0	0
rxn05102	SEED Model	0	0	0	0	0
rxn05101	SEED Model	0	0	0	0	0
rxn05099	SEED Model	0	0	0	0	0
rxn05098	SEED Model	0	0	0	0	0
rxn05097	SEED Model	0	0	0	0	0
rxn05096	SEED Model	0	0	0	0	0
rxn05095	SEED Model	0	0	0	0	0
rxn05094	SEED Model	0	0	0	0	0
rxn05093	SEED Model	1	0	1	1	1
rxn05092	SEED Model	0	0	0	0	0
rxn05091	SEED Model	0	0	0	0	0
rxn05090	SEED Model	0	0	0	0	0
rxn05089	SEED Model	0	0	0	0	0
rxn05088	SEED Model	0	0	0	0	0
rxn05087	SEED Model	0	0	0	0	0
rxn05086	SEED Model	0	0	0	0	0
rxn05085	SEED Model	0	0	0	0	0
rxn05083	SEED Model	0	0	0	0	0
rxn05084	SEED Model	0	0	0	0	0
rxn05081	SEED Model	0	0	0	0	0
rxn05080	SEED Model	0	0	0	0	0
rxn05079	SEED Model	0	0	0	0	0
rxn05078	SEED Model	0	0	0	0	0
rxn05077	SEED Model	0	0	0	0	0
rxn05076	SEED Model	0	0	0	0	0
rxn05075	SEED Model	0	0	0	0	0
rxn05073	SEED Model	0	0	0	0	0
rxn05072	SEED Model	0	0	0	0	0
rxn05071	SEED Model	0	0	0	0	0
rxn05070	SEED Model	0	0	0	0	0
rxn05069	SEED Model	0	0	0	0	0
rxn05067	SEED Model	0	0	0	0	0
rxn05068	SEED Model	0	0	0	0	0
rxn05065	SEED Model	0	0	0	0	0
rxn05066	SEED Model	0	0	0	0	0
rxn05064	SEED Model	0	0	0	0	0
rxn05063	SEED Model	0	0	0	0	0
rxn05062	SEED Model	0	0	0	0	0
rxn05060	SEED Model	0	0	0	0	0
rxn05061	SEED Model	0	0	0	1	0
rxn05059	SEED Model	0	0	0	0	0
rxn05058	SEED Model	0	0	0	0	0
rxn05057	SEED Model	0	0	0	0	0
rxn05055	SEED Model	0	0	0	0	0
rxn05054	SEED Model	0	0	0	0	0
rxn05053	SEED Model	0	0	0	0	0
rxn05052	SEED Model	0	0	0	0	0
rxn05050	SEED Model	0	0	0	0	0
rxn05049	SEED Model	0	0	0	0	0
rxn05048	SEED Model	0	0	0	0	0
rxn05047	SEED Model	1	0	1	0	1
rxn05044	SEED Model	0	0	0	1	0
rxn05043	SEED Model	0	0	0	0	0
rxn05040	SEED Model	0	0	0	0	0
rxn05042	SEED Model	0	0	0	0	0
rxn05039	SEED Model	0	0	0	0	0
rxn05038	SEED Model	0	0	0	0	0
rxn05037	SEED Model	0	0	0	0	0
rxn05036	SEED Model	0	0	0	0	0
rxn05035	SEED Model	0	1	1	0	0
rxn05034	SEED Model	0	0	0	0	0
rxn05033	SEED Model	0	0	0	0	0
rxn05032	SEED Model	0	0	0	0	0
rxn05031	SEED Model	0	0	0	0	0
rxn05030	SEED Model	0	0	0	0	0
rxn05029	SEED Model	0	0	0	0	0
rxn05028	SEED Model	0	0	0	0	0
rxn05027	SEED Model	0	0	0	0	0
rxn05026	SEED Model	0	0	0	0	0
rxn05025	SEED Model	0	0	0	0	0
rxn05024	SEED Model	0	0	0	0	0
rxn05023	SEED Model	0	0	0	0	0
rxn05022	SEED Model	0	0	0	0	0
rxn05021	SEED Model	0	0	0	0	0
rxn05020	SEED Model	0	0	0	0	0
rxn05019	SEED Model	0	0	0	0	0
rxn05018	SEED Model	0	0	0	0	0
rxn05017	SEED Model	0	0	0	0	0
rxn05016	SEED Model	0	0	0	0	0
rxn05015	SEED Model	0	0	0	0	0
rxn05014	SEED Model	0	0	0	0	0
rxn05012	SEED Model	0	0	0	0	0
rxn05011	SEED Model	1	1	0	0	0
rxn05010	SEED Model	0	0	0	0	0
rxn05009	SEED Model	0	0	0	0	0
rxn05008	SEED Model	0	0	0	0	0
rxn05007	SEED Model	0	0	0	0	0
rxn05006	SEED Model	1	0	1	1	1
rxn05005	SEED Model	1	0	1	1	1
rxn05004	SEED Model	0	0	0	0	0
rxn05003	SEED Model	0	0	0	0	0
rxn05001	SEED Model	0	0	0	0	0
rxn05000	SEED Model	0	0	0	0	0
rxn04999	SEED Model	1	0	1	0	1
rxn04998	SEED Model	0	0	0	0	0
rxn04997	SEED Model	0	0	0	0	0
rxn04996	SEED Model	1	1	1	1	1
rxn04995	SEED Model	0	0	0	0	0
rxn04994	SEED Model	0	0	0	0	0
rxn04993	SEED Model	0	0	0	0	0
rxn04992	SEED Model	0	0	0	0	0
rxn04991	SEED Model	0	0	0	0	0
rxn04990	SEED Model	0	0	0	0	0
rxn04989	SEED Model	0	0	0	0	0
rxn04988	SEED Model	0	0	0	0	0
rxn04987	SEED Model	0	0	0	0	0
rxn04986	SEED Model	0	0	0	0	0
rxn04985	SEED Model	0	0	0	0	0
rxn04984	SEED Model	0	0	0	0	0
rxn04983	SEED Model	0	0	0	0	0
rxn04982	SEED Model	0	0	0	0	0
rxn04981	SEED Model	0	0	0	0	0
rxn04980	SEED Model	0	0	0	0	0
rxn04979	SEED Model	0	0	0	0	0
rxn04978	SEED Model	0	0	0	0	0
rxn04977	SEED Model	0	0	0	0	0
rxn04976	SEED Model	0	0	0	0	0
rxn04975	SEED Model	0	0	0	0	0
rxn04974	SEED Model	0	0	0	0	0
rxn04973	SEED Model	0	0	0	0	0
rxn04972	SEED Model	0	0	0	0	0
rxn04971	SEED Model	0	0	0	0	0
rxn04970	SEED Model	0	0	0	0	0
rxn04969	SEED Model	0	0	0	0	0
rxn04968	SEED Model	0	0	0	0	0
rxn04967	SEED Model	0	0	0	0	0
rxn04966	SEED Model	0	0	0	0	0
rxn04965	SEED Model	0	0	0	0	0
rxn04964	SEED Model	0	0	0	0	0
rxn04963	SEED Model	0	0	0	0	0
rxn04962	SEED Model	0	0	0	0	0
rxn04961	SEED Model	0	0	0	0	0
rxn04960	SEED Model	0	0	0	0	0
rxn04958	SEED Model	0	0	0	0	0
rxn04959	SEED Model	0	0	0	0	0
rxn04957	SEED Model	0	0	0	0	0
rxn04956	SEED Model	0	0	0	0	0
rxn04955	SEED Model	0	0	0	0	0
rxn04954	SEED Model	1	1	1	1	1
rxn04953	SEED Model	0	0	0	0	0
rxn04952	SEED Model	0	0	0	0	0
rxn04951	SEED Model	0	0	0	0	0
rxn04949	SEED Model	0	0	0	0	0
rxn04950	SEED Model	0	0	0	0	0
rxn04948	SEED Model	0	0	0	0	0
rxn04947	SEED Model	0	0	0	0	0
rxn04946	SEED Model	0	0	0	0	0
rxn04945	SEED Model	0	0	0	0	0
rxn04944	SEED Model	0	0	0	0	0
rxn04943	SEED Model	0	0	0	0	0
rxn04942	SEED Model	0	0	0	0	0
rxn04941	SEED Model	0	0	0	0	0
rxn04940	SEED Model	0	0	0	0	0
rxn04939	SEED Model	0	0	0	0	0
rxn04938	SEED Model	0	0	0	0	0
rxn04937	SEED Model	0	0	0	0	0
rxn04936	SEED Model	0	0	0	0	0
rxn04935	SEED Model	0	0	0	0	0
rxn04934	SEED Model	0	0	0	0	0
rxn04933	SEED Model	0	0	0	0	0
rxn04932	SEED Model	0	0	0	0	0
rxn04930	SEED Model	1	1	1	0	0
rxn04929	SEED Model	0	0	0	0	0
rxn04928	SEED Model	1	1	1	0	0
rxn04926	SEED Model	0	0	0	0	0
rxn04927	SEED Model	0	0	0	0	0
rxn04925	SEED Model	0	0	0	0	0
rxn04924	SEED Model	0	0	0	0	0
rxn04923	SEED Model	0	0	0	0	0
rxn04921	SEED Model	0	0	0	0	0
rxn04922	SEED Model	0	0	0	0	0
rxn04920	SEED Model	0	0	0	0	0
rxn04919	SEED Model	0	0	0	0	0
rxn04918	SEED Model	0	0	0	0	0
rxn04917	SEED Model	0	0	0	0	0
rxn04916	SEED Model	0	0	0	0	0
rxn04915	SEED Model	0	0	0	0	0
rxn04913	SEED Model	0	0	0	0	0
rxn04914	SEED Model	0	0	0	0	0
rxn04912	SEED Model	0	0	0	0	0
rxn04911	SEED Model	0	0	0	0	0
rxn04910	SEED Model	0	0	0	0	0
rxn04909	SEED Model	0	0	0	0	0
rxn04908	SEED Model	0	0	0	0	0
rxn04907	SEED Model	0	0	0	0	0
rxn04905	SEED Model	0	0	0	0	0
rxn04906	SEED Model	0	0	0	0	0
rxn04904	SEED Model	0	0	0	0	0
rxn04903	SEED Model	0	0	0	0	0
rxn04902	SEED Model	0	0	0	0	0
rxn04901	SEED Model	0	0	0	0	0
rxn04900	SEED Model	0	0	0	0	0
rxn04898	SEED Model	0	0	0	0	0
rxn04899	SEED Model	0	0	0	0	0
rxn04897	SEED Model	0	0	0	0	0
rxn04896	SEED Model	0	0	0	0	0
rxn04895	SEED Model	0	0	0	0	0
rxn04894	SEED Model	0	0	0	0	0
rxn04893	SEED Model	0	0	0	0	0
rxn04892	SEED Model	0	0	0	0	0
rxn04891	SEED Model	0	0	0	0	0
rxn04890	SEED Model	0	0	0	0	0
rxn04889	SEED Model	0	0	0	0	0
rxn04888	SEED Model	0	0	0	0	0
rxn04887	SEED Model	0	0	0	0	0
rxn04886	SEED Model	0	0	0	0	0
rxn04885	SEED Model	0	0	0	0	0
rxn04884	SEED Model	0	0	0	0	0
rxn04883	SEED Model	0	0	0	0	0
rxn04882	SEED Model	0	0	0	0	0
rxn04881	SEED Model	0	0	0	0	0
rxn04879	SEED Model	0	0	0	0	0
rxn04880	SEED Model	0	0	0	0	0
rxn04878	SEED Model	0	0	0	0	0
rxn04877	SEED Model	0	0	0	0	0
rxn04875	SEED Model	0	0	0	0	0
rxn04876	SEED Model	0	0	0	0	0
rxn04874	SEED Model	0	0	0	0	0
rxn04873	SEED Model	0	0	0	0	0
rxn04872	SEED Model	0	0	0	0	0
rxn04870	SEED Model	0	0	0	0	0
rxn04871	SEED Model	0	0	0	0	0
rxn04869	SEED Model	0	0	0	0	0
rxn04868	SEED Model	0	0	0	0	0
rxn04867	SEED Model	0	0	0	0	0
rxn04865	SEED Model	0	0	0	0	0
rxn04866	SEED Model	0	0	0	0	0
rxn04864	SEED Model	0	0	0	0	0
rxn04863	SEED Model	0	0	0	0	0
rxn04862	SEED Model	0	0	0	0	0
rxn04860	SEED Model	0	0	0	0	0
rxn04861	SEED Model	0	0	0	0	0
rxn04859	SEED Model	0	0	0	0	0
rxn04858	SEED Model	0	0	0	0	0
rxn04857	SEED Model	0	0	0	0	0
rxn04855	SEED Model	0	0	0	0	0
rxn04856	SEED Model	0	0	0	0	0
rxn04854	SEED Model	0	0	0	0	0
rxn04853	SEED Model	0	0	0	0	0
rxn04852	SEED Model	0	0	0	0	0
rxn04851	SEED Model	0	0	0	0	0
rxn04850	SEED Model	0	0	0	0	0
rxn04849	SEED Model	0	0	0	0	0
rxn04848	SEED Model	0	0	0	0	0
rxn04846	SEED Model	0	0	0	0	0
rxn04847	SEED Model	0	0	0	0	0
rxn04845	SEED Model	0	0	0	0	0
rxn04844	SEED Model	0	0	0	0	0
rxn04843	SEED Model	0	0	0	0	0
rxn04841	SEED Model	0	0	0	0	0
rxn04840	SEED Model	0	0	0	0	0
rxn04839	SEED Model	0	0	0	0	0
rxn04837	SEED Model	0	0	0	0	0
rxn04838	SEED Model	0	0	0	0	0
rxn04835	SEED Model	0	0	0	0	0
rxn04836	SEED Model	0	0	0	0	0
rxn04834	SEED Model	0	0	0	0	0
rxn04833	SEED Model	0	0	0	0	0
rxn04832	SEED Model	0	0	0	0	0
rxn04831	SEED Model	0	0	0	0	0
rxn04830	SEED Model	0	0	0	0	0
rxn04829	SEED Model	0	0	0	0	0
rxn04828	SEED Model	0	0	0	0	0
rxn04826	SEED Model	0	0	0	0	0
rxn04827	SEED Model	0	0	0	0	0
rxn04825	SEED Model	0	0	0	0	0
rxn04824	SEED Model	0	0	0	0	0
rxn04823	SEED Model	0	0	0	0	0
rxn04822	SEED Model	0	0	0	0	0
rxn04821	SEED Model	0	0	0	0	0
rxn04820	SEED Model	0	0	0	0	0
rxn04819	SEED Model	0	0	0	0	0
rxn04818	SEED Model	0	0	0	0	0
rxn04817	SEED Model	0	0	0	0	0
rxn04816	SEED Model	0	0	0	0	0
rxn04815	SEED Model	0	0	0	0	0
rxn04814	SEED Model	0	0	0	0	0
rxn04813	SEED Model	0	0	0	0	0
rxn04812	SEED Model	0	0	0	0	0
rxn04811	SEED Model	0	0	0	0	0
rxn04810	SEED Model	0	0	0	0	0
rxn04809	SEED Model	0	0	0	0	0
rxn04808	SEED Model	0	0	0	0	0
rxn04807	SEED Model	0	0	0	0	0
rxn04806	SEED Model	0	0	0	0	0
rxn04804	SEED Model	0	0	0	0	0
rxn04805	SEED Model	0	0	0	0	0
rxn04803	SEED Model	0	0	0	0	0
rxn04802	SEED Model	0	0	0	0	0
rxn04801	SEED Model	0	0	0	0	0
rxn04799	SEED Model	0	0	0	0	0
rxn04800	SEED Model	0	0	0	0	0
rxn04798	SEED Model	0	0	0	0	0
rxn04795	SEED Model	0	0	0	0	0
rxn04794	SEED Model	1	1	1	1	1
rxn04793	SEED Model	0	0	0	0	0
rxn04792	SEED Model	0	0	0	0	0
rxn04791	SEED Model	0	0	0	0	0
rxn04790	SEED Model	0	0	0	0	0
rxn04789	SEED Model	0	0	0	0	0
rxn04788	SEED Model	0	0	0	0	0
rxn04787	SEED Model	0	0	0	0	0
rxn04786	SEED Model	0	0	0	0	0
rxn04785	SEED Model	0	0	0	0	0
rxn04784	SEED Model	0	0	0	0	0
rxn04783	SEED Model	0	0	0	0	0
rxn04782	SEED Model	0	1	1	1	0
rxn04781	SEED Model	0	0	0	0	0
rxn04780	SEED Model	0	0	0	0	0
rxn04779	SEED Model	0	0	0	0	0
rxn04778	SEED Model	0	0	0	0	0
rxn04777	SEED Model	0	0	0	0	0
rxn04776	SEED Model	0	0	0	0	0
rxn04775	SEED Model	0	0	0	0	0
rxn04774	SEED Model	0	0	0	1	0
rxn04773	SEED Model	0	0	0	0	0
rxn04772	SEED Model	0	0	0	1	0
rxn04771	SEED Model	0	0	0	1	0
rxn04769	SEED Model	0	0	0	0	0
rxn04770	SEED Model	0	0	0	0	0
rxn04768	SEED Model	0	0	0	0	0
rxn04766	SEED Model	0	0	0	0	0
rxn04767	SEED Model	0	0	0	0	0
rxn04764	SEED Model	0	0	0	0	0
rxn04765	SEED Model	0	0	0	0	0
rxn04763	SEED Model	0	0	0	0	0
rxn04762	SEED Model	0	0	0	0	0
rxn04761	SEED Model	0	0	0	0	0
rxn04759	SEED Model	0	0	0	0	0
rxn04760	SEED Model	0	0	0	0	0
rxn04757	SEED Model	0	0	0	0	0
rxn04758	SEED Model	0	0	0	0	0
rxn04756	SEED Model	0	0	0	0	0
rxn04755	SEED Model	0	0	0	0	0
rxn04754	SEED Model	0	0	0	0	0
rxn04753	SEED Model	0	0	0	0	0
rxn04752	SEED Model	0	0	0	0	0
rxn04751	SEED Model	0	0	0	0	0
rxn04750	SEED Model	0	0	0	1	1
rxn04749	SEED Model	0	0	0	0	0
rxn04748	SEED Model	0	0	0	0	0
rxn04747	SEED Model	0	0	0	0	0
rxn04746	SEED Model	0	0	0	0	0
rxn04745	SEED Model	0	0	0	0	0
rxn04744	SEED Model	0	0	0	0	0
rxn04743	SEED Model	0	0	0	0	0
rxn04742	SEED Model	0	0	0	0	0
rxn04741	SEED Model	0	0	0	0	0
rxn04740	SEED Model	0	0	0	0	0
rxn04739	SEED Model	0	0	0	0	0
rxn04738	SEED Model	0	0	0	0	0
rxn04737	SEED Model	0	0	0	0	0
rxn04736	SEED Model	0	0	0	0	0
rxn04735	SEED Model	0	0	0	0	0
rxn04734	SEED Model	0	0	0	0	0
rxn04732	SEED Model	0	0	0	0	0
rxn04733	SEED Model	0	0	0	0	0
rxn04731	SEED Model	0	0	0	0	0
rxn04730	SEED Model	0	0	0	0	0
rxn04729	SEED Model	0	0	0	0	0
rxn04728	SEED Model	0	0	0	0	0
rxn04727	SEED Model	0	0	0	0	0
rxn04726	SEED Model	0	0	0	0	0
rxn04725	SEED Model	0	0	0	0	0
rxn04724	SEED Model	0	0	0	0	0
rxn04723	SEED Model	0	0	0	0	0
rxn04722	SEED Model	0	0	0	0	0
rxn04721	SEED Model	0	0	0	0	0
rxn04720	SEED Model	0	0	0	0	0
rxn04719	SEED Model	0	0	0	0	0
rxn04718	SEED Model	0	0	0	0	0
rxn04717	SEED Model	0	0	0	0	0
rxn04716	SEED Model	0	0	0	0	0
rxn04715	SEED Model	0	0	0	0	0
rxn04713	SEED Model	0	0	0	0	0
rxn04714	SEED Model	0	0	0	0	0
rxn04711	SEED Model	0	0	0	0	0
rxn04712	SEED Model	0	0	0	0	0
rxn04709	SEED Model	0	0	0	0	0
rxn04710	SEED Model	0	0	0	0	0
rxn04708	SEED Model	0	0	0	0	0
rxn04707	SEED Model	0	0	0	0	0
rxn04706	SEED Model	0	0	0	0	0
rxn04705	SEED Model	0	0	0	0	0
rxn04704	SEED Model	1	1	0	0	0
rxn04703	SEED Model	0	0	0	0	0
rxn04702	SEED Model	0	0	0	0	0
rxn04701	SEED Model	0	0	0	0	0
rxn04700	SEED Model	0	0	0	0	0
rxn04699	SEED Model	0	0	0	0	0
rxn04698	SEED Model	0	0	0	0	0
rxn04697	SEED Model	0	0	0	0	0
rxn04696	SEED Model	0	0	0	0	0
rxn04695	SEED Model	0	0	0	0	0
rxn04694	SEED Model	0	0	0	0	0
rxn04693	SEED Model	0	0	0	0	0
rxn04692	SEED Model	0	0	0	0	0
rxn04691	SEED Model	0	0	0	0	0
rxn04689	SEED Model	0	0	0	0	0
rxn04690	SEED Model	0	0	0	0	0
rxn04688	SEED Model	0	0	0	0	0
rxn04687	SEED Model	0	0	0	0	0
rxn04686	SEED Model	0	0	0	0	0
rxn04685	SEED Model	0	0	0	0	0
rxn04684	SEED Model	0	0	0	0	0
rxn04683	SEED Model	0	0	0	0	0
rxn04682	SEED Model	0	0	0	0	0
rxn04681	SEED Model	0	0	0	0	0
rxn04680	SEED Model	0	0	0	0	0
rxn04679	SEED Model	0	0	0	0	0
rxn04678	SEED Model	1	1	1	1	0
rxn04677	SEED Model	0	0	0	0	0
rxn04676	SEED Model	1	1	1	1	0
rxn04675	SEED Model	0	0	0	0	1
rxn04674	SEED Model	0	0	0	1	0
rxn04673	SEED Model	0	0	0	1	0
rxn04672	SEED Model	0	0	0	0	0
rxn04671	SEED Model	0	0	0	0	0
rxn04670	SEED Model	0	0	0	0	0
rxn04669	SEED Model	0	0	0	0	0
rxn04668	SEED Model	0	0	0	0	0
rxn04667	SEED Model	0	0	0	0	0
rxn04666	SEED Model	1	0	1	0	0
rxn04664	SEED Model	0	0	0	0	0
rxn04665	SEED Model	0	0	0	0	0
rxn04663	SEED Model	0	0	0	0	0
rxn04662	SEED Model	0	0	0	0	0
rxn04661	SEED Model	0	0	0	0	0
rxn04660	SEED Model	0	0	0	0	0
rxn04659	SEED Model	0	0	0	0	0
rxn04658	SEED Model	0	0	0	0	0
rxn04656	SEED Model	0	0	0	0	0
rxn04657	SEED Model	0	0	0	0	0
rxn04655	SEED Model	0	0	0	0	0
rxn04653	SEED Model	0	0	0	0	0
rxn04654	SEED Model	0	0	0	0	0
rxn04652	SEED Model	0	0	0	0	0
rxn04651	SEED Model	0	1	1	0	1
rxn04650	SEED Model	0	0	0	0	0
rxn04649	SEED Model	0	0	0	0	0
rxn04648	SEED Model	0	0	0	0	0
rxn04647	SEED Model	0	0	0	0	0
rxn04645	SEED Model	0	0	0	0	0
rxn04646	SEED Model	0	0	0	0	0
rxn04644	SEED Model	0	0	0	0	0
rxn04643	SEED Model	0	0	0	0	0
rxn04642	SEED Model	0	0	0	0	0
rxn04641	SEED Model	0	0	0	0	0
rxn04639	SEED Model	0	0	0	0	0
rxn04640	SEED Model	0	0	0	0	0
rxn04638	SEED Model	0	0	0	0	0
rxn04637	SEED Model	0	0	0	0	0
rxn04636	SEED Model	0	0	0	0	0
rxn04635	SEED Model	0	0	0	0	0
rxn04634	SEED Model	0	0	0	0	0
rxn04633	SEED Model	0	0	0	0	0
rxn04632	SEED Model	0	0	0	0	0
rxn04631	SEED Model	0	0	0	0	0
rxn04630	SEED Model	0	0	0	0	0
rxn04628	SEED Model	0	0	0	0	0
rxn04629	SEED Model	0	0	0	0	0
rxn04627	SEED Model	0	0	0	0	0
rxn04626	SEED Model	0	0	0	0	0
rxn04625	SEED Model	0	0	0	0	0
rxn04624	SEED Model	0	0	0	0	0
rxn04623	SEED Model	0	0	0	0	0
rxn04622	SEED Model	0	0	0	0	0
rxn04621	SEED Model	0	0	0	0	0
rxn04620	SEED Model	0	0	0	0	0
rxn04619	SEED Model	0	0	0	0	0
rxn04618	SEED Model	0	0	0	0	0
rxn04617	SEED Model	0	0	0	0	0
rxn04616	SEED Model	0	0	0	0	0
rxn04615	SEED Model	0	0	0	0	0
rxn04614	SEED Model	0	0	0	0	0
rxn04613	SEED Model	0	0	0	0	0
rxn04612	SEED Model	0	0	0	0	0
rxn04611	SEED Model	0	0	0	0	0
rxn04610	SEED Model	0	0	0	0	0
rxn04609	SEED Model	0	0	0	0	0
rxn04608	SEED Model	0	0	0	0	0
rxn04607	SEED Model	0	0	0	0	0
rxn04606	SEED Model	0	0	0	0	0
rxn04605	SEED Model	0	0	0	0	0
rxn04604	SEED Model	0	0	0	0	0
rxn04603	SEED Model	0	0	0	0	0
rxn04602	SEED Model	0	0	0	0	0
rxn04601	SEED Model	0	0	0	0	0
rxn04600	SEED Model	0	0	0	0	0
rxn04599	SEED Model	0	0	0	0	0
rxn04598	SEED Model	0	0	0	0	0
rxn04596	SEED Model	0	0	0	0	0
rxn04597	SEED Model	0	0	0	0	0
rxn04594	SEED Model	0	0	0	0	0
rxn04595	SEED Model	0	0	0	0	0
rxn04593	SEED Model	0	0	0	0	0
rxn04592	SEED Model	0	0	0	0	0
rxn04590	SEED Model	0	0	0	0	0
rxn04591	SEED Model	0	0	0	0	0
rxn04589	SEED Model	0	0	0	0	0
rxn04588	SEED Model	0	0	0	0	0
rxn04587	SEED Model	0	0	0	0	0
rxn04586	SEED Model	0	0	0	0	0
rxn04585	SEED Model	0	0	0	0	0
rxn04584	SEED Model	0	0	0	0	0
rxn04582	SEED Model	0	0	0	0	0
rxn04583	SEED Model	0	0	0	0	0
rxn04581	SEED Model	0	0	0	0	0
rxn04580	SEED Model	0	0	0	0	0
rxn04579	SEED Model	0	0	0	0	0
rxn04578	SEED Model	0	0	0	0	0
rxn04577	SEED Model	0	0	0	0	0
rxn04576	SEED Model	0	0	0	0	0
rxn04575	SEED Model	0	0	0	0	0
rxn04573	SEED Model	0	0	0	0	0
rxn04574	SEED Model	0	0	0	0	0
rxn04572	SEED Model	0	0	0	0	0
rxn04571	SEED Model	0	0	0	0	0
rxn04569	SEED Model	0	0	0	0	0
rxn04570	SEED Model	0	0	0	0	0
rxn04568	SEED Model	0	0	0	0	0
rxn04566	SEED Model	0	0	0	0	0
rxn04567	SEED Model	0	0	0	0	0
rxn04565	SEED Model	0	0	0	0	0
rxn04564	SEED Model	0	0	0	0	0
rxn04563	SEED Model	0	0	0	0	0
rxn04562	SEED Model	0	0	0	0	0
rxn04560	SEED Model	0	0	0	0	0
rxn04561	SEED Model	0	0	0	0	0
rxn04559	SEED Model	0	0	0	0	0
rxn04558	SEED Model	0	0	0	0	0
rxn04556	SEED Model	0	0	0	0	0
rxn04557	SEED Model	0	0	0	0	0
rxn04555	SEED Model	0	0	0	0	0
rxn04554	SEED Model	0	0	0	0	0
rxn04553	SEED Model	0	0	0	0	0
rxn04551	SEED Model	0	0	0	0	0
rxn04552	SEED Model	0	0	0	0	0
rxn04550	SEED Model	0	0	0	0	0
rxn04549	SEED Model	0	0	0	0	0
rxn04547	SEED Model	0	0	0	0	0
rxn04548	SEED Model	0	0	0	0	0
rxn04546	SEED Model	0	0	0	0	0
rxn04545	SEED Model	0	0	0	0	0
rxn04544	SEED Model	0	0	0	0	0
rxn04542	SEED Model	0	0	0	0	0
rxn04543	SEED Model	0	0	0	0	0
rxn04541	SEED Model	0	0	0	0	0
rxn04540	SEED Model	0	0	0	0	0
rxn04539	SEED Model	0	0	0	0	0
rxn04538	SEED Model	0	0	0	0	0
rxn04537	SEED Model	0	0	0	0	0
rxn04536	SEED Model	0	0	0	0	0
rxn04534	SEED Model	0	0	0	0	0
rxn04535	SEED Model	0	0	0	0	0
rxn04532	SEED Model	0	0	0	0	0
rxn04533	SEED Model	0	0	0	0	0
rxn04531	SEED Model	0	0	0	0	0
rxn04530	SEED Model	0	0	0	0	0
rxn04529	SEED Model	0	0	0	0	0
rxn04527	SEED Model	0	0	0	0	0
rxn04528	SEED Model	0	0	0	0	0
rxn04526	SEED Model	0	0	0	0	0
rxn04524	SEED Model	0	0	0	0	0
rxn04525	SEED Model	0	0	0	0	0
rxn04523	SEED Model	0	0	0	0	0
rxn04521	SEED Model	0	0	0	0	0
rxn04522	SEED Model	0	0	0	0	0
rxn04520	SEED Model	0	0	0	0	0
rxn04518	SEED Model	0	0	0	0	0
rxn04519	SEED Model	0	0	0	0	0
rxn04517	SEED Model	0	0	0	0	0
rxn04515	SEED Model	0	0	0	0	0
rxn04516	SEED Model	0	0	0	0	0
rxn04514	SEED Model	0	0	0	0	0
rxn04512	SEED Model	0	0	0	0	0
rxn04513	SEED Model	0	0	0	0	0
rxn04510	SEED Model	0	0	0	0	0
rxn04511	SEED Model	0	0	0	0	0
rxn04508	SEED Model	0	0	0	0	0
rxn04509	SEED Model	0	0	0	0	0
rxn04507	SEED Model	0	0	0	0	0
rxn04506	SEED Model	0	0	0	0	0
rxn04505	SEED Model	0	0	0	0	0
rxn04504	SEED Model	0	0	0	0	0
rxn04503	SEED Model	0	0	0	0	0
rxn04501	SEED Model	0	0	0	0	0
rxn04502	SEED Model	0	0	0	0	0
rxn04500	SEED Model	0	0	0	0	0
rxn04498	SEED Model	0	0	0	0	0
rxn04499	SEED Model	0	0	0	0	0
rxn04496	SEED Model	0	0	0	0	0
rxn04497	SEED Model	0	0	0	0	0
rxn04495	SEED Model	0	0	0	0	0
rxn04493	SEED Model	0	0	0	0	0
rxn04494	SEED Model	0	0	0	0	0
rxn04492	SEED Model	0	0	0	0	0
rxn04491	SEED Model	0	0	0	0	0
rxn04488	SEED Model	0	0	0	0	0
rxn04489	SEED Model	0	0	0	0	0
rxn04490	SEED Model	0	0	0	0	0
rxn04487	SEED Model	0	0	0	0	0
rxn04485	SEED Model	0	0	0	0	0
rxn04486	SEED Model	0	0	0	0	0
rxn04484	SEED Model	0	0	0	0	0
rxn04483	SEED Model	0	0	0	0	0
rxn04482	SEED Model	0	0	0	0	0
rxn04481	SEED Model	0	0	0	0	0
rxn04480	SEED Model	0	0	0	0	0
rxn04479	SEED Model	0	0	0	0	0
rxn04478	SEED Model	0	0	0	0	0
rxn04477	SEED Model	0	0	0	0	0
rxn04476	SEED Model	0	0	0	0	0
rxn04475	SEED Model	0	0	0	0	0
rxn04474	SEED Model	0	0	0	0	0
rxn04473	SEED Model	0	0	0	0	0
rxn04472	SEED Model	0	0	0	0	0
rxn04471	SEED Model	0	0	0	0	0
rxn04469	SEED Model	0	0	0	0	0
rxn04470	SEED Model	0	0	0	0	0
rxn04468	SEED Model	0	0	0	0	0
rxn04467	SEED Model	0	0	0	0	0
rxn04466	SEED Model	0	0	0	0	0
rxn04465	SEED Model	0	0	0	0	0
rxn04464	SEED Model	0	0	0	0	0
rxn04463	SEED Model	0	0	0	0	0
rxn04462	SEED Model	0	0	0	0	0
rxn04461	SEED Model	0	0	0	0	0
rxn04460	SEED Model	0	0	0	0	0
rxn04459	SEED Model	0	0	0	0	0
rxn04458	SEED Model	0	0	0	0	0
rxn04457	SEED Model	0	0	0	0	0
rxn04456	SEED Model	0	0	0	1	0
rxn04455	SEED Model	0	0	0	0	0
rxn04454	SEED Model	0	0	0	0	0
rxn04453	SEED Model	0	0	0	1	0
rxn04452	SEED Model	0	0	0	0	0
rxn04450	SEED Model	0	0	0	0	0
rxn04451	SEED Model	0	0	0	0	0
rxn04449	SEED Model	0	0	0	0	0
rxn04448	SEED Model	0	0	0	0	0
rxn04447	SEED Model	0	0	0	0	0
rxn04446	SEED Model	0	0	0	0	0
rxn04445	SEED Model	0	0	0	0	0
rxn04444	SEED Model	0	0	0	0	0
rxn04443	SEED Model	0	0	0	0	0
rxn04441	SEED Model	0	0	0	0	0
rxn04442	SEED Model	0	0	0	0	0
rxn04440	SEED Model	0	0	0	0	0
rxn04439	SEED Model	0	0	0	0	0
rxn04438	SEED Model	0	0	0	0	0
rxn04437	SEED Model	0	0	0	0	0
rxn04436	SEED Model	0	0	0	0	0
rxn04434	SEED Model	0	0	0	0	0
rxn04435	SEED Model	0	0	0	0	0
rxn04433	SEED Model	0	0	0	0	0
rxn04432	SEED Model	0	0	0	0	0
rxn04431	SEED Model	0	0	0	0	0
rxn04430	SEED Model	0	0	0	0	0
rxn04429	SEED Model	0	0	0	0	0
rxn04428	SEED Model	0	0	0	0	1
rxn04427	SEED Model	0	0	0	0	0
rxn04426	SEED Model	0	0	0	0	0
rxn04425	SEED Model	0	0	0	0	0
rxn04424	SEED Model	0	0	0	0	0
rxn04423	SEED Model	0	0	0	0	0
rxn04422	SEED Model	0	0	0	0	0
rxn04420	SEED Model	0	0	0	0	0
rxn04421	SEED Model	0	0	0	0	0
rxn04419	SEED Model	0	0	0	0	0
rxn04418	SEED Model	0	0	0	0	0
rxn04417	SEED Model	0	0	0	0	0
rxn04416	SEED Model	0	0	0	0	0
rxn04415	SEED Model	0	0	0	0	0
rxn04413	SEED Model	0	0	0	0	0
rxn04414	SEED Model	0	0	0	0	0
rxn04412	SEED Model	0	0	0	1	0
rxn04411	SEED Model	0	0	0	0	0
rxn04410	SEED Model	0	0	0	0	0
rxn04408	SEED Model	0	0	0	0	0
rxn04409	SEED Model	0	0	0	0	0
rxn04407	SEED Model	0	0	0	0	0
rxn04406	SEED Model	0	0	0	0	0
rxn04405	SEED Model	0	0	0	0	0
rxn04403	SEED Model	0	0	0	0	0
rxn04404	SEED Model	0	0	0	0	0
rxn04401	SEED Model	0	0	0	0	0
rxn04402	SEED Model	0	0	0	0	0
rxn04400	SEED Model	0	0	0	0	0
rxn04399	SEED Model	0	0	0	0	0
rxn04398	SEED Model	0	0	0	0	0
rxn04397	SEED Model	0	0	0	0	0
rxn04396	SEED Model	0	0	0	0	0
rxn04395	SEED Model	0	0	0	0	0
rxn04394	SEED Model	0	0	0	0	0
rxn04393	SEED Model	0	0	0	1	0
rxn04392	SEED Model	0	0	0	1	1
rxn04390	SEED Model	0	0	0	0	0
rxn04391	SEED Model	0	0	0	0	0
rxn04389	SEED Model	0	0	0	0	0
rxn04388	SEED Model	0	0	0	0	0
rxn04386	SEED Model	0	0	0	0	0
rxn04387	SEED Model	0	0	0	1	0
rxn04385	SEED Model	0	0	0	0	0
rxn04384	SEED Model	0	0	0	0	0
rxn04383	SEED Model	0	0	0	0	0
rxn04382	SEED Model	0	0	0	0	0
rxn04381	SEED Model	0	0	0	0	0
rxn04380	SEED Model	0	0	0	0	0
rxn04379	SEED Model	0	0	0	0	0
rxn04378	SEED Model	0	0	0	0	0
rxn04377	SEED Model	0	0	0	0	0
rxn04376	SEED Model	0	0	0	0	0
rxn04374	SEED Model	1	1	1	0	0
rxn04375	SEED Model	0	0	0	0	0
rxn04373	SEED Model	0	0	0	0	0
rxn04370	SEED Model	0	0	0	1	1
rxn04369	SEED Model	0	0	0	0	0
rxn04368	SEED Model	0	0	0	0	0
rxn04366	SEED Model	0	0	0	0	0
rxn04367	SEED Model	0	0	0	0	0
rxn04365	SEED Model	0	0	0	0	0
rxn04364	SEED Model	0	0	0	0	0
rxn04363	SEED Model	0	0	0	0	0
rxn04361	SEED Model	0	0	0	0	0
rxn04362	SEED Model	0	0	0	0	0
rxn04360	SEED Model	0	0	0	0	0
rxn04359	SEED Model	0	0	0	0	0
rxn04357	SEED Model	0	0	0	0	0
rxn04358	SEED Model	0	0	0	0	0
rxn04356	SEED Model	0	0	0	0	0
rxn04354	SEED Model	0	0	0	0	0
rxn04355	SEED Model	0	0	0	0	0
rxn04353	SEED Model	0	0	0	0	0
rxn04352	SEED Model	0	0	0	0	0
rxn04351	SEED Model	0	0	0	0	0
rxn04350	SEED Model	0	0	0	0	0
rxn04349	SEED Model	0	0	0	0	0
rxn04347	SEED Model	0	0	0	0	0
rxn04348	SEED Model	0	0	0	0	0
rxn04346	SEED Model	0	0	0	0	0
rxn04345	SEED Model	0	0	0	0	0
rxn04344	SEED Model	0	0	0	0	0
rxn04343	SEED Model	0	0	0	0	0
rxn04342	SEED Model	0	0	0	0	0
rxn04341	SEED Model	0	0	0	0	0
rxn04340	SEED Model	0	0	0	0	0
rxn04339	SEED Model	0	0	0	0	0
rxn04337	SEED Model	0	0	0	0	0
rxn04338	SEED Model	0	0	0	0	0
rxn04336	SEED Model	0	0	0	0	0
rxn04335	SEED Model	0	0	0	0	0
rxn04334	SEED Model	0	0	0	0	0
rxn04333	SEED Model	0	0	0	0	0
rxn04332	SEED Model	0	0	0	0	0
rxn04331	SEED Model	0	0	0	0	0
rxn04330	SEED Model	0	0	0	0	0
rxn04329	SEED Model	0	0	0	0	0
rxn04328	SEED Model	0	0	0	0	0
rxn04327	SEED Model	0	0	0	0	0
rxn04326	SEED Model	0	0	0	0	0
rxn04325	SEED Model	0	0	0	0	0
rxn04324	SEED Model	0	0	0	0	0
rxn04323	SEED Model	0	0	0	0	0
rxn04321	SEED Model	0	0	0	0	0
rxn04322	SEED Model	0	0	0	0	0
rxn04320	SEED Model	0	0	0	0	0
rxn04318	SEED Model	0	0	0	0	0
rxn04319	SEED Model	0	0	0	0	0
rxn04317	SEED Model	0	0	0	0	0
rxn04316	SEED Model	0	0	0	0	0
rxn04315	SEED Model	0	0	0	0	0
rxn04314	SEED Model	0	0	0	0	0
rxn04313	SEED Model	0	0	0	0	0
rxn04312	SEED Model	0	0	0	0	0
rxn04311	SEED Model	0	0	0	0	0
rxn04310	SEED Model	0	0	0	0	0
rxn04309	SEED Model	0	0	0	0	0
rxn04308	SEED Model	0	0	0	0	0
rxn04307	SEED Model	0	0	0	0	0
rxn04306	SEED Model	0	0	0	0	0
rxn04305	SEED Model	0	0	0	0	0
rxn04304	SEED Model	0	0	0	0	0
rxn04303	SEED Model	0	0	0	1	0
rxn04301	SEED Model	0	0	0	0	0
rxn04302	SEED Model	0	0	0	1	0
rxn04300	SEED Model	0	0	0	0	0
rxn04299	SEED Model	0	0	0	0	0
rxn04298	SEED Model	0	0	0	0	0
rxn04297	SEED Model	0	0	0	0	0
rxn04295	SEED Model	0	0	0	1	0
rxn04296	SEED Model	0	0	0	0	0
rxn04294	SEED Model	0	0	0	0	0
rxn04293	SEED Model	0	0	0	0	0
rxn04292	SEED Model	0	0	0	0	0
rxn04291	SEED Model	0	0	0	1	0
rxn04290	SEED Model	0	0	0	0	0
rxn04289	SEED Model	0	0	0	0	0
rxn04287	SEED Model	0	0	0	0	0
rxn04288	SEED Model	0	0	0	0	0
rxn04286	SEED Model	0	0	0	0	0
rxn04285	SEED Model	0	0	0	0	0
rxn04284	SEED Model	0	0	0	0	0
rxn04283	SEED Model	0	0	0	0	0
rxn04282	SEED Model	0	0	0	0	0
rxn04281	SEED Model	0	0	0	0	0
rxn04280	SEED Model	0	0	0	0	0
rxn04279	SEED Model	0	0	0	0	0
rxn04278	SEED Model	0	0	0	0	0
rxn04277	SEED Model	0	0	0	0	0
rxn04276	SEED Model	0	0	0	0	0
rxn04275	SEED Model	0	0	0	0	0
rxn04274	SEED Model	0	0	0	0	0
rxn04273	SEED Model	0	0	0	0	0
rxn04272	SEED Model	0	0	0	0	0
rxn04271	SEED Model	0	0	0	0	0
rxn04270	SEED Model	0	0	0	0	0
rxn04269	SEED Model	0	0	0	0	0
rxn04268	SEED Model	0	0	0	0	0
rxn04267	SEED Model	0	0	0	0	0
rxn04266	SEED Model	0	0	0	0	0
rxn04265	SEED Model	0	0	0	0	0
rxn04264	SEED Model	0	0	0	0	0
rxn04263	SEED Model	0	0	0	0	0
rxn04262	SEED Model	0	0	0	0	0
rxn04261	SEED Model	0	0	0	0	0
rxn04259	SEED Model	0	0	0	0	0
rxn04260	SEED Model	0	0	0	0	0
rxn04258	SEED Model	0	0	0	0	0
rxn04257	SEED Model	0	0	0	0	0
rxn04256	SEED Model	0	0	0	0	0
rxn04254	SEED Model	0	0	0	0	0
rxn04255	SEED Model	0	0	0	0	0
rxn04253	SEED Model	0	0	0	0	0
rxn04251	SEED Model	0	0	0	0	0
rxn04252	SEED Model	0	0	0	0	0
rxn04250	SEED Model	0	0	0	0	0
rxn04249	SEED Model	0	0	0	0	0
rxn04247	SEED Model	0	0	0	0	0
rxn04248	SEED Model	0	0	0	0	0
rxn04246	SEED Model	0	0	0	0	0
rxn04244	SEED Model	0	0	0	0	0
rxn04245	SEED Model	0	0	0	0	0
rxn04243	SEED Model	0	0	0	0	0
rxn04241	SEED Model	0	0	0	0	0
rxn04242	SEED Model	0	0	0	0	0
rxn04240	SEED Model	0	0	0	0	0
rxn04239	SEED Model	0	0	0	0	0
rxn04238	SEED Model	0	0	0	0	0
rxn04237	SEED Model	0	0	0	0	0
rxn04236	SEED Model	1	1	1	1	0
rxn04235	SEED Model	1	1	1	1	0
rxn04234	SEED Model	0	0	0	0	0
rxn04232	SEED Model	0	0	0	0	0
rxn04233	SEED Model	0	0	0	0	0
rxn04230	SEED Model	0	0	0	0	0
rxn04231	SEED Model	0	0	0	0	0
rxn04227	SEED Model	0	0	0	0	0
rxn04228	SEED Model	0	0	0	0	0
rxn04229	SEED Model	0	0	0	0	0
rxn04224	SEED Model	0	0	0	0	0
rxn04225	SEED Model	0	0	0	0	0
rxn04226	SEED Model	0	0	0	0	0
rxn04223	SEED Model	0	0	0	0	0
rxn04222	SEED Model	0	0	0	0	0
rxn04220	SEED Model	0	0	0	0	0
rxn04221	SEED Model	0	0	0	0	0
rxn04219	SEED Model	0	0	0	0	0
rxn04218	SEED Model	0	0	0	0	0
rxn04217	SEED Model	0	0	0	0	0
rxn04216	SEED Model	0	0	0	0	0
rxn04214	SEED Model	0	0	0	0	0
rxn04215	SEED Model	0	0	0	0	0
rxn04213	SEED Model	0	0	0	0	0
rxn04212	SEED Model	0	0	0	0	0
rxn04211	SEED Model	0	0	0	0	0
rxn04210	SEED Model	0	0	0	0	0
rxn04209	SEED Model	0	0	0	0	0
rxn04207	SEED Model	0	0	0	0	0
rxn04208	SEED Model	0	0	0	0	0
rxn04206	SEED Model	0	0	0	0	0
rxn04204	SEED Model	0	0	0	0	0
rxn04205	SEED Model	0	0	0	0	0
rxn04202	SEED Model	0	0	0	0	0
rxn04203	SEED Model	0	0	0	0	0
rxn04200	SEED Model	0	0	0	0	0
rxn04201	SEED Model	0	0	0	0	0
rxn04199	SEED Model	0	0	0	0	0
rxn04197	SEED Model	0	0	0	0	0
rxn04198	SEED Model	0	0	0	0	0
rxn04196	SEED Model	0	0	0	0	0
rxn04194	SEED Model	0	0	0	0	0
rxn04195	SEED Model	0	0	0	0	0
rxn04193	SEED Model	0	0	0	0	0
rxn04192	SEED Model	0	0	0	0	0
rxn04191	SEED Model	0	0	0	0	0
rxn04190	SEED Model	0	0	0	0	0
rxn04189	SEED Model	0	0	0	0	0
rxn04188	SEED Model	0	0	0	0	0
rxn04187	SEED Model	0	0	0	0	0
rxn04186	SEED Model	0	0	0	0	0
rxn04185	SEED Model	0	0	0	0	0
rxn04184	SEED Model	0	0	0	0	0
rxn04183	SEED Model	0	0	0	0	0
rxn04182	SEED Model	0	0	0	0	0
rxn04181	SEED Model	0	0	0	0	0
rxn04180	SEED Model	0	0	0	0	0
rxn04179	SEED Model	0	0	0	0	0
rxn04178	SEED Model	0	0	0	0	0
rxn04177	SEED Model	0	0	0	0	0
rxn04176	SEED Model	0	0	0	0	0
rxn04175	SEED Model	0	0	0	0	0
rxn04174	SEED Model	0	0	0	0	0
rxn04173	SEED Model	0	0	0	0	0
rxn04171	SEED Model	0	0	0	0	0
rxn04170	SEED Model	0	0	0	0	0
rxn04169	SEED Model	0	0	0	0	0
rxn04168	SEED Model	0	0	0	0	0
rxn04167	SEED Model	0	0	0	0	0
rxn04166	SEED Model	0	0	0	0	0
rxn04165	SEED Model	0	0	0	0	0
rxn04163	SEED Model	0	0	1	1	1
rxn04164	SEED Model	0	0	1	1	1
rxn04162	SEED Model	0	0	0	0	0
rxn04161	SEED Model	0	0	1	1	1
rxn04160	SEED Model	0	0	0	0	0
rxn04158	SEED Model	0	0	0	0	0
rxn04159	SEED Model	0	0	1	1	1
rxn04157	SEED Model	0	0	0	0	0
rxn04156	SEED Model	0	0	0	0	0
rxn04155	SEED Model	0	0	0	0	0
rxn04154	SEED Model	0	0	0	0	0
rxn04153	SEED Model	0	0	0	0	0
rxn04151	SEED Model	0	0	0	0	0
rxn04152	SEED Model	0	0	0	0	0
rxn04150	SEED Model	0	0	0	0	0
rxn04149	SEED Model	0	0	0	0	0
rxn04148	SEED Model	0	0	0	0	0
rxn04147	SEED Model	0	0	0	0	0
rxn04146	SEED Model	0	0	0	0	0
rxn04144	SEED Model	0	0	0	0	0
rxn04145	SEED Model	0	0	0	0	0
rxn04143	SEED Model	0	1	0	0	0
rxn04142	SEED Model	0	0	0	0	0
rxn04141	SEED Model	0	0	0	0	0
rxn04140	SEED Model	0	0	0	0	0
rxn04139	SEED Model	0	0	0	0	0
rxn04138	SEED Model	0	0	0	0	0
rxn04137	SEED Model	0	0	0	0	0
rxn04136	SEED Model	0	0	0	0	0
rxn04135	SEED Model	0	0	0	0	0
rxn04134	SEED Model	0	0	0	0	0
rxn04133	SEED Model	0	0	0	1	0
rxn04132	SEED Model	0	0	0	0	0
rxn04131	SEED Model	0	0	0	0	0
rxn04129	SEED Model	0	0	0	0	0
rxn04130	SEED Model	0	0	0	0	0
rxn04127	SEED Model	0	0	0	0	0
rxn04128	SEED Model	0	0	0	0	0
rxn04126	SEED Model	0	0	0	0	0
rxn04125	SEED Model	0	0	0	0	0
rxn04123	SEED Model	0	0	0	0	0
rxn04124	SEED Model	0	0	0	0	0
rxn04122	SEED Model	0	0	0	0	0
rxn04121	SEED Model	0	0	0	0	0
rxn04119	SEED Model	0	0	0	0	0
rxn04120	SEED Model	0	0	0	0	0
rxn04118	SEED Model	0	0	0	0	0
rxn04116	SEED Model	0	0	0	0	0
rxn04117	SEED Model	0	0	0	0	0
rxn04115	SEED Model	0	0	0	0	0
rxn04114	SEED Model	0	0	0	0	0
rxn04113	SEED Model	1	1	1	1	1
rxn04112	SEED Model	0	0	0	0	0
rxn04111	SEED Model	0	0	0	0	0
rxn04110	SEED Model	0	0	0	0	0
rxn04109	SEED Model	0	0	0	0	0
rxn04108	SEED Model	0	0	0	0	0
rxn04107	SEED Model	0	0	0	0	0
rxn04106	SEED Model	0	0	0	0	0
rxn04105	SEED Model	0	0	0	0	0
rxn04103	SEED Model	0	0	0	0	0
rxn04104	SEED Model	0	0	0	0	0
rxn04102	SEED Model	0	0	0	0	0
rxn04100	SEED Model	0	0	0	0	0
rxn04101	SEED Model	0	0	0	0	0
rxn04099	SEED Model	0	0	0	0	0
rxn04098	SEED Model	0	0	0	0	0
rxn04097	SEED Model	0	0	0	0	0
rxn04096	SEED Model	0	0	0	0	0
rxn04095	SEED Model	0	0	0	1	0
rxn04094	SEED Model	0	0	0	0	0
rxn04093	SEED Model	0	0	0	0	0
rxn04092	SEED Model	0	0	0	0	0
rxn04090	SEED Model	0	0	0	0	0
rxn04091	SEED Model	0	0	0	0	0
rxn04089	SEED Model	0	0	0	0	0
rxn04088	SEED Model	0	0	0	0	0
rxn04087	SEED Model	0	0	0	0	0
rxn04085	SEED Model	0	0	0	0	0
rxn04086	SEED Model	0	0	0	0	0
rxn04083	SEED Model	0	0	0	0	0
rxn04084	SEED Model	0	0	0	0	0
rxn04082	SEED Model	1	1	1	1	0
rxn04080	SEED Model	0	0	0	0	0
rxn04081	SEED Model	0	0	0	0	0
rxn04079	SEED Model	0	0	0	0	0
rxn04078	SEED Model	0	0	0	0	0
rxn04077	SEED Model	0	0	0	0	0
rxn04076	SEED Model	0	0	0	0	0
rxn04075	SEED Model	0	0	0	0	0
rxn04074	SEED Model	0	0	0	0	0
rxn04073	SEED Model	0	0	0	0	0
rxn04072	SEED Model	1	1	1	0	1
rxn04071	SEED Model	0	0	0	0	0
rxn04070	SEED Model	0	0	0	0	1
rxn04069	SEED Model	0	0	0	0	0
rxn04068	SEED Model	0	0	0	0	0
rxn04067	SEED Model	0	0	0	0	0
rxn04066	SEED Model	0	0	0	0	0
rxn04065	SEED Model	0	0	0	0	0
rxn04064	SEED Model	0	0	0	0	0
rxn04063	SEED Model	0	0	0	0	0
rxn04062	SEED Model	0	0	0	0	0
rxn04061	SEED Model	0	0	0	0	0
rxn04059	SEED Model	0	0	0	0	0
rxn04060	SEED Model	0	0	0	0	0
rxn04058	SEED Model	0	0	0	0	0
rxn04057	SEED Model	0	0	0	0	0
rxn04056	SEED Model	0	0	0	0	0
rxn04055	SEED Model	0	0	0	0	0
rxn04054	SEED Model	0	0	0	0	0
rxn04052	SEED Model	0	0	0	0	0
rxn04053	SEED Model	0	0	0	0	0
rxn04051	SEED Model	0	0	0	0	0
rxn04050	SEED Model	0	0	0	0	0
rxn04048	SEED Model	0	0	0	0	0
rxn04049	SEED Model	0	0	0	0	0
rxn04047	SEED Model	0	0	0	0	0
rxn04046	SEED Model	0	0	0	0	0
rxn04044	SEED Model	0	0	0	0	0
rxn04045	SEED Model	0	0	0	0	0
rxn04043	SEED Model	0	0	0	0	0
rxn04042	SEED Model	0	0	0	0	0
rxn04041	SEED Model	0	0	0	0	0
rxn04040	SEED Model	0	0	0	0	0
rxn04039	SEED Model	0	0	0	0	0
rxn04038	SEED Model	0	0	0	0	0
rxn04037	SEED Model	0	0	0	0	0
rxn04036	SEED Model	0	0	0	0	0
rxn04035	SEED Model	0	0	0	0	0
rxn04034	SEED Model	0	0	0	0	0
rxn04033	SEED Model	0	0	0	0	0
rxn04032	SEED Model	0	0	0	0	0
rxn04031	SEED Model	0	0	0	0	0
rxn04030	SEED Model	0	0	0	0	0
rxn04029	SEED Model	0	0	0	0	0
rxn04027	SEED Model	0	0	0	0	0
rxn04028	SEED Model	0	0	0	0	0
rxn04026	SEED Model	0	0	0	0	0
rxn04025	SEED Model	0	0	0	0	0
rxn04024	SEED Model	0	0	0	0	0
rxn04022	SEED Model	0	0	0	0	0
rxn04023	SEED Model	0	0	0	0	0
rxn04021	SEED Model	0	0	0	0	0
rxn04020	SEED Model	0	0	0	0	0
rxn04019	SEED Model	0	0	0	0	0
rxn04018	SEED Model	0	0	0	0	0
rxn04017	SEED Model	0	0	0	0	0
rxn04016	SEED Model	0	0	0	0	0
rxn04015	SEED Model	0	0	0	0	0
rxn04013	SEED Model	0	0	0	0	0
rxn04014	SEED Model	0	0	0	0	0
rxn04012	SEED Model	0	0	0	0	0
rxn04011	SEED Model	0	0	0	0	0
rxn04010	SEED Model	0	0	0	0	0
rxn04009	SEED Model	0	0	0	0	0
rxn04008	SEED Model	0	0	0	0	0
rxn04007	SEED Model	0	0	0	0	0
rxn04006	SEED Model	0	0	0	0	0
rxn04005	SEED Model	0	0	0	0	0
rxn04004	SEED Model	0	0	0	0	0
rxn04003	SEED Model	0	0	0	0	0
rxn04002	SEED Model	0	0	0	0	0
rxn04001	SEED Model	0	0	0	0	0
rxn04000	SEED Model	0	0	0	0	0
rxn03999	SEED Model	0	0	0	0	0
rxn03998	SEED Model	0	0	0	0	0
rxn03997	SEED Model	0	0	0	0	0
rxn03996	SEED Model	0	0	0	0	0
rxn03995	SEED Model	0	0	0	0	0
rxn03994	SEED Model	0	0	0	0	0
rxn03993	SEED Model	0	0	0	0	0
rxn03992	SEED Model	0	0	0	0	0
rxn03991	SEED Model	0	0	1	1	1
rxn03990	SEED Model	0	1	1	1	1
rxn03989	SEED Model	0	0	0	1	0
rxn03988	SEED Model	0	0	0	0	0
rxn03987	SEED Model	0	0	0	0	0
rxn03986	SEED Model	0	0	0	0	0
rxn03984	SEED Model	0	0	0	0	0
rxn03985	SEED Model	0	0	0	0	0
rxn03983	SEED Model	1	0	0	1	0
rxn03981	SEED Model	0	0	0	0	0
rxn03982	SEED Model	0	0	0	0	0
rxn03980	SEED Model	0	0	0	0	0
rxn03979	SEED Model	0	0	0	0	0
rxn03978	SEED Model	0	0	0	0	0
rxn03977	SEED Model	0	0	0	0	0
rxn03976	SEED Model	0	0	0	0	0
rxn03975	SEED Model	0	0	0	0	0
rxn03974	SEED Model	0	0	0	0	0
rxn03973	SEED Model	0	0	0	0	0
rxn03972	SEED Model	0	0	0	0	0
rxn03971	SEED Model	0	0	0	1	0
rxn03970	SEED Model	0	0	0	0	0
rxn03969	SEED Model	0	0	0	0	0
rxn03968	SEED Model	0	0	0	0	0
rxn03967	SEED Model	0	0	0	0	0
rxn03966	SEED Model	0	0	0	0	0
rxn03965	SEED Model	0	0	0	0	0
rxn03964	SEED Model	0	0	0	0	0
rxn03963	SEED Model	0	0	0	0	0
rxn03962	SEED Model	0	0	0	0	0
rxn03961	SEED Model	0	0	0	0	0
rxn03960	SEED Model	0	0	0	0	0
rxn03959	SEED Model	0	0	0	0	0
rxn03958	SEED Model	1	1	0	0	1
rxn03957	SEED Model	0	0	0	0	0
rxn03956	SEED Model	0	0	0	0	0
rxn03955	SEED Model	0	0	0	0	0
rxn03954	SEED Model	0	0	0	0	0
rxn03953	SEED Model	0	0	0	0	0
rxn03952	SEED Model	0	0	0	0	0
rxn03951	SEED Model	0	0	0	0	0
rxn03947	SEED Model	0	0	0	0	0
rxn03948	SEED Model	0	0	0	0	0
rxn03946	SEED Model	0	0	0	0	0
rxn03945	SEED Model	0	0	0	0	0
rxn03944	SEED Model	0	0	0	0	0
rxn03943	SEED Model	0	0	0	0	0
rxn03942	SEED Model	0	0	0	0	0
rxn03941	SEED Model	0	0	0	0	0
rxn03940	SEED Model	0	0	0	0	0
rxn03939	SEED Model	0	0	0	0	0
rxn03937	SEED Model	0	0	0	0	0
rxn03938	SEED Model	0	0	0	0	0
rxn03936	SEED Model	0	0	0	0	0
rxn03935	SEED Model	0	0	0	0	0
rxn03934	SEED Model	0	0	0	0	0
rxn03933	SEED Model	0	0	0	0	0
rxn03932	SEED Model	0	0	0	0	0
rxn03931	SEED Model	0	0	0	0	0
rxn03928	SEED Model	0	0	0	0	0
rxn03929	SEED Model	0	0	0	0	0
rxn03927	SEED Model	0	0	0	0	0
rxn03926	SEED Model	0	0	0	0	0
rxn03925	SEED Model	0	0	0	0	0
rxn03924	SEED Model	0	0	0	0	0
rxn03923	SEED Model	0	0	0	1	0
rxn03922	SEED Model	0	0	0	0	0
rxn03920	SEED Model	0	0	0	0	0
rxn03921	SEED Model	0	0	0	0	0
rxn03919	SEED Model	0	0	0	0	0
rxn03918	SEED Model	0	0	1	0	0
rxn03917	SEED Model	0	0	0	0	0
rxn03916	SEED Model	0	0	1	0	0
rxn03915	SEED Model	0	0	0	0	0
rxn03914	SEED Model	0	0	0	0	0
rxn03913	SEED Model	0	0	1	0	0
rxn03912	SEED Model	0	0	0	0	0
rxn03911	SEED Model	0	0	0	0	0
rxn03910	SEED Model	1	1	0	0	1
rxn03909	SEED Model	1	1	1	1	1
rxn03908	SEED Model	1	1	0	0	1
rxn03907	SEED Model	1	1	0	0	1
rxn03906	SEED Model	0	0	0	0	0
rxn03905	SEED Model	0	0	0	0	0
rxn03904	SEED Model	1	1	1	1	1
rxn03903	SEED Model	0	0	0	0	0
rxn03902	SEED Model	0	0	0	0	0
rxn03900	SEED Model	0	0	0	0	0
rxn03901	SEED Model	1	1	1	1	1
rxn03899	SEED Model	0	0	0	0	0
rxn03898	SEED Model	0	0	0	0	0
rxn03897	SEED Model	0	0	0	0	0
rxn03896	SEED Model	0	0	0	0	0
rxn03895	SEED Model	0	0	0	0	0
rxn03894	SEED Model	0	0	0	0	0
rxn03893	SEED Model	0	0	0	0	0
rxn03892	SEED Model	0	0	1	1	0
rxn03891	SEED Model	0	0	0	0	0
rxn03890	SEED Model	0	0	0	0	0
rxn03889	SEED Model	0	0	0	0	0
rxn03887	SEED Model	0	0	0	0	0
rxn03888	SEED Model	0	0	0	0	0
rxn03886	SEED Model	0	0	0	0	0
rxn03885	SEED Model	0	0	0	0	0
rxn03884	SEED Model	0	0	0	0	0
rxn03883	SEED Model	0	0	0	0	0
rxn03881	SEED Model	0	0	0	0	0
rxn03882	SEED Model	0	0	0	0	0
rxn03880	SEED Model	0	0	0	0	0
rxn03878	SEED Model	0	0	0	0	0
rxn03879	SEED Model	0	0	0	0	0
rxn03877	SEED Model	0	0	0	0	0
rxn03876	SEED Model	0	0	0	0	0
rxn03875	SEED Model	0	0	0	0	0
rxn03874	SEED Model	1	1	1	1	0
rxn03873	SEED Model	0	0	0	0	0
rxn03872	SEED Model	0	0	0	0	0
rxn03871	SEED Model	0	0	0	0	0
rxn03870	SEED Model	0	0	0	0	0
rxn03869	SEED Model	0	0	0	0	0
rxn03868	SEED Model	0	0	0	0	0
rxn03867	SEED Model	0	0	0	0	0
rxn03866	SEED Model	0	0	0	0	0
rxn03865	SEED Model	1	0	1	1	1
rxn03864	SEED Model	0	0	0	0	0
rxn03863	SEED Model	0	0	0	0	0
rxn03862	SEED Model	0	0	0	0	0
rxn03861	SEED Model	1	1	1	1	0
rxn03860	SEED Model	0	0	0	0	0
rxn03859	SEED Model	0	0	0	0	0
rxn03858	SEED Model	0	0	0	0	0
rxn03857	SEED Model	0	0	0	0	0
rxn03855	SEED Model	0	0	0	0	0
rxn03856	SEED Model	0	0	1	0	0
rxn03853	SEED Model	0	0	0	0	0
rxn03854	SEED Model	0	0	0	0	0
rxn03851	SEED Model	0	0	0	0	0
rxn03852	SEED Model	0	0	0	0	0
rxn03850	SEED Model	0	0	0	0	0
rxn03849	SEED Model	0	0	0	0	0
rxn03848	SEED Model	0	0	0	0	0
rxn03847	SEED Model	0	0	0	0	0
rxn03846	SEED Model	0	0	0	0	0
rxn03845	SEED Model	0	0	0	0	0
rxn03844	SEED Model	0	0	0	0	0
rxn03843	SEED Model	0	0	0	0	0
rxn03842	SEED Model	1	0	0	0	0
rxn03841	SEED Model	0	1	1	0	0
rxn03840	SEED Model	0	1	1	0	0
rxn03839	SEED Model	0	0	0	0	0
rxn03838	SEED Model	0	0	0	0	0
rxn03837	SEED Model	0	0	0	0	0
rxn03836	SEED Model	0	0	0	0	0
rxn03834	SEED Model	0	0	0	0	0
rxn03835	SEED Model	0	0	0	0	0
rxn03833	SEED Model	0	0	0	0	0
rxn03832	SEED Model	0	0	0	0	0
rxn03830	SEED Model	0	0	0	0	0
rxn03831	SEED Model	0	0	0	0	0
rxn03829	SEED Model	0	0	0	0	0
rxn03828	SEED Model	0	0	0	0	0
rxn03827	SEED Model	0	0	0	0	0
rxn03826	SEED Model	0	0	0	0	0
rxn03825	SEED Model	0	0	0	0	0
rxn03823	SEED Model	0	0	0	0	0
rxn03824	SEED Model	0	0	0	0	0
rxn03821	SEED Model	0	0	0	0	0
rxn03822	SEED Model	0	0	0	0	0
rxn03820	SEED Model	0	0	0	0	0
rxn03818	SEED Model	0	0	0	0	0
rxn03819	SEED Model	0	0	0	0	0
rxn03817	SEED Model	0	0	0	0	0
rxn03816	SEED Model	0	0	0	0	0
rxn03815	SEED Model	0	0	0	0	0
rxn03814	SEED Model	0	0	0	0	0
rxn03813	SEED Model	0	0	0	0	0
rxn03811	SEED Model	0	0	0	0	0
rxn03812	SEED Model	0	0	0	0	0
rxn03810	SEED Model	0	0	0	0	0
rxn03809	SEED Model	0	0	0	0	0
rxn03808	SEED Model	0	0	0	0	0
rxn03806	SEED Model	0	0	0	0	0
rxn03807	SEED Model	0	0	0	0	0
rxn03805	SEED Model	0	0	0	0	0
rxn03804	SEED Model	0	0	0	0	0
rxn03803	SEED Model	0	0	0	0	0
rxn03802	SEED Model	0	0	0	0	0
rxn03801	SEED Model	0	0	0	0	0
rxn03800	SEED Model	0	0	0	0	0
rxn03799	SEED Model	0	0	0	0	0
rxn03798	SEED Model	1	1	1	1	1
rxn03797	SEED Model	0	0	0	0	0
rxn03795	SEED Model	0	0	0	0	0
rxn03796	SEED Model	0	0	0	0	0
rxn03794	SEED Model	0	0	0	0	0
rxn03793	SEED Model	0	0	0	0	0
rxn03792	SEED Model	0	0	0	0	0
rxn03791	SEED Model	0	0	0	0	0
rxn03790	SEED Model	0	0	0	0	0
rxn03787	SEED Model	0	0	0	0	0
rxn03789	SEED Model	0	0	0	0	0
rxn03786	SEED Model	0	0	0	0	0
rxn03785	SEED Model	0	0	0	0	0
rxn03784	SEED Model	0	0	0	0	0
rxn03783	SEED Model	0	0	0	0	0
rxn03781	SEED Model	0	0	0	0	0
rxn03782	SEED Model	0	0	0	0	0
rxn03780	SEED Model	0	0	0	0	0
rxn03779	SEED Model	0	0	0	0	0
rxn03777	SEED Model	0	0	0	0	0
rxn03775	SEED Model	0	0	0	0	0
rxn03776	SEED Model	0	0	0	0	0
rxn03774	SEED Model	0	0	0	0	0
rxn03773	SEED Model	0	0	0	0	0
rxn03772	SEED Model	0	0	0	0	0
rxn03771	SEED Model	0	0	0	0	0
rxn03770	SEED Model	0	0	0	0	0
rxn03769	SEED Model	0	0	0	0	0
rxn03767	SEED Model	0	0	0	0	0
rxn03768	SEED Model	0	0	0	0	0
rxn03766	SEED Model	0	0	0	0	0
rxn03765	SEED Model	0	0	0	0	0
rxn03764	SEED Model	0	0	0	0	0
rxn03763	SEED Model	0	0	0	0	0
rxn03762	SEED Model	0	0	0	0	0
rxn03761	SEED Model	0	0	0	0	0
rxn03760	SEED Model	0	0	0	0	0
rxn03759	SEED Model	0	0	0	0	0
rxn03758	SEED Model	0	0	0	0	0
rxn03757	SEED Model	0	0	0	0	0
rxn03756	SEED Model	0	0	0	0	0
rxn03755	SEED Model	0	0	0	0	1
rxn03754	SEED Model	0	0	0	0	1
rxn03753	SEED Model	0	0	0	0	0
rxn03752	SEED Model	0	0	0	0	0
rxn03751	SEED Model	0	0	0	0	0
rxn03750	SEED Model	0	0	0	0	0
rxn03749	SEED Model	0	0	0	0	0
rxn03748	SEED Model	0	0	0	0	0
rxn03747	SEED Model	0	0	0	0	0
rxn03746	SEED Model	0	0	0	0	0
rxn03745	SEED Model	0	0	0	0	0
rxn03744	SEED Model	0	0	0	0	0
rxn03743	SEED Model	0	0	0	0	0
rxn03742	SEED Model	0	0	0	0	0
rxn03741	SEED Model	0	0	0	0	0
rxn03740	SEED Model	0	0	0	0	0
rxn03739	SEED Model	0	0	0	0	0
rxn03738	SEED Model	0	0	0	0	0
rxn03737	SEED Model	0	0	0	0	0
rxn03736	SEED Model	0	0	0	0	0
rxn03735	SEED Model	0	0	0	0	0
rxn03734	SEED Model	0	0	0	0	0
rxn03733	SEED Model	0	0	0	0	0
rxn03732	SEED Model	0	0	0	0	0
rxn03731	SEED Model	0	0	0	0	0
rxn03730	SEED Model	0	0	0	0	0
rxn03729	SEED Model	0	0	0	0	0
rxn03728	SEED Model	0	0	0	0	0
rxn03727	SEED Model	0	0	0	0	0
rxn03726	SEED Model	0	0	0	0	0
rxn03725	SEED Model	0	0	0	0	0
rxn03724	SEED Model	0	0	0	0	0
rxn03723	SEED Model	0	0	0	0	0
rxn03722	SEED Model	0	0	0	0	0
rxn03721	SEED Model	0	0	0	0	0
rxn03720	SEED Model	0	0	0	0	0
rxn03719	SEED Model	0	0	0	0	0
rxn03718	SEED Model	0	0	0	0	0
rxn03717	SEED Model	0	0	0	0	0
rxn03716	SEED Model	0	0	0	0	0
rxn03715	SEED Model	0	0	0	0	0
rxn03714	SEED Model	0	0	0	0	0
rxn03713	SEED Model	0	0	0	0	0
rxn03712	SEED Model	0	0	0	0	0
rxn03711	SEED Model	0	0	0	0	0
rxn03710	SEED Model	0	0	0	0	0
rxn03709	SEED Model	0	0	0	0	0
rxn03708	SEED Model	0	0	0	0	0
rxn03707	SEED Model	0	0	0	0	0
rxn03706	SEED Model	0	0	0	0	0
rxn03705	SEED Model	0	0	0	0	0
rxn03704	SEED Model	0	0	0	0	0
rxn03703	SEED Model	0	0	0	0	0
rxn03702	SEED Model	0	0	0	0	0
[truncated: 12,125 more rows]

## Sheet: KEGG Maps
Supplementary Table S1: Metagenomic and nutritional data and output metabolic networks.
KEGGID	Name	Before solid diet	After solid diet	Score
941	Flavonoid biosynthesis	0	18	18
630	Glyoxylate and dicarboxylate metabolism	27	21	7.64706
130	Ubiquinone and other terpenoid-quinone biosynthesis	6	16	6.25
940	Phenylpropanoid biosynthesis	1	8	6.125
622	Xylene degradation	1	7	5.14286
[truncated: 98 more rows]
