# Supplementary material for: Adaptation of the Human Gut Microbiota Metabolic Network During the First Year After Birth
Source: Front Microbiol. 2019 Apr 24;10:848. doi: 10.3389/fmicb.2019.00848 (PMC6491881; doi:10.3389/fmicb.2019.00848)
Supplement: Supplementary file 2 [file Data_Sheet_1.ZIP]

Archive with 23 entries (21 files):
- main.m
- scripts/bonusModuleCoverage.m
- scripts/buildCustomAutoCompletionByECModel_vNutrients.m
- scripts/buildLACModel.m
- scripts/combineSuboptimalSolutions.m
- scripts/customAutoCompletionByEC_v2.m
- scripts/deleteInorganicInputs.m
- scripts/findMediumCompundsInputsBounds.m
- scripts/getModuleCoverage.m
- scripts/getObjectiveFunction.m
- scripts/getUnbalancedFluxesNut.m
- scripts/HMLDK2Number.m
- scripts/HMLDK2Reactions.m
- scripts/LinearAutoCompletion.m
- scripts/modifyLACModel_ConflictiveOutputs2D.m
- scripts/newSEEDNetwork.m
- scripts/reconstructMicrobiota.m
- data/input/consensus_baby_HMLDK.mat
- data/input/exchanges_context.mat
- data/input/ModuleMatrix.mat
- data/input/SEEDNetworkBasis.mat
- data/output/
- data/output/
