# Supplementary material for: Adaptation of the Human Gut Microbiota Metabolic Network During the First Year After Birth
Source: Front Microbiol. 2019 Apr 24;10:848. doi: 10.3389/fmicb.2019.00848 (PMC6491881; doi:10.3389/fmicb.2019.00848)
Supplement: Supplementary file 2 [file Data_Sheet_1.ZIP › main.m]

% main.m
% 
% Author: �lvaro Fuertes, I�igo Apaolaza, Francisco J. Planes
% Email: afuertes92@gmail.com

clear all
close all
clc

% Include Cplex path here
%addpath()

% Add the path to the functions
addpath(fullfile('.', 'scripts'));

% Load the data
% The Seed Model metabolic network
load(fullfile('.', 'data', 'input', 'SEEDNetworkBasis.mat'));

% Consensus data per time step and enzyme discretization into sets required in Tobalina et al., 2015
load(fullfile('.', 'data', 'input', 'consensus_baby_HMLDK.mat'));

% Information about input and output exchange reactions
load(fullfile('.', 'data', 'input', 'exchanges_context.mat'));

% Reaction weighting using KEGG modules, as detailed in Tobalina et al., 2015.
load(fullfile('.', 'data', 'input', 'ModuleMatrix.mat'));

% Numeric code for enzyme discretization
Consensus_Baby_HMLDK=HMLDK2Number(Consensus_Baby_HMLDK);

% Delete inorganic inputs from the list of the exchange reactions
Exchanges_Context = deleteInorganicInputs(Exchanges_Context, Network);

% Add exchange reactions to the SEED Model metabolic network
newNetwork=newSEEDNetwork(Network,Exchanges_Context);

% Delete all the biomass equations except for the one used in Tobalina et al., 2015
biomass_selected_code = 'rxn12834';
index_biomass=find(~cellfun('isempty',strfind(Network.name_of_reactions,'rxn12834')));
bio=~cellfun('isempty',strfind(Network.rxndata.name,'biom')) | ~cellfun('isempty',strfind(Network.rxndata.name,'Biom'));
nobio=find(~cellfun('isempty',strfind(Network.rxndata.name,'used to group lipid')));
bio(nobio)=0;
bio(index_biomass)=0; 
Network.S(:,bio)=0;
newNetwork.S(:,bio)=0;

% Delete all the exchanges originally inherited by the SEED Model and not included in the growth medium
Network.S(:,Exchanges_Context.SEEDInOut.positionreact)=0; 
newNetwork.S(:,Exchanges_Context.SEEDInOut.positionreact)=0;
Exchanges_Context.SEEDInOut.positionmet(1:end)=0;

% Identify unbalanced fluxes as required in Tobalina et al., 2015
atom_list = {'C';
    'Mg';
    'S';
    'Ca';
    'Cl';
    'K';
    'P';
    'N';
    'Fe'};
limited_flux = getUnbalancedFluxesNut(Network, atom_list,newNetwork);
limited_flux.vf(index_biomass) = false;
limited_flux.vb(index_biomass) = false;

% Reconstruction
for j=1:8
    EC_list=Network.ECs(Consensus_Baby_HMLDK(:,j)==4);
    [included_rxn{j}, time{j}] = reconstructMicrobiota(Network,newNetwork,Exchanges_Context,...
    index_biomass, EC_list,ModuleMatrix,Consensus_Baby_HMLDK,limited_flux,j);
end

recon_sol=struct();
recon_sol.reconstruction=included_rxn;
recon_sol.time=time;
recon_sol.Exchanges_Context=Exchanges_Context;
recon_sol.Network=Network;
recon_sol.newNetwork=newNetwork;
recon_sol.Consensus_Baby_HMLDK=Consensus_Baby_HMLDK;

% Final reconstruction for each time period
% 1 week
reconMerge(:,1)=recon_sol.reconstruction{1}.final;
% 1 month
reconMerge(:,2)=recon_sol.reconstruction{2}.final | recon_sol.reconstruction{3}.final;
% 3 months
reconMerge(:,3)=recon_sol.reconstruction{4}.final | recon_sol.reconstruction{5}.final;
% 7 months
reconMerge(:,4)=recon_sol.reconstruction{6}.final | recon_sol.reconstruction{7}.final;
% 1 year
reconMerge(:,5)=recon_sol.reconstruction{8}.final;
recon_sol.Merged=reconMerge;

% Save the results
filename=fullfile('.', 'data', 'output', 'reconstruction.mat');
save(filename,'recon_sol');
