# Supplementary material for: Adaptation of the Human Gut Microbiota Metabolic Network During the First Year After Birth
Source: Front Microbiol. 2019 Apr 24;10:848. doi: 10.3389/fmicb.2019.00848 (PMC6491881; doi:10.3389/fmicb.2019.00848)
Supplement: Supplementary file 2 [file Data_Sheet_1.ZIP › scripts/bonusModuleCoverage.m]

function [bonus]= bonusModuleCoverage(reactions_HMLDK_D,moduleCoverage,ModuleMatrix)

% bonusModeuleCoverage.m
% 
% Author: �lvaro Fuertes
% Email: afuertes92@gmail.com

moduleCoverage(isnan(moduleCoverage))=0;
bonus=zeros(1,length(ModuleMatrix.rxn));
pos_D=find(reactions_HMLDK_D);
for i=1:length(pos_D)
    prueba=ModuleMatrix.rxn_module(pos_D(i),:).*moduleCoverage;
    bonus(pos_D(i))=sum(prueba)/length(find(prueba));
end
bonus(isnan(bonus))=0;
bonus=90*bonus;
end
