# Supplementary material for: Adaptation of the Human Gut Microbiota Metabolic Network During the First Year After Birth
Source: Front Microbiol. 2019 Apr 24;10:848. doi: 10.3389/fmicb.2019.00848 (PMC6491881; doi:10.3389/fmicb.2019.00848)
Supplement: Supplementary file 2 [file Data_Sheet_1.ZIP › scripts/buildCustomAutoCompletionByECModel_vNutrients.m]

function StructModel = buildCustomAutoCompletionByECModel_vNutrients(StructMetabolicNetwork, oldStructMetabolicNetwork, EC_list, maxflux,NutrientsContext,j)

% buildCustomAutoCompletionByECModel_vNutrients.m
% 
% Author: Luis Tobalina and �lvaro Fuertes
% Email: afuertes92@gmail.com

if ~isfield(oldStructMetabolicNetwork, 'ECs')
    ME = MException('InputError', 'StructMetabolicNetwork must contain a field named ECs');
    throw(ME);
end
if ~isfield(oldStructMetabolicNetwork, 'ReactEC')
    ME = MException('InputError', 'StructMetabolicNetwork must contain a field named ReactEC');
    throw(ME);
end

posEC = find(ismember(oldStructMetabolicNetwork.ECs, EC_list));
nEC = length(posEC);
nNutEC = length(find(NutrientsContext.inputs.diffExp{j}));
rxn_with_z = find(sum(abs(oldStructMetabolicNetwork.ReactEC(:, posEC)), 2)~=0);
nz = length(rxn_with_z);
nzNut=length(find(NutrientsContext.inputs.diffExp{j}));

[ncomp, nreact] = size(StructMetabolicNetwork.S);

% Decision variables
nvar = 2*nreact + 2*nz + 2*nzNut;

vf = 1:nreact;
vb = vf(end) + (1:nreact);
if nz~=0
    zf = vb(end) + (1:nz);
    zb = zf(end) + (1:nz);
elseif nzNut~=0
    zf=[];
    zb=[];
    zNutf=vb(end)+(1:nzNut);
    zNutb = zNutf(end)+(1:nzNut);
    ec =[];
    ecNut = zNutb(end) + (1:nNutEC);
end
if nzNut~=0 & nz~=0
    zNutf = zb(end) + (1:nzNut);
    zNutb = zNutf(end)+(1:nzNut);
    ec = zNutb(end) + (1:nEC);
    ecNut = ec(end) + (1:nNutEC);
elseif nzNut==0 & nz~=0
    ec=zb(end) + (1:nEC);
    zNutf=[];
    zNutb=[];
    ecNut=[];
end

% Initialization of the problem limits and objective function
lb(vf,1) = 0;
lb(vb,1) = 0;
lb(zf,1) = 0;
lb(zb,1) = 0;
if nzNut~=0
    lb(zNutf,1) = 0;
    lb(zNutb,1) = 0;
    lb(ecNut,1) = 0;
end
lb(ec,1) = 0;


ub(vf,1) = 1*maxflux;
ub(vb,1) = 1*maxflux;
ub(zf,1) = 1;
ub(zb,1) = 1;
if nzNut~=0
    ub(zNutf,1)=1;
    ub(zNutb,1)=0;
    ub(ecNut,1) = 1;
end
ub(ec,1) = 1;

f=zeros(nvar,1);

tipo(vf) = 'C';
tipo(vb) = 'C';
tipo(zf) = 'B';
tipo(zb) = 'B';
if nzNut~=0
    tipo(zNutf) = 'B';
    tipo(zNutb) = 'B';
    tipo(ecNut) = 'C';
end
tipo(ec) = 'C';

%% Constraints
% Stoichiometric restrictions
rcomp = (1:ncomp);
rzfvf1 = rcomp(end) + (1:(nz+nzNut));
rzfvf2 = rzfvf1(end) + (1:(nz+nzNut));
rzbvb1 = rzfvf2(end) + (1:(nz+nzNut));
rzbvb2 = rzbvb1(end) + (1:(nz+nzNut));
rreversible = rzbvb2(end) + (1:(nz+nzNut));

rEC = rreversible(end) + (1:nEC);
if nNutEC~=0
    if nz==0
        rECNut = rreversible(end) + (1:nNutEC);
    else
        rECNut = rEC(end) + (1:nNutEC);
    end
    nrest = rECNut(end); %number of restrictions
else
    nrest = rEC(end);
    rECNut=[];
end

% Constraint initializtion
nnon_zeros = nnz(StructMetabolicNetwork.S);
A = spalloc(nrest, nvar, 2*nnon_zeros + 2*4*(nz+nzNut) + (nEC+nNutEC)*(nz+nzNut) + nEC + nNutEC);
lhs = zeros(nrest,1);
rhs = zeros(nrest,1);

% LP1 for internal metabolites
A(rcomp, vf) = StructMetabolicNetwork.S;
A(rcomp, vb) = -StructMetabolicNetwork.S;
vInpf=vf(StructMetabolicNetwork.lenOrig+1:StructMetabolicNetwork.lenOrig+StructMetabolicNetwork.lenInputs);
vOutf=vf(StructMetabolicNetwork.lenOrig+StructMetabolicNetwork.lenInputs+1:StructMetabolicNetwork.lenOrig+StructMetabolicNetwork.lenInputs+StructMetabolicNetwork.lenOutputs);
vInpb=vInpf+vOutf(end);
vOutb=vOutf+vOutf(end);

if nz==0
    rxn_with_z=[];
end

% Relation between vf and zf in forward direction
idx1 = sub2ind(size(A), rzfvf1, [vf(rxn_with_z) vInpf(NutrientsContext.inputs.diffExp{j})]);
idx2 = sub2ind(size(A), rzfvf1, [zf zNutf]);
A(idx1) = 1;
A(idx2) = -maxflux; 
lhs(rzfvf1) = -inf;
rhs(rzfvf1) = 0;

% Relation between vf and zf in backward direction
idx1 = sub2ind(size(A), rzfvf2, [vf(rxn_with_z) vInpf(NutrientsContext.inputs.diffExp{j})]);
A(idx1) = 1;
idx2 = sub2ind(size(A), rzfvf2, [zf zNutf]);
A(idx2) = -1; 
lhs(rzfvf2) = 0;
rhs(rzfvf2) = inf;

% Relation between vb and zb in forward direction
idx1 = sub2ind(size(A), rzbvb1, [vb(rxn_with_z) vInpb(NutrientsContext.inputs.diffExp{j})]);
idx2 = sub2ind(size(A), rzbvb1, [zb zNutb]);
A(idx1) = 1;
A(idx2) = -maxflux; 
lhs(rzbvb1) = -inf;
rhs(rzbvb1) = 0;

% Relation between vb and zb in backward direction
idx1 = sub2ind(size(A), rzbvb2, [vb(rxn_with_z) vInpb(NutrientsContext.inputs.diffExp{j})]);
A(idx1) = 1;
idx2 = sub2ind(size(A), rzbvb2, [zb zNutb]);
A(idx2) = -1; 
lhs(rzbvb2) = 0;
rhs(rzbvb2) = inf;

% Reversibility constraint with zf and zb
idx1 = sub2ind(size(A), rreversible, [zf zNutf]);
A(idx1) = 1;
idx2 = sub2ind(size(A), rreversible, [zb zNutb]);
A(idx2) = 1; 
lhs(rreversible) = 0;
rhs(rreversible) = 1;

for i = 1:nEC
    tmp_posRxn = find(oldStructMetabolicNetwork.ReactEC(:,posEC(i))~=0);
    pos = find(ismember(rxn_with_z, tmp_posRxn));
    A(rEC(i), zf(pos)) = 1;
    A(rEC(i), zb(pos)) = 1;
    A(rEC(i), ec(i)) = 1;
end
lhs(rEC) = 1;
rhs(rEC) = inf;

if nNutEC~=0 
    for i=1:nNutEC
        A(rECNut(i), zNutf(i)) = 1;
        A(rECNut(i), zNutb(i)) = 1;
        A(rECNut(i), ecNut(i)) = 1;  
    end
    lhs(rECNut) = 1;
    rhs(rECNut) = inf;
end

%% Return the model
StructModel.lb   = lb;
StructModel.ub   = ub;
StructModel.f    = f;
StructModel.type = tipo;

StructModel.vf = vf;
StructModel.vb = vb;
StructModel.zf = zf;
StructModel.zb = zb;
StructModel.zNutf=zNutf;
StructModel.zNutb=zNutb;
StructModel.ec = ec;
StructModel.ecNut=ecNut;

StructModel.A   = A;
StructModel.lhs = lhs;
StructModel.rhs = rhs;

StructModel.r_index.rcomp = rcomp;
StructModel.r_index.rzfvf1 = rzfvf1;
StructModel.r_index.rzfvf2 = rzfvf2;
StructModel.r_index.rzbvb1 = rzbvb1;
StructModel.r_index.rzbvb2 = rzbvb2;
StructModel.r_index.rreversible = rreversible;
StructModel.r_index.rEC = rEC;
StructModel.r_index.rEcNut= rECNut;
end
