# Supplementary material for: Adaptation of the Human Gut Microbiota Metabolic Network During the First Year After Birth
Source: Front Microbiol. 2019 Apr 24;10:848. doi: 10.3389/fmicb.2019.00848 (PMC6491881; doi:10.3389/fmicb.2019.00848)
Supplement: Supplementary file 2 [file Data_Sheet_1.ZIP › scripts/buildLACModel.m]

% StructModel = buildLACModel(StructMetabolicNetwork, index_biomass, maxflux, minbiomassflux)
%
%   Custom Network Auto Completion Linear Model
%
% StructMetabolicNetwork: structure containing metabolic network
% index_biomass: index of the biomass reaction
% maxflux: maximum flux for every reaction (a single number)
% minbiomassflux: minimum biomass flux to be forced
%

% Author: Luis Tobalina
% Date: 10-10-2012
% 18-10-2012: included the possibility to input the bounds for S�v
% 26-10-2012: included the possibility to input the penalty values
% 29-10-2012: modified from customAutoCompletion3 to
% customLinearAutoCompletion. Now the problem is an LP with the reaction
% split done.
% 6-11-2012: taken out of the main function so that flux bounds can be
% modified afterwards
% 10-11-2012: modified from buildCustomLinearAutoCompletionModel2() to make
% the code more modular. The objective function is not assigned now in this
% step. The mass bounds are not set in this step either. maxflux and
% minbiomassflux can be now inputed

function StructModel = buildLACModel(StructMetabolicNetwork, index_biomass, maxflux, minbiomassflux)

% maxflux = 1000;
% minbiomassflux = 100; %1e-3;

posrev = (StructMetabolicNetwork.rever == 1);
posirrev = (StructMetabolicNetwork.rever == 0);
nirrev = sum(posirrev);

ncomp  = length(StructMetabolicNetwork.S(:,1)); %number of compounds
nreact = length(StructMetabolicNetwork.S(1,:)); %number of reactions


% -------------------------------------------------------------------------
% Decission variables
nvar = 2*nreact; %total number of decission variables 

%continuo='C';

vf = 1:nreact; %flux decision variable (in forward direction)
vb = vf(end) + (1:nreact); %flux decision variable (in backward direction)

% -------------------------------------------------------------------------
% initialization of the problem limits and objective function
lb(vf,1) = 0; %lower bound for decision variables
lb(vb,1) = 0; %lower bound for decision variables

ub(vf,1) = 1*maxflux; %upper bound for decision variables
ub(vb,1) = 1*maxflux; %upper bound for decision variables
ub(vb(index_biomass),1) = 0;

f = zeros(nvar,1); %objective function column vector memory reservation

tipo(vf) = 'C'; %continuous variable type 
tipo(vb) = 'C'; %continuous variable type 


%% Restrictions

% -------------------------------------------------------------------------
% Stoichiometric restrictions
rcomp = (1:ncomp);
rbiomass = rcomp(end) + 1;

% -------------------------------------------------------------------------
nrest = rbiomass(end); %number of restrictions

% -------------------------------------------------------------------------
% Restriction initializtion
nnon_zeros = nnz(StructMetabolicNetwork.S); %number of nonzero elements estimation in A
A = spalloc(nrest, nvar, 2*nnon_zeros + 2);
lhs = zeros(nrest,1); %left-hand-side column vector
rhs = zeros(nrest,1); %rigth-hand-side column vector

% -------------------------------------------------------------------------
% LP1 for internal metabolites
A(rcomp, vf) = StructMetabolicNetwork.S;
A(rcomp, vb) = -StructMetabolicNetwork.S;
% lhs(rcomp) = 0;
% rhs(rcomp) = 0;


% minimum biomass flux
A(rbiomass, vf(index_biomass)) = 1;
lhs(rbiomass) = minbiomassflux;
rhs(rbiomass) = inf;


%% Return the model
StructModel.lb   = lb;
StructModel.ub   = ub;
StructModel.f    = f;
StructModel.type = tipo;

StructModel.vf = vf;
StructModel.vb = vb;

StructModel.A   = A;
StructModel.lhs = lhs;
StructModel.rhs = rhs;


StructModel.r_index.rcomp = rcomp;
StructModel.r_index.rbiomass = rbiomass;
