# Supplementary material for: Adaptation of the Human Gut Microbiota Metabolic Network During the First Year After Birth
Source: Front Microbiol. 2019 Apr 24;10:848. doi: 10.3389/fmicb.2019.00848 (PMC6491881; doi:10.3389/fmicb.2019.00848)
Supplement: Supplementary file 2 [file Data_Sheet_1.ZIP › scripts/combineSuboptimalSolutions.m]

function [active, extra_solution_idx] = combineSuboptimalSolutions(active_matrix, active_previous, is_high, is_low)

% combineSuboptimalSolutions.m
% 
% Author: Luis Tobalina
% Email: 

active_matrix(active_previous,:) = false;
high_sum = sum(active_matrix(is_high, :), 1);
low_sum = sum(active_matrix(is_low, :), 1);

% Only select solutions where at least one high reaction has been activated and no absent reactions have been activated
extra_solution_idx = high_sum>0 & low_sum==0;
active = sum(active_matrix(:, extra_solution_idx), 2)>0;
end
