# Supplementary material for: Adaptation of the Human Gut Microbiota Metabolic Network During the First Year After Birth
Source: Front Microbiol. 2019 Apr 24;10:848. doi: 10.3389/fmicb.2019.00848 (PMC6491881; doi:10.3389/fmicb.2019.00848)
Supplement: Supplementary file 2 [file Data_Sheet_1.ZIP › scripts/customAutoCompletionByEC_v2.m]

% [vf, vb] = customAutoCompletionByEC_v2(StructModel)
%
%   Custom Network Auto Completion that tries to force the EC numbers
%   included in the draft reconstruction
%
% StructModel: structure containing the model
%
%
% Author: Luis Tobalina & �lvaro Fuertes
% Email: afuertes92@gmail.com
% Date: 7-01-2013
% 31-05-2013: added new variable for each ec that should be active in the
% model building function so that cplex.refineConflict() is not needed
% anymore
%01-06-2016: moddified f for Exchanges Inputs (�lvaro Fuertes)

function [vf, vb, Solution] = customAutoCompletionByEC_v2(StructModel)

% use the following function to build the model
% StructModel = buildCustomAutoCompletionByECModel_v2(StructMetabolicNetwork, EC_list, maxflux);

% add penalty to 'ec' variables equal to the maximum penalty
if ~isempty(StructModel.ec)
    StructModel.f(StructModel.ec(1):length(StructModel.ub)) = max(StructModel.f);
else
    StructModel.f(StructModel.ecNut(1):length(StructModel.ub)) = max(StructModel.f);
end

%% initialize problem's limits and objective function
cplex=Cplex('p1'); %Cplex initialization
cplex.Param.output.clonelog.Cur = 0; % do not create clone.log files

cplex.Model.sense='minimize'; %problem tipe (minimization/maximization
cplex.addCols(StructModel.f, [], StructModel.lb, StructModel.ub, StructModel.type); %variable initialization

%% give restrictions to Cplex
cplex.Model.A   = StructModel.A;
cplex.Model.lhs = StructModel.lhs;
cplex.Model.rhs = StructModel.rhs;
% cplex.Param.mip.strategy.heuristicfreq.Cur=-1; % seem better with this
% commented for obtaining a first solution fast

% cplex.Param.mip.pool.intensity.Cur = 1; % mild: generate few solutions quickly
% cplex.Param.mip.limits.solutions.Cur = 1; % mixed integer solutions limit
% cplex.Param.mip.strategy.subalgorithm.Cur = 4; %barrier algorithm seems to work best, but incurs in memory problems
% cplex.Param.mip.strategy.startalgorithm.Cur = 4;

% cplex.DisplayFunc = []; %do not print iteration information

%% Solve

% v = StructModel.v;
% z = StructModel.z;

fprintf('Performing Custom Auto Completion...\n');

%--- solve
cplex.solve();
%---

Solution = cplex.Solution;
%if the problem is infeasible, jump to the next iteration
if cplex.Solution.status == 103
    fprintf('Problem is infeasible.\n')
    % z = NaN;
    vf = NaN;
    vb = NaN;
else
    fprintf('Solution found.\n')
    % z = cplex.Solution.x(z);
    vf = cplex.Solution.x(StructModel.vf);
    vb = cplex.Solution.x(StructModel.vb);
end


fprintf('\nDone!\n');
