# Supplementary material for: Adaptation of the Human Gut Microbiota Metabolic Network During the First Year After Birth
Source: Front Microbiol. 2019 Apr 24;10:848. doi: 10.3389/fmicb.2019.00848 (PMC6491881; doi:10.3389/fmicb.2019.00848)
Supplement: Supplementary file 2 [file Data_Sheet_1.ZIP › scripts/deleteInorganicInputs.m]

function NutrientsContext = deleteInorganicInputs(NutrientsContext,Network)

% deleteInorganicInputs.m
% 
% Author: �lvaro Fuertes
% Email: afuertes92@gmail.com

mediumInputs={'cpd00254[e]'};
mediumInputs(2,1)={'cpd00048[e]'};
mediumInputs(3,1)={'cpd00209[e]'};
mediumInputs(4,1)={'cpd00013[e]'};
mediumInputs(5,1)={'cpd10516[e]'};
mediumInputs(6,1)={'cpd00099[e]'};
mediumInputs(7,1)={'cpd00063[e]'};
mediumInputs(8,1)={'cpd00205[e]'};
mediumInputs(9,1)={'cpd00009[e]'};
mediumInputs(10,1)={'cpd00001[e]'};
mediumInputs(11,1)={'cpd00007[e]'};

inE=Network.name_of_compounds(NutrientsContext.inputs.posInSEED);
inorganic=find(ismember(inE,mediumInputs));
for j=1:8
    NutrientsContext.inputs.flux{j}(inorganic)=0;
    NutrientsContext.inputs.diffExp{j}(inorganic)=0;
end
