# Supplementary material for: Adaptation of the Human Gut Microbiota Metabolic Network During the First Year After Birth
Source: Front Microbiol. 2019 Apr 24;10:848. doi: 10.3389/fmicb.2019.00848 (PMC6491881; doi:10.3389/fmicb.2019.00848)
Supplement: Supplementary file 2 [file Data_Sheet_1.ZIP › scripts/findMediumCompundsInputsBounds.m]

function [met_mass_bounds,outputs2Block]=findMediumCompundsInputsBounds(Network,NutrientsContext,j)

% findMediumCompundsInputsBounds.m
% Stedy-state is not applied to this list of inorganic compounds
% Output exchange reactions for these inorganic compounds are deleted
% Author: �lvaro Fuertes
% Email: afuertes92@gmail.com

mediumInputs={'cpd00254[e]'};
mediumInputs(2,1)={'cpd00048[e]'};
mediumInputs(3,1)={'cpd00209[e]'};
mediumInputs(4,1)={'cpd00013[e]'};
mediumInputs(5,1)={'cpd10516[e]'};
mediumInputs(6,1)={'cpd00099[e]'};
mediumInputs(7,1)={'cpd00063[e]'};
mediumInputs(8,1)={'cpd00205[e]'};
mediumInputs(9,1)={'cpd00009[e]'};
mediumInputs(10,1)={'cpd00001[e]'};
mediumInputs(11,1)={'cpd00007[e]'};

inE=Network.name_of_compounds(NutrientsContext.inputs.posInSEED);
inE=inE(NutrientsContext.inputs.flux{j}>0);
possibleInputs=setdiff(mediumInputs,inE);
posPossibleInputs=find(ismember(Network.name_of_compounds,possibleInputs));
met_mass_bounds=zeros(size(Network.S,1),1);
met_mass_bounds(posPossibleInputs)=-100;

outE=Network.name_of_compounds(NutrientsContext.outputs.posInSEED);
outputs2Block=ismember(outE,mediumInputs);
end
