# Supplementary material for: Adaptation of the Human Gut Microbiota Metabolic Network During the First Year After Birth
Source: Front Microbiol. 2019 Apr 24;10:848. doi: 10.3389/fmicb.2019.00848 (PMC6491881; doi:10.3389/fmicb.2019.00848)
Supplement: Supplementary file 2 [file Data_Sheet_1.ZIP › scripts/getModuleCoverage.m]

% [coverage] = getModuleCoverage(rxn_list, ModuleMatrix)
%
%   Get the module coverage by the reactions present in rxn_list.
%
%
% Author: Luis Tobalina
% Date: 15-11-2012

function [moduleCoverage] = getModuleCoverage(rxn_list, ModuleMatrix)

nreact = length(rxn_list);

max_react = sum(ModuleMatrix.rxn_module,1);

% find position of reactions provided in rxn_list
represented_reactions = find(ismember(ModuleMatrix.rxn, rxn_list));

represented_reactions = unique(represented_reactions);

represented_modules = sum(ModuleMatrix.rxn_module(represented_reactions, :));

moduleCoverage = represented_modules./max_react;
end
