# Supplementary material for: Adaptation of the Human Gut Microbiota Metabolic Network During the First Year After Birth
Source: Front Microbiol. 2019 Apr 24;10:848. doi: 10.3389/fmicb.2019.00848 (PMC6491881; doi:10.3389/fmicb.2019.00848)
Supplement: Supplementary file 2 [file Data_Sheet_1.ZIP › scripts/getObjectiveFunction.m]

function StructModel = getObjectiveFunction(Network,newNetwork,ModuleMatrix,reactions_num,StructModel)

% getObjectiveFunction.m
% 
% Author: �lvaro Fuertes
% Email: afuertes92@gmail.com

reactions_HMLDK_H=reactions_num(1:newNetwork.lenOrig)==3;
rxn_list=Network.rxns(reactions_HMLDK_H);
reactions_HMLDK_D=reactions_num(1:newNetwork.lenOrig)==0;
moduleCoverage = getModuleCoverage(rxn_list, ModuleMatrix);
bonus = bonusModuleCoverage(reactions_HMLDK_D,moduleCoverage,ModuleMatrix);

indOrigF=1:newNetwork.lenOrig;
indInF=indOrigF(end)+1:indOrigF(end)+newNetwork.lenInputs;
indOutF=indInF(end)+1:indInF(end)+newNetwork.lenOutputs;
indOrigB=indOrigF+indOutF(end);
indInB=indInF+indOutF(end);
indOutB=indOutF+indOutF(end);

penalties=zeros(indOutB(end),1);
penalties(1:end)=penalties+10;
penalties(reactions_num==0)=penalties(reactions_num==0)+90;
penalties(indOrigB(Network.rever==0))=penalties(indOrigB(Network.rever==0))+1000;
penalties(reactions_num==1)=penalties(reactions_num==1)+10000;
penalties(reactions_num==3)=penalties(reactions_num==3)-9;
penalties=penalties-[bonus'; zeros(newNetwork.lenInputs+newNetwork.lenOutputs,1); bonus'; zeros(newNetwork.lenInputs+newNetwork.lenOutputs,1)];

StructModel.f=penalties;
end
