# Supplementary material for: Adaptation of the Human Gut Microbiota Metabolic Network During the First Year After Birth
Source: Front Microbiol. 2019 Apr 24;10:848. doi: 10.3389/fmicb.2019.00848 (PMC6491881; doi:10.3389/fmicb.2019.00848)
Supplement: Supplementary file 2 [file Data_Sheet_1.ZIP › scripts/getUnbalancedFluxesNut.m]

function unbalanced_flux = getUnbalancedFluxesNut(Network, atom_list,newNetwork)
% unbalanced_flux = getUnbalancedFluxes(Network, atom_list)
%   returns a structure where the vf and vb fields indicate if the
%   corresponding reaction in the corresponding direction should be blocked
%   to avoid spontaneous generation of atoms listed in atom_list.

% Author: Luis Tobalina & �lvaro Fuertes
% Date: 8-10-2014
% Modify: 6-06-2016 adapting for new Network (with exchanges information)
% inputs/outputs

unbalanced_flux.vf = false(size(Network.S, 2), 1);
unbalanced_flux.vb = false(size(Network.S, 2), 1);

pos_atoms = find(ismember(Network.balance.list_of_atoms, atom_list));
for i = 1:length(pos_atoms)
    tmp_inbalance = (Network.balance.atoms(:,pos_atoms(i))'*Network.S)';
    unbalanced_flux.vf(tmp_inbalance>0) = true;
    unbalanced_flux.vb(tmp_inbalance<0) = true;
end

unbalanced_flux.vf=[unbalanced_flux.vf; logical(zeros(newNetwork.lenInputs+newNetwork.lenOutputs,1))];
unbalanced_flux.vb=[unbalanced_flux.vb; logical(zeros(newNetwork.lenInputs+newNetwork.lenOutputs,1))];
