# Supplementary material for: Adaptation of the Human Gut Microbiota Metabolic Network During the First Year After Birth
Source: Front Microbiol. 2019 Apr 24;10:848. doi: 10.3389/fmicb.2019.00848 (PMC6491881; doi:10.3389/fmicb.2019.00848)
Supplement: Supplementary file 2 [file Data_Sheet_1.ZIP › scripts/HMLDK2Number.m]

function reads_num=HMLDK2Number(reads)

% HMLDK2Number.m
% 
% Author: �lvaro Fuertes
% Email: afuertes92@gmail.com

reads_num=zeros(size(reads));
reads_num(strcmp(reads, 'HK'))=4;
reads_num(strcmp(reads, 'H'))=3;
reads_num(strcmp(reads, 'M'))=2;
reads_num(strcmp(reads, 'L'))=1;
reads_num(strcmp(reads, 'D'))=0;
reads_num=reads_num(3:end,[2 3 5 6 8 9 11 12]);
end

 
