# Supplementary material for: Adaptation of the Human Gut Microbiota Metabolic Network During the First Year After Birth
Source: Front Microbiol. 2019 Apr 24;10:848. doi: 10.3389/fmicb.2019.00848 (PMC6491881; doi:10.3389/fmicb.2019.00848)
Supplement: Supplementary file 2 [file Data_Sheet_1.ZIP › scripts/HMLDK2Reactions.m]

function reactions_num = HMLDK2Reactions(reads,Network,newNetwork,j)

% HMLDK2Reactions.m
% 
% Author: �lvaro Fuertes
% Email: afuertes92@gmail.com

reads=reads(:,j);
[n_react, n_ECs]=size(Network.ReactEC);
reactions=Network.ReactEC>=1;
reactions2=repmat(reads,1,n_react)';
reactions=reactions.*reactions2;

reactions_num=max(reactions, [], 2);
reactions_num=full(reactions_num);

reactions_num(newNetwork.lenOrig+1:newNetwork.lenOrig+newNetwork.lenInputs)=3;
reactions_num(newNetwork.lenOrig+newNetwork.lenInputs+1:newNetwork.lenOrig+newNetwork.lenInputs+newNetwork.lenOutputs)=2;
reactions_num=[reactions_num;reactions_num];
end
