# Supplementary material for: Adaptation of the Human Gut Microbiota Metabolic Network During the First Year After Birth
Source: Front Microbiol. 2019 Apr 24;10:848. doi: 10.3389/fmicb.2019.00848 (PMC6491881; doi:10.3389/fmicb.2019.00848)
Supplement: Supplementary file 2 [file Data_Sheet_1.ZIP › scripts/LinearAutoCompletion.m]

function [vf, vb, objval] = LinearAutoCompletion(StructModel)

% [vf, vb] = LinearAutoCompletion(StructModel)
%
%   Custom Network Auto Completion
%
% StructModel: structure containing LAC model
%
%
% Author: Luis Tobalina
% Date: 10-10-2012
% 18-10-2012: included the possibility to input the bounds for S�v
% 26-10-2012: included the possibility to input the penalty values
% 29-10-2012: modified from customAutoCompletion3 to
% customLinearAutoCompletion. Now the problem is an LP with the reaction
% split done.
% 6-11-2012: the model creation function has been moved to a separate file
% so that flux bounds can be changed from the outside
% 10-11-2012: copied from customLinearAutoCompletion2(). Only changed the
% name. The function only handles the call to cplex for solving the problem
% and returns the flux values. The model has to be built beforehand.
% 14-11-2012: now it also gives the option to return the objective value
% obtained in the optimization process

%% initialize problem's limits and objective function
cplex=Cplex('p1'); %Cplex initialization
cplex.Param.output.clonelog.Cur = 0; % do not create clone.log files

cplex.Model.sense='minimize'; %problem tipe (minimization/maximization
% cplex.addCols(StructModel.f, [], StructModel.lb, StructModel.ub, StructModel.type); %variable initialization
cplex.addCols(StructModel.f, [], StructModel.lb, StructModel.ub); %variable initialization

%% give restrictions to Cplex
cplex.Model.A   = StructModel.A;
cplex.Model.lhs = StructModel.lhs;
cplex.Model.rhs = StructModel.rhs;
% cplex.Param.mip.strategy.heuristicfreq.Cur=-1; % seem better with this
% commented for obtaining a first solution fast

% cplex.Param.mip.pool.intensity.Cur = 1; % mild: generate few solutions quickly
% cplex.Param.mip.limits.solutions.Cur = 1; % mixed integer solutions limit
% cplex.Param.mip.strategy.subalgorithm.Cur = 4; %barrier algorithm seems to work best, but incurs in memory problems
% cplex.Param.mip.strategy.startalgorithm.Cur = 4;

% cplex.DisplayFunc = []; %do not print iteration information

%% Solve

vf = StructModel.vf;
vb = StructModel.vb;

fprintf('Performing Custom Auto Completion...\n');

%--- solve
cplex.solve();
%---

%if the problem is infeasible, jump to the next iteration
if cplex.Solution.status == 3
    fprintf('Problem is infeasible.\n')
    vb = NaN;
    vf = NaN;
    if nargout > 2
        objval = NaN;
    end
else
    fprintf('Solution found.\n')
    vb = cplex.Solution.x(vb);
    vf = cplex.Solution.x(vf);
    if nargout > 2
        objval = cplex.Solution.objval;
    end
end


fprintf('\nDone!\n');
