# Supplementary material for: Adaptation of the Human Gut Microbiota Metabolic Network During the First Year After Birth
Source: Front Microbiol. 2019 Apr 24;10:848. doi: 10.3389/fmicb.2019.00848 (PMC6491881; doi:10.3389/fmicb.2019.00848)
Supplement: Supplementary file 2 [file Data_Sheet_1.ZIP › scripts/modifyLACModel_ConflictiveOutputs2D.m]

function [StructModel,Outputs] = modifyLACModel_ConflictiveOutputs2D(StructModel,Exchanges_Context,newNetwork,j)

% modifyLACModel_ConflictiveOutputs2D.m
% Identify inputs in both SEED and nutritional data. 
% Identify output metabolites included in nutritional data. Their exchanges
% will be classified as D.
% Author: �lvaro Fuertes
% Email: afuertes92@gmail.com

%Indexes of exchange reactions after reaction splitting
StructModel.vfIn=StructModel.vf(newNetwork.lenOrig+1:newNetwork.lenOrig+newNetwork.lenInputs);
StructModel.vbIn=StructModel.vb(newNetwork.lenOrig+1:newNetwork.lenOrig+newNetwork.lenInputs);

StructModel.vfOut=StructModel.vf(newNetwork.lenOrig+newNetwork.lenInputs+1:newNetwork.lenOrig+newNetwork.lenInputs+newNetwork.lenOutputs);
StructModel.vbOut=StructModel.vb(newNetwork.lenOrig+newNetwork.lenInputs+1:newNetwork.lenOrig+newNetwork.lenInputs+newNetwork.lenOutputs);

StructModel.ub(StructModel.vbIn)=0;
StructModel.ub(StructModel.vbOut)=0; 

% Select exchanges inputs with flux>0
posActive=find(Exchanges_Context.inputs.flux{j});

% Active Inputs
Inputs=zeros(length(Exchanges_Context.inputs.flux{j}),1);
Inputs(posActive)=1;
StructModel.ub(StructModel.vfIn(~Inputs))=0;

%Identify outputs present in nutritional data (inputs)
Outputs=ones(length(Exchanges_Context.outputs.posInSEED),1);
[conflictiveOut2,b1,b2]=intersect(Exchanges_Context.outputs.posInSEED,Exchanges_Context.inputs.posInSEED(posActive));
Outputs(b1)=0;
Outputs=~Outputs;
end
