# Supplementary material for: Adaptation of the Human Gut Microbiota Metabolic Network During the First Year After Birth
Source: Front Microbiol. 2019 Apr 24;10:848. doi: 10.3389/fmicb.2019.00848 (PMC6491881; doi:10.3389/fmicb.2019.00848)
Supplement: Supplementary file 2 [file Data_Sheet_1.ZIP › scripts/newSEEDNetwork.m]

function newNetwork = newSEEDNetwork(Network,NutrientsContext)

% newSEEDNetwork.m
% 
% Author: �lvaro Fuertes
% Email: afuertes92@gmail.com

zerosInputs=zeros(size(Network.S,1),length(NutrientsContext.inputs.posInSEED));
for i=1:length(NutrientsContext.inputs.posInSEED)
    zerosInputs(NutrientsContext.inputs.posInSEED(i),i)=1;
end
zerosOutputs=zeros(size(Network.S,1),length(NutrientsContext.outputs.posInSEED));
for i=1:length(NutrientsContext.outputs.posInSEED)
    zerosOutputs(NutrientsContext.outputs.posInSEED(i),i) = -1;
end
newNetwork.S=[Network.S zerosInputs zerosOutputs];
newNetwork.lenInputs=length(NutrientsContext.inputs.posInSEED);
newNetwork.lenOutputs=length(NutrientsContext.outputs.posInSEED);
newNetwork.lenOrig=length(Network.rever);
newNetwork.rever=[Network.rever; zeros(newNetwork.lenInputs+newNetwork.lenOutputs,1)];
end
