# Supplementary material for: Adaptation of the Human Gut Microbiota Metabolic Network During the First Year After Birth
Source: Front Microbiol. 2019 Apr 24;10:848. doi: 10.3389/fmicb.2019.00848 (PMC6491881; doi:10.3389/fmicb.2019.00848)
Supplement: Supplementary file 2 [file Data_Sheet_1.ZIP › scripts/reconstructMicrobiota.m]

function [included_rxn, time] = reconstructMicrobiota(Network,newNetwork,Exchanges_Context,...
    index_biomass, EC_list,ModuleMatrix,Consensus_Baby_HMLDK,limited_flux,j)

% reconstructMicrobiota.m
% 
% Author: �lvaro Fuertes
% Email: afuertes92@gmail.com
% Based on the algorithm presented in Tobalina et al., 2015

min_activation_flux = 1e-6;

%% Step 1: Basic functional network
time_all = tic;
draftModel = buildLACModel(newNetwork, index_biomass, 1000, 1);

% Define inputs
[newdraftModel,OutputsD] = modifyLACModel_ConflictiveOutputs2D(draftModel,Exchanges_Context,newNetwork,j);

% Define objective function in terms of classification of reactions
reactions_num = HMLDK2Reactions(Consensus_Baby_HMLDK,Network,newNetwork,j);
reactions_num(reactions_num==4)=3;
reactions_num(newdraftModel.vfOut(OutputsD))=0;
newdraftModel = getObjectiveFunction(Network,newNetwork,ModuleMatrix,reactions_num,newdraftModel);

% Unbalanced reactions 
newdraftModel.ub(newdraftModel.vf(limited_flux.vf)) = 0;
newdraftModel.ub(newdraftModel.vb(limited_flux.vb)) = 0;

% Inorganic input metabolites not satisfying steady-state
[met_mass_bounds, outputs2Block]=findMediumCompundsInputsBounds(Network,Exchanges_Context,j);
newdraftModel.lhs(1:size(Network.S,1))=met_mass_bounds;
newdraftModel.rhs(1:size(Network.S,1))=-met_mass_bounds;

% Block output exchange reactions associated with inorganic metabolites
prov_Block=newdraftModel.ub(newdraftModel.vfOut);
prov_Block(outputs2Block)=0;
newdraftModel.ub(newdraftModel.vfOut)=prov_Block;

time_lp = tic;
[vf, vb, objval] = LinearAutoCompletion(newdraftModel);
time.lp1 = toc(time_lp);

v = vf - vb;
included_rxn.step1 = (abs(v)>min_activation_flux);
time.step1 = toc(time_all);

changed_rever.step1 = vb>min_activation_flux & newNetwork.rever==0;

%% Step 2: Alternative pathways
time_all = tic;
r_active = find(included_rxn.step1); % Active reactions in Step 1
sub_objval = zeros(length(r_active), 1);
matrix_r_active = false(length(v), length(r_active)); 
matrix_r_sub_vf = zeros(length(v), length(r_active)); 
matrix_r_sub_vb = zeros(length(v), length(r_active));

% Initialize the Cplex structure
cplex=Cplex('p1');
cplex.Param.output.clonelog.Cur = 0;
cplex.Model.sense='minimize';
cplex.addCols(newdraftModel.f, [], newdraftModel.lb, newdraftModel.ub);
cplex.Model.A   = newdraftModel.A;
cplex.Model.lhs = newdraftModel.lhs;
cplex.Model.rhs = newdraftModel.rhs;

original_flux_limit = newdraftModel.ub;
for i = 1:length(r_active)
    newdraftModel.ub = original_flux_limit;
    
    % Knock out a particular reaction
    newdraftModel.ub(newdraftModel.vf(r_active(i))) = 0;
    newdraftModel.ub(newdraftModel.vb(r_active(i))) = 0;
    
    cplex.Model.ub = newdraftModel.ub;
    cplex.solve();

    if cplex.Solution.status == 103 || cplex.Solution.status == 3
        fprintf('Problem is infeasible.\n')
        sub_vb = NaN;
        sub_vf = NaN;
        sub_objval(i) = NaN;
    else
        fprintf('Solution found.\n')
        sub_vb = cplex.Solution.x(newdraftModel.vb);
        sub_vf = cplex.Solution.x(newdraftModel.vf);
        sub_objval(i) = cplex.Solution.objval;
    end

    matrix_r_active(:,i) = (abs(sub_vf-sub_vb)>min_activation_flux);
    matrix_r_sub_vf(:, i) = sub_vf;
    matrix_r_sub_vb(:, i) = sub_vb;
end
newdraftModel.ub = original_flux_limit;

[extra_active, selected_extra_sol] = combineSuboptimalSolutions(...
    matrix_r_active, included_rxn.step1,...
    reactions_num(1:length(reactions_num)/2)==3, reactions_num(1:length(reactions_num)/2)==1);

included_rxn.step2 = included_rxn.step1 | extra_active;

time.step2 = toc(time_all);

changed_rever.step2 = sum(matrix_r_sub_vb(:, selected_extra_sol)>min_activation_flux,2)>0 & newNetwork.rever==0;
fprintf('Network assembled.\n');

% Double Step 2
r_included_extra_sol=find(selected_extra_sol); % Knockouts that introduce new reactions
prov_matrix_r_active=matrix_r_active; % Matrix with the resuts of knockouts
n=1;
mod_matrix_r_active = false(length(v), 2);
mod_matrix_r_sub_vf = zeros(length(v), 2); 
mod_matrix_r_sub_vb = zeros(length(v), 2);

for i=1:length(r_included_extra_sol)
    prov_matrix_r_active(included_rxn.step1,:) = false; % Reactions in Step 1 are not considered
    provisional_react=prov_matrix_r_active(:,r_included_extra_sol(i));
    r_prov=find(provisional_react); % Reacciones added in selected knockouts
    for k=1:length(r_prov) 
        newdraftModel.ub = original_flux_limit;
        
        % Knockout of selected reactions
        newdraftModel.ub(newdraftModel.vf(r_active(r_included_extra_sol(i)))) = 0; 
        newdraftModel.ub(newdraftModel.vb(r_active(r_included_extra_sol(i)))) = 0; 
        newdraftModel.ub(newdraftModel.vf(r_prov(k))) = 0; 
        newdraftModel.ub(newdraftModel.vb(r_prov(k))) = 0; 
    
        cplex.Model.ub = newdraftModel.ub;
        cplex.solve();

        if cplex.Solution.status == 103 || cplex.Solution.status == 3
            fprintf('Problem is infeasible.\n')
            sub_vb = NaN;
            sub_vf = NaN;
            sub_objval(i) = NaN;
        else
            fprintf('Solution found.\n')
            sub_vb = cplex.Solution.x(newdraftModel.vb);
            sub_vf = cplex.Solution.x(newdraftModel.vf);
            sub_objval(i) = cplex.Solution.objval;
        end

        mod_matrix_r_active(:,n) = (abs(sub_vf-sub_vb)>min_activation_flux);
        mod_matrix_r_sub_vf(:, n) = sub_vf;
        mod_matrix_r_sub_vb(:, n) = sub_vb;
        n=n+1;
    end
end
newdraftModel.ub = original_flux_limit;

[extra_active2, selected_extra_sol2] = combineSuboptimalSolutions(...
    mod_matrix_r_active, included_rxn.step2,...
    reactions_num(1:length(reactions_num)/2)==3, reactions_num(1:length(reactions_num)/2)==1);

included_rxn.step2M = extra_active2;
time.step2 = toc(time_all);

changed_rever.step2M = sum(mod_matrix_r_sub_vb(:, selected_extra_sol2)>min_activation_flux,2)>0 & newNetwork.rever==0;

%% Step 3: Network expansion
if ~isempty(EC_list) || length(find(Exchanges_Context.inputs.diffExp{j}))>0
    time_all = tic;
    fprintf('Including extra reactions...\n');

    maxflux = 1000;
    % Step 3 from Tobalina et al. 2015 is modified to include
    % differentially abundant nutrients as K.
    draftModelEC = buildCustomAutoCompletionByECModel_vNutrients(newNetwork, Network, EC_list, maxflux,Exchanges_Context,j);
    [newdraftModelEC outputs2DEC]= modifyLACModel_ConflictiveOutputs2D(draftModelEC,Exchanges_Context,newNetwork,j);
    newdraftModelEC.f(1:newdraftModelEC.vb(end))=newdraftModel.f(1:newdraftModel.vb(end));

    newdraftModelEC.ub(newdraftModelEC.vf(limited_flux.vf)) = 0;
    newdraftModelEC.ub(newdraftModelEC.vb(limited_flux.vb)) = 0;

    newdraftModelEC.lhs(1:size(Network.S,1))=met_mass_bounds;
    newdraftModelEC.rhs(1:size(Network.S,1))=-met_mass_bounds;
    
    % Block output exchange reactions associated with inorganic metabolites
    prov_Block=newdraftModelEC.ub(newdraftModelEC.vfOut);
    prov_Block(outputs2Block)=0;
    newdraftModelEC.ub(newdraftModelEC.vfOut)=prov_Block;


    time_lp = tic;
    [EC_vf, EC_vb, Solution] = customAutoCompletionByEC_v2(newdraftModelEC);
    time.milp = toc(time_lp);
    EC_v = EC_vf - EC_vb;

    included_rxn.step3 = (abs(EC_v)>min_activation_flux);

    time.step3 = toc(time_all);

    changed_rever.step3 = EC_vb>min_activation_flux & newNetwork.rever==0;

%% Step 4
    OutStep3=find(included_rxn.step3(newdraftModelEC.vfOut)); %Output metabolites included in Step3
    matrix_r_active_step4 = false(length(v), length(OutStep3)); % Matrix storing new reactions added afer knocking out each output metabolite. 
    matrix_r_changeRever_step4 = zeros(length(v), length(OutStep3));
    matrix_r_sub_vb_step4=zeros(length(v), length(OutStep3));
    time_all=tic;
    for i = 1:length(OutStep3)
        draftModelEC = buildCustomAutoCompletionByECModel_vNutrients(newNetwork, Network, EC_list, maxflux,Exchanges_Context,j);
        [newdraftModelEC outputs2DECs4] = modifyLACModel_ConflictiveOutputs2D(draftModelEC,Exchanges_Context,newNetwork,j);
        newdraftModelEC.f(1:newdraftModelEC.vb(end))=newdraftModel.f(1:newdraftModel.vb(end));

        newdraftModelEC.ub(newdraftModelEC.vf(limited_flux.vf)) = 0;
        newdraftModelEC.ub(newdraftModelEC.vb(limited_flux.vb)) = 0;

        newdraftModelEC.lhs(1:size(Network.S,1))=met_mass_bounds;
        newdraftModelEC.rhs(1:size(Network.S,1))=-met_mass_bounds;
        
        % Block the inorganic outputs
        prov_Block=newdraftModelEC.ub(newdraftModelEC.vfOut);
        prov_Block(outputs2Block)=0;
        newdraftModelEC.ub(newdraftModelEC.vfOut)=prov_Block;

        % Knockout of output exchange reaction from Step 3.
        newdraftModelEC.ub(newdraftModelEC.vfOut(OutStep3(i))) = 0;
        newdraftModelEC.ub(newdraftModelEC.vbOut(OutStep3(i))) = 0;

        [EC_vf, EC_vb, Solution] = customAutoCompletionByEC_v2(newdraftModelEC);
        EC_v = EC_vf - EC_vb;

        matrix_r_active_step4(:,i) = (abs(EC_v)>min_activation_flux);
        matrix_r_sub_vb_step4(:,i)=EC_vb;
        matrix_r_changeRever_step4(:,i)=EC_vb>min_activation_flux & newNetwork.rever==0;
    end


    [extra_active, selected_extra_sol] = combineSuboptimalSolutions(...
        matrix_r_active_step4, included_rxn.step1 | included_rxn.step2 | included_rxn.step2M | included_rxn.step3,...
        reactions_num(1:length(reactions_num)/2)==3, reactions_num(1:length(reactions_num)/2)==1);
    time.step4 = toc(time_all);   
    included_rxn.step4=extra_active;    
    changed_rever.step4 = sum(matrix_r_sub_vb_step4(:, selected_extra_sol)>min_activation_flux,2)>0 & newNetwork.rever==0;
    fprintf('Done.\n')

    included_rxn.final = included_rxn.step1 | included_rxn.step2 | included_rxn.step2M | included_rxn.step3 | included_rxn.step4;
    included_rxn.changed_rever = changed_rever.step1 | changed_rever.step2| changed_rever.step2M | changed_rever.step3 | changed_rever.step4;
    included_rxn.outputsD=OutputsD;

else
    included_rxn.final = included_rxn.step1 | included_rxn.step2 | included_rxn.step2M;
    included_rxn.changed_rever = changed_rever.step1 | changed_rever.step2| changed_rever.step2M;
end
